# Supplementary material for: Genome-wide association meta-analysis identifies pleiotropic risk loci for aerodigestive squamous cell cancers
Source: PLoS Genet. 2021 Mar 5;17(3):e1009254. doi: 10.1371/journal.pgen.1009254 (PMC7968735; doi:10.1371/journal.pgen.1009254)
Supplement: S1 Table — All variants with P<5x10-5 in the fixed-effects (F-E) ASSET meta-analyses of aerodigestive SqCC. Results for each SqCC site are also shown. (XLSX) [file pgen.1009254.s010.xlsx]

## Sheet: Sheet1
S1 Table. Variants with P<5x10-5 in fixed-effects (F-E) aerodigestive SqCC risk meta-analyses.
						F-E SqCC meta-analyses				Lung SqCC				Oral/oropharynx SqCC				Larynx SqCC				Esophageal SqCC
rsID	Chr:Pos	Chr	Region	EA/OAa	EAFb	OR	SE	P		OR	SE	P		OR	SE	P		OR	SE	P		OR	SE	P
rs145054386	1:2819154	1	1p36.32	T/C	0.00596714	1.82349	0.143866	2.49501e-05		1.84743	0.154763	7.30737e-05		NA	NA	NA		1.34312	0.555301	0.595258		2.46286	0.548698	0.100454
rs148969006	1:13817525	1	1p36.21	T/C	0.00723889	2.49884	0.190613	1.5504e-06		2.17735	0.207083	0.000171639		NA	NA	NA		NA	NA	NA		5.36418	0.487727	0.000573116
rs12027014	1:16755063	1	1p36.13	A/T	0.261074	0.931286	0.0175328	3.50414e-05		0.945846	0.022203	0.0121558		0.8756	0.0322419	3.793e-05		1.04041	0.0762868	0.60355		0.929858	0.104952	0.488359
rs11260755	1:16756026	1	1p36.13	G/A	0.258681	0.929147	0.0176345	2.16341e-05		0.943085	0.022384	0.00884706		0.8739	0.0323261	3.034e-05		1.04062	0.0762492	0.601549		0.932154	0.104887	0.502963
rs182245951	1:22707134	1	1p36.12	C/T	0.00461168	2.20469	0.182947	1.11078e-05		2.16565	0.211201	0.000253518		NA	NA	NA		2.36809	0.469191	0.066153		2.98174	0.585526	0.0620619
rs72661844	1:38289274	1	1p34.3	A/T	0.0706548	0.869194	0.0343413	3.19969e-05		0.861609	0.044178	0.000747197		0.8884	0.059746	0.04765		0.754582	0.169501	0.096653		0.819675	0.220225	0.366564
rs185090068	1:41145046	1	1p34.2	C/T	0.0130243	1.69938	0.125404	1.68532e-05		1.76852	0.145247	8.66073e-05		NA	NA	NA		1.11618	0.343679	0.749121		2.46363	0.359876	0.0122308
rs140898724	1:43257603	1	1p34.2	T/G	0.0100092	1.46688	0.0937069	3.67778e-05		1.5665	0.100994	8.81822e-06		NA	NA	NA		0.98565	0.31601	0.963518		1.10663	0.414251	0.806773
rs2992037	1:43949810	1	1p34.2	A/G	0.312478	0.936431	0.0162119	3.65042e-05		0.922808	0.020333	7.78759e-05		0.951	0.030504	0.09932		0.981773	0.0707249	0.794792		0.934608	0.0947403	0.475337
rs34898652	1:43974091	1	1p34.2	A/G	0.357505	0.931643	0.0154887	3.18524e-06		0.925658	0.019445	7.10421e-05		0.9334	0.0290549	0.01765		0.98939	0.0675258	0.87448		0.859001	0.0913685	0.0962254
rs11210860	1:43982527	1	1p34.2	A/G	0.356762	0.931914	0.0154949	3.53055e-06		0.925483	0.019435	6.76249e-05		0.9351	0.0290854	0.02098		0.992687	0.0678423	0.913848		0.851381	0.0919571	0.080173
rs2152113	1:43983569	1	1p34.2	T/C	0.432779	0.931413	0.0154902	2.95285e-06		0.924891	0.019433	5.8723e-05		0.934405	0.0290655	0.01951		0.993149	0.0678127	0.919256		0.852362	0.091895	0.0821526
rs11577403	1:43989773	1	1p34.2	A/G	0.356925	0.931584	0.0155466	3.39708e-06		0.925351	0.019525	7.08435e-05		0.9346	0.0291165	0.02018		0.994958	0.0678846	0.940643		0.843092	0.0921687	0.0640535
rs2842189	1:44007648	1	1p34.2	T/C	0.353728	0.933739	0.0155049	6.61624e-06		0.930618	0.019479	0.000222977		0.9309	0.0289763	0.01352		1.00132	0.067979	0.984496		0.831062	0.092535	0.0455221
rs2782640	1:44009033	1	1p34.2	C/T	0.431935	0.936046	0.0154889	1.37336e-05		0.935381	0.019476	0.000603604		0.928419	0.0288875	0.01012		1.00118	0.0679619	0.986098		0.8344	0.0924132	0.0501063
rs951740	1:44011737	1	1p34.2	G/A	0.431872	0.934959	0.0155148	1.00015e-05		0.932663	0.019502	0.000350664		0.931532	0.0289706	0.01431		0.999326	0.0679098	0.992078		0.827065	0.0925362	0.0401828
rs2782641	1:44013355	1	1p34.2	G/A	0.432495	0.935843	0.0155237	1.34522e-05		0.931499	0.019512	0.000276029		0.938791	0.0290092	0.02944		1.00064	0.0678	0.992431		0.811886	0.092384	0.0240864
rs2842188	1:44014280	1	1p34.2	T/C	0.430572	0.931752	0.0155616	3.67486e-06		0.927755	0.019543	0.00012456		0.927214	0.0291616	0.009596		1.01432	0.0677797	0.833844		0.836339	0.0922234	0.0526339
rs2819333	1:44014573	1	1p34.2	A/T	0.430728	0.934902	0.0155268	9.97506e-06		0.931629	0.01949	0.000279412		0.930925	0.0291021	0.01386		1.00991	0.067838	0.88438		0.835349	0.0922907	0.051255
rs2819334	1:44014735	1	1p34.2	C/T	0.430561	0.935031	0.0155081	1.01512e-05		0.932019	0.019463	0.000297801		0.931619	0.0290655	0.01482		1.0062	0.0678646	0.927377		0.831263	0.0923417	0.045354
rs2819335	1:44014825	1	1p34.2	A/G	0.431015	0.934791	0.0155188	9.52418e-06		0.931634	0.019473	0.000276218		0.929887	0.0291042	0.01255		1.01288	0.0678521	0.850422		0.836545	0.0923157	0.0531975
rs2842187	1:44014949	1	1p34.2	T/C	0.430173	0.933153	0.0155296	5.63202e-06		0.929671	0.019485	0.000182146		0.928333	0.0291456	0.01072		1.01327	0.067768	0.845729		0.835509	0.0922104	0.0513007
rs2819336	1:44015809	1	1p34.2	T/C	0.426287	0.929361	0.0156491	1.84197e-06		0.926099	0.019607	9.01664e-05		0.927214	0.029433	0.01022		0.986728	0.0685779	0.845532		0.834745	0.0931694	0.0525364
rs11580258	1:44016015	1	1p34.2	A/G	0.35106	0.933126	0.0155278	5.56645e-06		0.929644	0.019481	0.000180517		0.9283	0.0291508	0.01067		1.01345	0.0677371	0.843696		0.835134	0.092172	0.0506249
rs2842185	1:44019731	1	1p34.2	C/T	0.430409	0.933303	0.0155149	5.79873e-06		0.9298	0.019469	0.000185023		0.928678	0.0291253	0.0111		1.01316	0.0675792	0.846626		0.834711	0.0919317	0.0493843
rs2842178	1:44022027	1	1p34.2	A/G	0.439311	0.936877	0.0156009	2.04986e-05		0.935383	0.019644	0.000672658		0.929023	0.0291209	0.01142		1.01396	0.0674992	0.837273		0.835105	0.0918383	0.0497493
rs11210869	1:44026040	1	1p34.2	G/A	0.353167	0.93482	0.0154635	8.93165e-06		0.932257	0.019381	0.000295398		0.9286	0.029114	0.01094		1.01358	0.0673073	0.841132		0.834887	0.0915666	0.0487469
rs61769611	1:44028913	1	1p34.2	A/G	0.352613	0.933809	0.0154691	6.44424e-06		0.931166	0.019393	0.00023557		0.9274	0.0291038	0.009607		1.01348	0.0673385	0.842394		0.834506	0.0917016	0.0485099
rs11586016	1:44031793	1	1p34.2	C/G	0.357148	0.932955	0.0154305	4.58575e-06		0.929919	0.019345	0.000172734		0.9283	0.029014	0.01035		1.00734	0.0673072	0.913499		0.833297	0.0916229	0.046548
rs943513	1:44035472	1	1p34.2	A/G	0.362456	0.932949	0.0153676	4.18243e-06		0.928903	0.01927	0.000129615		0.9312	0.0288882	0.01367		1.00693	0.0669724	0.917874		0.828003	0.0912442	0.0385934
rs1887402	1:44036085	1	1p34.2	A/G	0.361619	0.932957	0.0153762	4.24596e-06		0.928817	0.019276	0.00012774		0.9305	0.0289247	0.0128		1.01093	0.0669771	0.87104		0.830089	0.0912471	0.0412649
rs2842171	1:44039850	1	1p34.2	G/A	0.361541	0.933465	0.0154007	5.22063e-06		0.930088	0.019319	0.000175813		0.9278	0.0289405	0.009607		1.02178	0.0669655	0.74765		0.828292	0.0913453	0.0391707
rs552638	1:44043392	1	1p34.2	A/G	0.36252	0.933794	0.015378	5.65227e-06		0.930904	0.019274	0.000203402		0.9265	0.0289387	0.008347		1.02522	0.0669931	0.71		0.82936	0.0913494	0.0405414
rs61769613	1:44043553	1	1p34.2	G/A	0.17451	0.915349	0.021306	2.3727e-05		0.927852	0.025953	0.00391037		0.8732	0.0424082	0.001391		0.960852	0.0966904	0.679597		0.817613	0.134521	0.134415
rs1808730	1:44045528	1	1p34.2	A/G	0.360193	0.932943	0.0154219	4.50578e-06		0.928737	0.019371	0.000135305		0.9285	0.0289077	0.01025		1.02362	0.0669702	0.727405		0.829139	0.0912945	0.0401365
rs3791134	1:44049156	1	1p34.2	A/G	0.361771	0.93387	0.015341	5.5089e-06		0.930932	0.019216	0.000195692		0.9266	0.0288961	0.008354		1.02471	0.0669541	0.715438		0.83153	0.0912215	0.0431329
rs3791136	1:44049947	1	1p34.2	T/C	0.360555	0.93363	0.0153497	5.14232e-06		0.9305	0.019223	0.000178803		0.9259	0.0289267	0.007737		1.02801	0.0669818	0.680034		0.833653	0.0912523	0.0461748
rs6698389	1:44051574	1	1p34.2	G/A	0.360602	0.933585	0.0153469	5.04438e-06		0.930391	0.019221	0.00017424		0.9258	0.0289178	0.007677		1.02849	0.066965	0.674858		0.834582	0.0912095	0.0474212
rs61769642	1:44051630	1	1p34.2	A/G	0.362259	0.934206	0.0153423	6.18076e-06		0.930996	0.019214	0.0001983		0.9274	0.0289101	0.009167		1.02479	0.0669775	0.71465		0.834078	0.0912038	0.0466716
rs3791139	1:44051771	1	1p34.2	C/T	0.36143	0.933679	0.0153449	5.19392e-06		0.931122	0.019217	0.000204343		0.9255	0.0289138	0.007415		1.02461	0.066993	0.716715		0.831523	0.0912623	0.0432167
rs3791140	1:44051778	1	1p34.2	A/G	0.36019	0.933454	0.0153542	4.87616e-06		0.930494	0.019224	0.000178674		0.9254	0.0289484	0.007363		1.02779	0.0670261	0.682566		0.832836	0.0913139	0.0451572
rs501299	1:44051834	1	1p34.2	C/A	0.360619	0.933461	0.0153466	4.83486e-06		0.930073	0.019221	0.000162287		0.926	0.0289164	0.007806		1.02862	0.0669603	0.673428		0.834967	0.0911956	0.0479549
rs61769643	1:44052198	1	1p34.2	A/G	0.293337	0.934544	0.0167758	3.91829e-05		0.923192	0.021006	0.000142057		0.9294	0.0317546	0.02117		1.08138	0.0721385	0.278103		0.897893	0.0984612	0.274008
rs58097944	1:44054994	1	1p34.2	A/G	0.43858	0.940693	0.0149064	2.92015e-05		0.933351	0.018707	0.000226861		0.9452	0.0279757	0.04379		1.00078	0.0653599	0.990499		0.879679	0.0873369	0.142143
rs605709	1:44058467	1	1p34.2	T/C	0.360582	0.933741	0.0153431	5.28834e-06		0.931085	0.019222	0.000203418		0.926	0.0288979	0.007773		1.02534	0.0668896	0.708323		0.828529	0.0911239	0.0389924
rs72673082	1:44059242	1	1p34.2	A/G	0.360399	0.933293	0.015364	4.67698e-06		0.930596	0.01926	0.000187923		0.9255	0.028908	0.007383		1.02521	0.0668956	0.709721		0.828289	0.0911146	0.0386724
rs583040	1:44060483	1	1p34.2	A/G	0.360485	0.933271	0.0153605	4.61988e-06		0.930638	0.019258	0.000189495		0.9255	0.0288955	0.00737		1.02479	0.066863	0.714201		0.827348	0.0910807	0.0374431
rs673253	1:44062154	1	1p34.2	T/C	0.415852	0.938741	0.0150468	1.85913e-05		0.934354	0.018798	0.000303863		0.9347	0.0286133	0.01824		1.04366	0.0651186	0.51167		0.822214	0.0878258	0.0258208
rs673242	1:44062159	1	1p34.2	T/C	0.360365	0.933171	0.015362	4.47478e-06		0.930634	0.019258	0.000189258		0.9254	0.0289099	0.0073		1.02393	0.0668298	0.723413		0.826266	0.0910315	0.0360467
rs56175694	1:44065148	1	1p34.2	T/C	0.360387	0.933184	0.0153634	4.50313e-06		0.930687	0.019269	0.00019314		0.9253	0.0288675	0.007119		1.02454	0.0669386	0.717231		0.825883	0.0911954	0.03593
rs596522	1:44066424	1	1p34.2	A/C	0.359959	0.934418	0.0153792	6.97454e-06		0.932268	0.019289	0.000276885		0.9262	0.0288995	0.007963		1.02484	0.0669826	0.714184		0.825877	0.0912629	0.0360607
rs17371903	1:44070691	1	1p34.2	G/A	0.361863	0.934237	0.0154165	6.91382e-06		0.930139	0.019344	0.000181233		0.9287	0.0289339	0.0106		1.03681	0.0671997	0.590643		0.822347	0.0916094	0.032755
rs3791151	1:44078602	1	1p34.2	A/C	0.335525	0.934761	0.0157182	1.22048e-05		0.92627	0.019756	0.000105875		0.9353	0.0294184	0.02306		1.04589	0.0681744	0.51042		0.842282	0.0933297	0.0659041
rs55684236	1:44080009	1	1p34.2	A/G	0.335439	0.935506	0.0157162	1.54106e-05		0.926918	0.019751	0.000121865		0.9363	0.0294212	0.02536		1.04722	0.0681805	0.498603		0.84275	0.093345	0.0668294
rs12405972	1:44097438	1	1p34.2	T/G	0.333771	0.933422	0.0157446	8.2085e-06		0.924778	0.019828	8.01213e-05		0.9336	0.0293882	0.01942		1.044	0.0678946	0.525959		0.844524	0.0929845	0.0691683
rs61769649	1:44098506	1	1p34.2	A/G	0.334772	0.933803	0.015682	8.56106e-06		0.925393	0.019705	8.32276e-05		0.9337	0.029383	0.01955		1.04443	0.067893	0.521946		0.844838	0.0929876	0.0697926
rs35393217	1:44101648	1	1p34.1	A/G	0.335818	0.932814	0.0157122	6.45468e-06		0.923511	0.019766	5.67786e-05		0.934	0.0293671	0.0201		1.04578	0.067987	0.510259		0.844958	0.0931417	0.070492
rs35290231	1:44103033	1	1p34.1	A/G	0.336434	0.933516	0.0157147	8.14317e-06		0.924488	0.01977	7.14145e-05		0.934	0.0293632	0.02007		1.04755	0.0680413	0.494797		0.84574	0.0932344	0.0723344
rs55666439	1:44111212	1	1p34.1	G/T	0.334922	0.934356	0.0156978	1.04466e-05		0.925373	0.019744	8.56026e-05		0.9338	0.0293203	0.01943		1.05085	0.0682048	0.467108		0.853485	0.0933824	0.0897833
rs61768370	1:44111963	1	1p34.1	T/A	0.335025	0.934465	0.0156941	1.07661e-05		0.925639	0.019741	9.06793e-05		0.9337	0.0293072	0.0192		1.05037	0.0681969	0.471185		0.853314	0.0933695	0.0893334
rs517191	1:44116466	1	1p34.1	A/G	0.335766	0.935153	0.0156815	1.3193e-05		0.926135	0.01974	0.000101365		0.9358	0.029219	0.02323		1.04863	0.0682626	0.48664		0.849323	0.0935182	0.0807499
rs660899	1:44117006	1	1p34.1	T/G	0.335862	0.934183	0.0156843	9.71105e-06		0.925162	0.019738	8.11501e-05		0.9345	0.0292413	0.02043		1.04854	0.0682803	0.48758		0.849188	0.0935453	0.0805432
rs61768371	1:44118406	1	1p34.1	A/G	0.335804	0.933707	0.0156897	8.38631e-06		0.924028	0.019739	6.2552e-05		0.9337	0.029273	0.01917		1.05406	0.0683005	0.440811		0.855922	0.0935	0.096129
rs2274465	1:44121557	1	1p34.1	G/C	0.335115	0.934371	0.0156946	1.04559e-05		0.925009	0.019751	7.92443e-05		0.9342	0.0292641	0.02004		1.05171	0.0683144	0.46047		0.856743	0.0935145	0.0982491
rs11589584	1:44122473	1	1p34.1	G/T	0.334804	0.934515	0.0156964	1.09733e-05		0.925162	0.019752	8.21316e-05		0.9343	0.0292717	0.02033		1.05194	0.0683248	0.458623		0.857171	0.0935243	0.0993758
rs61768372	1:44123988	1	1p34.1	T/C	0.334572	0.934615	0.0157074	1.14908e-05		0.925172	0.019768	8.33703e-05		0.9348	0.0292865	0.02139		1.05289	0.0683439	0.450762		0.853973	0.0936124	0.0917447
rs11590619	1:44126709	1	1p34.1	C/G	0.334503	0.934807	0.015713	1.23052e-05		0.925368	0.019775	8.77343e-05		0.9347	0.0292973	0.02123		1.05399	0.0683702	0.441854		0.855695	0.0936385	0.0960554
rs489319	1:44131794	1	1p34.1	T/C	0.319693	0.928808	0.0158674	2.10433e-06		0.917643	0.019978	1.69272e-05		0.9291	0.0295613	0.01282		1.03565	0.0691254	0.612283		0.895308	0.0942062	0.240442
rs618678	1:44133299	1	1p34.1	T/C	0.317821	0.929162	0.0158709	2.38453e-06		0.918602	0.019988	2.16064e-05		0.9276	0.0295667	0.01106		1.0348	0.069037	0.620264		0.902483	0.093933	0.274691
rs3791033	1:44134077	1	1p34.1	C/T	0.315383	0.928067	0.0159025	1.71982e-06		0.918371	0.020005	2.07464e-05		0.9243	0.0297012	0.008068		1.03686	0.0691226	0.600545		0.897999	0.0942073	0.253447
rs10789442	1:44140075	1	1p34.1	C/A	0.31885	0.9302	0.0159047	3.54941e-06		0.919646	0.020013	2.84437e-05		0.9271	0.0297083	0.0108		1.04185	0.0689883	0.552293		0.909346	0.0939426	0.311742
rs9787076	1:44141149	1	1p34.1	C/A	0.315609	0.929221	0.0159172	2.60307e-06		0.920062	0.02002	3.16082e-05		0.9236	0.0297574	0.007546		1.03784	0.0690715	0.590726		0.906762	0.0940336	0.297943
rs3791034	1:44145130	1	1p34.1	G/A	0.316983	0.930288	0.0158985	3.62341e-06		0.921829	0.019994	4.68305e-05		0.9233	0.0297413	0.007257		1.04121	0.06887	0.557628		0.902879	0.0938996	0.276579
rs4660257	1:44148168	1	1p34.1	C/T	0.29189	0.928469	0.0162745	3.36541e-06		0.915873	0.020415	1.6737e-05		0.9282	0.0305897	0.01484		1.03426	0.0707703	0.634126		0.935178	0.0963016	0.486475
rs4660740	1:44148617	1	1p34.1	G/A	0.25379	0.930044	0.0172555	1.83704e-05		0.905885	0.021617	4.82102e-06		0.9344	0.0328607	0.03896		1.10227	0.0727236	0.180601		1.02853	0.0983526	0.774844
rs61768374	1:44151633	1	1p34.1	G/T	0.291686	0.930294	0.0162762	6.07572e-06		0.917938	0.020419	2.74843e-05		0.9302	0.0305785	0.01799		1.03476	0.0708412	0.629569		0.93459	0.0963953	0.482826
rs113688544	1:44151911	1	1p34.1	T/C	0.254225	0.928411	0.0172661	1.16116e-05		0.905026	0.021624	3.93291e-06		0.9312	0.032858	0.03005		1.09973	0.0731144	0.193528		1.02791	0.0987713	0.780454
rs1971342	1:44152189	1	1p34.1	A/G	0.291178	0.928794	0.0163007	3.87604e-06		0.916312	0.020461	1.94192e-05		0.9284	0.0305982	0.01524		1.03428	0.0708545	0.634258		0.934468	0.0964093	0.482041
rs11805774	1:44152715	1	1p34.1	A/G	0.290564	0.928933	0.0163007	4.05606e-06		0.916836	0.020457	2.19182e-05		0.9278	0.0306107	0.01437		1.0341	0.0708679	0.636058		0.934191	0.0964242	0.480193
rs17401357	1:44153619	1	1p34.1	C/G	0.291176	0.928686	0.0162889	3.68484e-06		0.916406	0.020432	1.93239e-05		0.9281	0.030615	0.01482		1.03353	0.0708756	0.641692		0.93352	0.0964289	0.475593
rs3791035	1:44154479	1	1p34.1	C/G	0.291134	0.928953	0.0162898	4.02292e-06		0.917189	0.020433	2.33183e-05		0.9276	0.0306181	0.0141		1.03291	0.0708696	0.647737		0.931485	0.0964456	0.461788
rs2270972	1:44158129	1	1p34.1	G/C	0.291362	0.928914	0.0162921	3.98499e-06		0.917341	0.020432	2.41439e-05		0.9271	0.0306352	0.01349		1.03264	0.070893	0.650459		0.932214	0.0964314	0.466674
rs56319043	1:44171211	1	1p34.1	T/C	0.251118	0.926069	0.0172985	6.03973e-06		0.90517	0.021588	3.92704e-06		0.929	0.033163	0.02635		1.06802	0.0734977	0.370566		1.01966	0.0991636	0.844373
rs112984125	1:44173423	1	1p34.1	A/G	0.293188	0.922246	0.016316	4.29396e-07		0.91033	0.020441	4.30471e-06		0.9251	0.0307973	0.01146		0.997798	0.0706949	0.975125		0.925841	0.0959166	0.421782
rs17531412	1:44182244	1	1p34.1	G/A	0.289626	0.925877	0.0163267	1.53388e-06		0.916286	0.02043	1.87388e-05		0.9257	0.0309079	0.01255		0.997238	0.0706436	0.968773		0.918863	0.0960264	0.378209
rs112361411	1:44183923	1	1p34.1	T/C	0.289674	0.925685	0.0163294	1.44333e-06		0.916267	0.020431	1.8682e-05		0.9252	0.0309256	0.01191		0.996493	0.0706205	0.960329		0.918424	0.0959949	0.375365
rs11810109	1:44186812	1	1p34.1	T/A	0.289306	0.925413	0.0163509	1.35874e-06		0.916447	0.020462	2.00847e-05		0.9238	0.0309645	0.01044		0.996141	0.0706192	0.956336		0.918296	0.0959953	0.374586
rs12410155	1:44188465	1	1p34.1	C/A	0.290179	0.925469	0.0163289	1.34051e-06		0.916119	0.020428	1.79745e-05		0.9242	0.0309408	0.01081		0.995717	0.0706069	0.951529		0.924887	0.0957968	0.415015
rs12410444	1:44188719	1	1p34.1	G/A	0.290866	0.924963	0.0163245	1.12127e-06		0.915247	0.020419	1.4433e-05		0.9243	0.0309406	0.01095		0.995954	0.0706157	0.954216		0.925019	0.0958104	0.415936
rs6429637	1:44198531	1	1p34.1	G/A	0.30206	0.93062	0.0162121	6.19138e-06		0.920987	0.020293	4.99013e-05		0.934	0.0307012	0.02612		0.98028	0.0700323	0.776109		0.933075	0.0946803	0.464402
rs6673970	1:44199469	1	1p34.1	C/A	0.302095	0.930897	0.0162123	6.76283e-06		0.921314	0.020291	5.36933e-05		0.9341	0.0307119	0.02632		0.981096	0.0700102	0.78516		0.93332	0.0946648	0.466022
rs3791040	1:44202733	1	1p34.1	G/A	0.303528	0.932882	0.0162007	1.24091e-05		0.923486	0.02028	8.66808e-05		0.9358	0.0306915	0.03063		0.981153	0.0698726	0.785388		0.939319	0.0944126	0.507302
rs1013793	1:44207553	1	1p34.1	T/C	0.303037	0.933079	0.0161938	1.3082e-05		0.924107	0.020248	9.69425e-05		0.9356	0.030743	0.03047		0.978212	0.0699716	0.752899		0.940694	0.0945489	0.517878
rs1029632	1:44207899	1	1p34.1	A/C	0.302974	0.933148	0.0161934	1.33566e-05		0.924115	0.020248	9.71206e-05		0.9357	0.0307427	0.03071		0.97862	0.0699524	0.757362		0.941257	0.0945201	0.521857
rs1472661	1:44209075	1	1p34.1	T/C	0.302956	0.933205	0.01619	1.35352e-05		0.924065	0.020241	9.55492e-05		0.9358	0.0307446	0.03085		0.979614	0.06994	0.768382		0.941788	0.0945227	0.52575
rs59305903	1:44210191	1	1p34.1	T/C	0.30306	0.935348	0.0162513	2.77471e-05		0.927431	0.02036	0.000215372		0.9357	0.0307492	0.03065		0.979972	0.0699392	0.772374		0.942242	0.0945249	0.529093
rs6696529	1:44210387	1	1p34.1	A/T	0.299118	0.934422	0.0163067	2.25624e-05		0.925595	0.020249	0.000134363		0.9364	0.0313829	0.03629		0.982463	0.0710873	0.80345		0.946287	0.0959636	0.565076
rs112646031	1:44213051	1	1p34.1	G/C	0.298071	0.93037	0.0162386	5.92456e-06		0.92139	0.020274	5.38339e-05		0.9307	0.0309396	0.02023		0.988154	0.0700379	0.86489		0.934018	0.0949458	0.472184
rs7551551	1:44213482	1	1p34.1	A/C	0.298071	0.9305	0.016239	6.17902e-06		0.921593	0.020274	5.63885e-05		0.9307	0.0309421	0.0202		0.98814	0.0700398	0.864736		0.934182	0.0949478	0.473331
rs7511800	1:44214269	1	1p34.1	T/A	0.2975	0.931327	0.0163483	9.2042e-06		0.922238	0.020493	7.8089e-05		0.9319	0.0309243	0.02247		0.988494	0.0700471	0.868782		0.933726	0.0949548	0.470197
rs56338811	1:44214888	1	1p34.1	G/A	0.303237	0.933587	0.016196	1.53321e-05		0.924166	0.020244	9.79079e-05		0.936	0.0307728	0.03163		0.983738	0.0699534	0.814688		0.944173	0.0945709	0.543562
rs56367078	1:44215015	1	1p34.1	T/G	0.303064	0.933743	0.0162008	1.61728e-05		0.924859	0.020252	0.000114784		0.9355	0.0307749	0.03027		0.980746	0.0699807	0.781152		0.944293	0.0945783	0.544488
rs56701980	1:44215412	1	1p34.1	C/T	0.303233	0.933596	0.0161967	1.53868e-05		0.924166	0.020244	9.79224e-05		0.936	0.0307765	0.03165		0.983802	0.0699588	0.815424		0.944417	0.0945764	0.5454
rs12062824	1:44215859	1	1p34.1	G/A	0.303379	0.933887	0.0161948	1.67751e-05		0.924243	0.020243	9.95272e-05		0.9369	0.0307669	0.0341		0.983793	0.0699623	0.815337		0.944545	0.0945792	0.546365
rs6668616	1:44216376	1	1p34.1	C/T	0.303386	0.933932	0.0161946	1.70039e-05		0.924246	0.020243	9.95931e-05		0.937	0.0307657	0.03451		0.983944	0.0699636	0.817043		0.944878	0.0945792	0.548845
rs11584382	1:44216634	1	1p34.1	T/C	0.301574	0.932368	0.0162168	1.08084e-05		0.922811	0.020261	7.34421e-05		0.9357	0.030835	0.0311		0.984716	0.0700391	0.825948		0.932264	0.0949546	0.460114
rs6700256	1:44216887	1	1p34.1	A/G	0.30339	0.933933	0.016195	1.70184e-05		0.924248	0.020243	9.96518e-05		0.937	0.0307673	0.03447		0.983906	0.0699697	0.816632		0.944977	0.0945879	0.549621
rs6429639	1:44217753	1	1p34.1	A/G	0.303025	0.93374	0.0161989	1.61248e-05		0.924906	0.020244	0.000115167		0.9352	0.0307876	0.02965		0.981101	0.0700029	0.785192		0.945621	0.0945999	0.554487
rs3791043	1:44219546	1	1p34.1	T/G	0.303164	0.934009	0.0162015	1.75491e-05		0.924768	0.020252	0.000112488		0.9364	0.0307772	0.03282		0.981366	0.0700044	0.78816		0.946244	0.0945956	0.559142
rs3791044	1:44219933	1	1p34.1	A/G	0.298219	0.930333	0.0162419	5.88276e-06		0.921845	0.020273	5.96845e-05		0.9292	0.0309637	0.01773		0.98875	0.0700591	0.871705		0.93589	0.0949699	0.485389
rs6678767	1:44220670	1	1p34.1	A/G	0.303354	0.933983	0.0161982	1.73492e-05		0.924381	0.020244	0.000102654		0.9369	0.0307789	0.03424		0.983052	0.0700489	0.807211		0.946523	0.0945964	0.561248
rs11210912	1:44220737	1	1p34.1	G/T	0.303306	0.934093	0.0161989	1.79504e-05		0.924381	0.020244	0.000102647		0.9369	0.0307812	0.03424		0.984695	0.0700672	0.825772		0.947645	0.0946292	0.569846
rs61768408	1:44220747	1	1p34.1	A/G	0.260274	0.932931	0.0171245	3.6048e-05		0.912596	0.021315	1.77935e-05		0.9375	0.0330232	0.0506		1.059	0.0729639	0.432057		1.03775	0.0979581	0.705245
rs11581514	1:44222204	1	1p34.1	G/A	0.302957	0.933671	0.0162015	1.58409e-05		0.924683	0.020245	0.000109762		0.9352	0.030796	0.02969		0.981446	0.0700726	0.789267		0.947733	0.0945992	0.570391
rs11587515	1:44222570	1	1p34.1	T/C	0.301592	0.932511	0.0162193	1.13339e-05		0.922954	0.020261	7.58684e-05		0.9355	0.0308515	0.03065		0.985609	0.070052	0.836071		0.93461	0.0949548	0.476346
rs11210914	1:44223456	1	1p34.1	C/T	0.303023	0.933741	0.0162018	1.61864e-05		0.924691	0.020245	0.000109959		0.9351	0.0308025	0.02944		0.98289	0.0700177	0.80531		0.94834	0.0946043	0.575022
rs72678674	1:44224688	1	1p34.1	A/G	0.259355	0.933427	0.0171732	4.34835e-05		0.914781	0.021382	3.10372e-05		0.937	0.0330725	0.04908		1.04358	0.073335	0.560787		1.03736	0.0984004	0.709304
rs112518613	1:44224985	1	1p34.1	C/T	0.303395	0.934194	0.0161989	1.85085e-05		0.924393	0.020244	0.000102943		0.9368	0.0307889	0.03385		0.986201	0.0699901	0.842627		0.949112	0.0945819	0.580809
rs6664485	1:44225532	1	1p34.1	C/T	0.303803	0.934041	0.0161999	1.76884e-05		0.924155	0.020245	9.78091e-05		0.9367	0.0307916	0.0336		0.98639	0.0699952	0.84479		0.94956	0.0945848	0.584239
rs7520053	1:44226657	1	1p34.1	G/A	0.302042	0.932264	0.0162235	1.05539e-05		0.922636	0.020263	7.07367e-05		0.935	0.0308758	0.02944		0.987445	0.0700092	0.856788		0.934354	0.0949781	0.474672
rs7551644	1:44228016	1	1p34.1	T/A	0.303533	0.933678	0.0162096	1.60305e-05		0.9247	0.020253	0.000110885		0.9348	0.0308222	0.02864		0.984389	0.0700328	0.82224		0.946145	0.0947329	0.558965
rs3791046	1:44231807	1	1p34.1	A/C	0.303696	0.934171	0.0162275	1.90118e-05		0.924097	0.020293	0.000100248		0.9361	0.0307874	0.0319		0.99983	0.0701049	0.99806		0.937508	0.09506	0.497241
rs11210916	1:44232926	1	1p34.1	A/G	0.303662	0.934015	0.0162111	1.77956e-05		0.923974	0.020261	9.51553e-05		0.9359	0.030781	0.0313		1.00031	0.0701475	0.996504		0.93654	0.0951375	0.490737
rs6656457	1:44233662	1	1p34.1	C/G	0.304446	0.934908	0.016202	2.3039e-05		0.925026	0.020255	0.000119314		0.9367	0.0307438	0.03344		0.997703	0.0701433	0.973846		0.941866	0.0950251	0.528516
rs4660745	1:44234076	1	1p34.1	T/C	0.304306	0.934577	0.0162059	2.09501e-05		0.925009	0.020259	0.000119229		0.9355	0.0307548	0.03029		0.997895	0.0701524	0.976036		0.9415	0.0950455	0.52593
rs11210917	1:44234520	1	1p34.1	A/T	0.304455	0.934989	0.0162053	2.36911e-05		0.925155	0.020261	0.000123223		0.9367	0.0307427	0.03348		0.997951	0.0701575	0.976671		0.941404	0.0950547	0.525271
rs3791047	1:44236114	1	1p34.1	G/A	0.30157	0.933689	0.0162248	1.63835e-05		0.923906	0.020271	9.44749e-05		0.9335	0.0308338	0.02563		1.00469	0.0702034	0.946837		0.941954	0.0951629	0.529753
rs7531165	1:44237247	1	1p34.1	T/C	0.301437	0.933319	0.0162288	1.47093e-05		0.923856	0.020273	9.36165e-05		0.9322	0.0308507	0.02284		1.00535	0.0702283	0.939469		0.941232	0.0952129	0.524708
rs7516647	1:44237465	1	1p34.1	T/C	0.299497	0.931518	0.0162519	8.67147e-06		0.922499	0.02029	7.01578e-05		0.9302	0.0309307	0.01931		1.00477	0.0702966	0.946024		0.927266	0.0955915	0.42954
rs10890280	1:44238218	1	1p34.1	G/A	0.301445	0.933338	0.0162315	1.48413e-05		0.92393	0.020276	9.53944e-05		0.9321	0.0308525	0.02268		1.00592	0.0702666	0.933006		0.940341	0.0952816	0.518546
rs72678680	1:44240221	1	1p34.1	A/G	0.262031	0.93396	0.0171278	4.80007e-05		0.912622	0.021368	1.87803e-05		0.9384	0.0328387	0.05275		1.08017	0.0729146	0.29021		1.02778	0.0984407	0.780709
rs7529895	1:44241870	1	1p34.1	T/C	0.299252	0.933298	0.0162815	1.5576e-05		0.923045	0.020342	8.26476e-05		0.9348	0.0309356	0.02925		1.00812	0.0704355	0.908606		0.928887	0.0956903	0.440766
rs11587427	1:44243049	1	1p34.1	C/T	0.262796	0.934127	0.0171209	4.98884e-05		0.912784	0.021368	1.94893e-05		0.939	0.0327813	0.05471		1.07987	0.0729679	0.292294		1.0252	0.0985429	0.80062
rs61768432	1:44243561	1	1p34.1	T/A	0.300726	0.934915	0.0162668	2.48796e-05		0.925232	0.020335	0.000132658		0.935	0.0308689	0.02947		1.00519	0.0704414	0.941448		0.941003	0.0954065	0.523888
rs55695044	1:44243658	1	1p34.1	T/C	0.300889	0.93529	0.0162642	2.77155e-05		0.925359	0.020335	0.000136282		0.9361	0.0308517	0.03244		1.00531	0.0704338	0.940055		0.940779	0.0954027	0.522247
rs11590279	1:44244183	1	1p34.1	T/C	0.299296	0.933422	0.0162835	1.62163e-05		0.923278	0.020344	8.71494e-05		0.9349	0.030934	0.02964		1.00836	0.0704901	0.905935		0.926971	0.0957938	0.428576
rs2158954	1:44244667	1	1p34.1	A/G	0.300713	0.934901	0.0162677	2.48034e-05		0.925382	0.020336	0.000137089		0.9348	0.0308677	0.02894		1.00477	0.0704656	0.946148		0.939877	0.0954532	0.515954
rs12083110	1:44245049	1	1p34.1	C/T	0.300716	0.935034	0.0162737	2.59761e-05		0.925443	0.020348	0.000140167		0.935	0.0308658	0.02934		1.00583	0.0704654	0.934274		0.939345	0.0954722	0.512209
rs10890281	1:44245939	1	1p34.1	A/C	0.300799	0.935111	0.0162708	2.64895e-05		0.925574	0.020342	0.000143472		0.935	0.0308664	0.02943		1.00633	0.0704657	0.928596		0.93843	0.0954924	0.505754
rs12354267	1:44248272	1	1p34.1	C/T	0.301326	0.936229	0.0162862	3.73936e-05		0.927672	0.020374	0.00022882		0.9358	0.0308538	0.0315		1.00015	0.0705161	0.998308		0.934336	0.0955526	0.477203
rs61783061	1:46954765	1	1p33	A/G	0.0269662	0.821714	0.0475367	2.58541e-05		0.811747	0.05919	0.00042558		0.832	0.0919062	0.04533		0.942883	0.183807	0.748989		0.45892	0.331318	0.0187305
rs61783081	1:46980354	1	1p33	C/A	0.0277978	0.824945	0.0472013	3.28133e-05		0.81907	0.059076	0.000728859		0.8305	0.0904972	0.04009		0.931525	0.180033	0.693586		0.444911	0.327067	0.0132791
rs61783082	1:46980814	1	1p33	T/C	0.0276789	0.825529	0.0473534	3.71773e-05		0.822263	0.059138	0.000935834		0.8228	0.0913882	0.0328		0.940475	0.179753	0.73279		0.447555	0.32716	0.0139955
rs145484927	1:50209717	1	1p33	G/A	0.00781171	1.56152	0.105616	2.17452e-05		1.59617	0.110839	2.45627e-05		NA	NA	NA		1.15002	0.450791	0.756503		1.66983	0.548025	0.349491
rs6588376	1:50602495	1	1p33	A/G	0.194269	1.08456	0.0187519	1.03038e-05		1.07648	0.023371	0.00161432		1.0797	0.0356112	0.03125		1.15935	0.084327	0.0795236		1.32287	0.109183	0.0103868
rs12022778	1:50603995	1	1p33	C/A	0.193985	1.08351	0.018774	1.34404e-05		1.07458	0.023403	0.00211609		1.0803	0.0356426	0.03028		1.15885	0.0843789	0.0806064		1.3223	0.109267	0.0105643
rs10458563	1:50612250	1	1p33	G/A	0.193863	1.08153	0.0189424	2.48666e-05		1.07254	0.023586	0.00298518		1.078	0.0361352	0.03777		1.14806	0.0845735	0.102566		1.33307	0.109298	0.00853142
rs76818094	1:50613758	1	1p33	T/G	0.00910616	1.65672	0.109184	3.14848e-06		1.66637	0.116283	1.12608e-05		NA	NA	NA		1.57846	0.40603	0.260937		1.90891	0.508774	0.20381
rs6669839	1:50625979	1	1p33	T/C	0.194303	1.08478	0.0189208	1.17596e-05		1.07594	0.02349	0.00183423		1.0814	0.0363112	0.03106		1.15911	0.0846895	0.0812488		1.32462	0.109665	0.0103618
rs12024093	1:50628851	1	1p33	A/G	0.192778	1.08658	0.0189943	8.44689e-06		1.07569	0.02351	0.00191246		1.0857	0.0366971	0.02501		1.17303	0.0851285	0.0608406		1.33668	0.110463	0.00861358
rs78331461	1:50641656	1	1p33	A/G	0.0434642	1.21823	0.0461096	1.29783e-05		1.15948	0.054629	0.00675395		1.2542	0.107052	0.03435		1.74348	0.183092	0.00239658		1.7715	0.234577	0.0147811
rs76781695	1:50647789	1	1p33	T/C	0.0433605	1.2123	0.0467568	2.73375e-05		1.15376	0.055614	0.0101152		1.2281	0.107273	0.05544		1.75164	0.185083	0.00245637		1.83483	0.235676	0.0100131
rs146630000	1:50678017	1	1p33	A/G	0.00918123	1.65243	0.114571	1.00518e-05		1.66188	0.121391	2.85933e-05		NA	NA	NA		1.61057	0.439264	0.277938		1.82551	0.564559	0.28639
rs144606007	1:50708519	1	1p32.3	T/C	0.039464	1.22713	0.0512957	4.67939e-05		1.17089	0.063039	0.0123267		1.2274	0.109907	0.06225		1.66118	0.188724	0.00716128		1.7746	0.238736	0.0162815
rs12568456	1:68661486	1	1p31.3	G/T	0.245089	1.07203	0.0174234	4.77243e-05		1.06403	0.021829	0.0044689		1.0934	0.0323479	0.00578		1.08485	0.0805194	0.311815		1.11887	0.108113	0.298831
rs79083261	1:81523014	1	1p31.1	A/T	0.0179866	1.39466	0.0819015	3.3307e-05		1.52725	0.105816	6.28269e-05		1.2334	0.15711	0.1817		1.34429	0.29109	0.309439		1.29952	0.366241	0.474379
rs181122832	1:83106749	1	1p31.1	G/A	0.0122574	1.48385	0.0888531	7.59441e-06		1.4543	0.094512	7.41072e-05		NA	NA	NA		1.76827	0.329623	0.0837644		1.92162	0.426005	0.125215
rs186203974	1:83110900	1	1p31.1	T/C	0.011226	1.53694	0.0918148	2.37871e-06		1.50219	0.097741	3.13697e-05		NA	NA	NA		1.86214	0.339869	0.0673522		2.05827	0.434721	0.0968079
rs149173551	1:83277569	1	1p31.1	C/T	0.00978639	1.66892	0.114898	6.91986e-06		1.57899	0.123109	0.000206929		NA	NA	NA		2.8683	0.400972	0.00859104		2.18722	0.530946	0.140473
rs148406282	1:83286184	1	1p31.1	T/C	0.0100719	1.63991	0.115258	1.48933e-05		1.55273	0.123953	0.000385444		NA	NA	NA		2.76168	0.389789	0.00915714		2.04639	0.526426	0.173748
rs150340921	1:83937321	1	1p31.1	T/G	0.010898	1.58584	0.0973059	1.81271e-06		1.60378	0.103517	5.03858e-06		NA	NA	NA		1.80728	0.335818	0.0780127		1.0241	0.54024	0.964837
rs77079365	1:98329069	1	1p21.3	C/A	0.0184807	1.26502	0.0589764	4.97214e-05		1.28259	0.071205	0.000473707		1.1367	0.121855	0.293		2.13024	0.242786	0.00184052		0.914106	0.409605	0.826449
rs77834366	1:98402891	1	1p21.3	A/G	0.0187255	1.26391	0.0584738	4.5488e-05		1.28407	0.071265	0.000450693		1.1326	0.118457	0.2933		2.10691	0.235182	0.00153127		0.910363	0.40093	0.814803
rs77603986	1:98412089	1	1p21.3	T/C	0.018707	1.26432	0.058461	4.42008e-05		1.28385	0.071292	0.000456941		1.1358	0.118257	0.2815		2.10299	0.234979	0.00155877		0.907804	0.400761	0.809277
rs114188664	1:110789891	1	1p13.3	T/C	0.0354776	1.19568	0.0415066	1.1431e-05		1.14924	0.052919	0.00857416		1.2323	0.0748611	0.005266		1.58252	0.187223	0.0142177		1.6001	0.246966	0.0569938
rs145673710	1:110790217	1	1p13.3	A/C	0.0341145	1.19722	0.0420114	1.27068e-05		1.15114	0.052827	0.00771207		1.246	0.0775465	0.004568		1.57774	0.192882	0.0180738		1.54774	0.257523	0.0898601
rs12038207	1:110799235	1	1p13.3	C/G	0.0386562	1.20108	0.0401726	3.33367e-06		1.13943	0.051206	0.0108031		1.2545	0.0728822	0.001863		1.57143	0.180297	0.012179		1.82734	0.227995	0.00818874
rs111262815	1:110800232	1	1p13.3	T/A	0.0390295	1.19906	0.0400033	3.72617e-06		1.1394	0.051003	0.0105053		1.2489	0.0726144	0.002211		1.55792	0.179168	0.0133424		1.81747	0.225466	0.00805363
rs12039014	1:110803437	1	1p13.3	G/A	0.0383774	1.20374	0.0407141	3.41503e-06		1.14806	0.052436	0.00845739		1.2378	0.0728896	0.003425		1.5692	0.178069	0.0113963		1.80784	0.224676	0.00840161
rs77137036	1:110803954	1	1p13.3	C/T	0.0387238	1.19273	0.040038	7.20493e-06		1.13501	0.051044	0.013102		1.2349	0.072822	0.003761		1.5642	0.177942	0.0119319		1.80617	0.224409	0.00842603
rs74596912	1:110803997	1	1p13.3	C/A	0.0387505	1.19221	0.0400101	7.48048e-06		1.13441	0.051039	0.0134809		1.2342	0.0726781	0.00379		1.56456	0.177833	0.0118361		1.80531	0.224366	0.00846603
rs12031646	1:110805363	1	1p13.3	C/T	0.0386864	1.19134	0.0399954	8.09644e-06		1.12984	0.05106	0.0168056		1.2347	0.0725542	0.00366		1.61102	0.176855	0.00701026		1.80738	0.225643	0.00871417
rs9787081	1:110980837	1	1p13.3	G/A	0.0403844	1.1719	0.0384952	2.65968e-05		1.13069	0.048405	0.0111664		1.1812	0.0729909	0.02253		1.55254	0.162089	0.00665024		1.6264	0.211943	0.021745
rs182085138	1:114908977	1	1p13.2	A/T	0.00410244	2.51453	0.220675	2.93477e-05		2.68359	0.255274	0.000110161		NA	NA	NA		2.07436	0.438986	0.0964854		NA	NA	NA
rs6537844	1:115289295	1	1p13.2	G/A	0.464807	1.06336	0.0153149	4.34714e-05		1.06076	0.019132	0.00205001		1.06112	0.0291466	0.04175		1.10661	0.0668072	0.129428		1.15127	0.0875845	0.107756
rs77377690	1:118345744	1	1p12	A/C	0.0364627	1.22231	0.0491776	3.12854e-05		1.17827	0.062628	0.00881013		1.333	0.0918275	0.001747		1.16134	0.204971	0.465556		1.53336	0.248904	0.0859104
rs116197849	1:118371800	1	1p12	T/C	0.0363361	1.22102	0.0491979	3.47134e-05		1.17833	0.062627	0.0087858		1.3268	0.0917645	0.002058		1.16141	0.206104	0.467839		1.5432	0.250852	0.0837152
rs2793823	1:120437718	1	1p12	A/G	0.139713	1.09894	0.0223971	1.7696e-05		1.08458	0.027748	0.00343311		1.15	0.0433893	0.001273		1.03344	0.0995019	0.740928		1.2164	0.126443	0.121313
rs2641348	1:120437884	1	1p12	G/A	0.114857	1.10373	0.023874	2.50931e-05		1.08772	0.029687	0.00462137		1.1612	0.0464097	0.001284		1.00149	0.103018	0.98848		1.27673	0.127703	0.0557455
rs6668119	1:120439109	1	1p12	C/G	0.111064	1.11033	0.0245186	1.36018e-05		1.09462	0.030427	0.00296597		1.169	0.0476622	0.001054		0.989353	0.107858	0.920947		1.30828	0.132287	0.0422236
rs2027447	1:120440029	1	1p12	C/T	0.114939	1.10293	0.023846	2.81863e-05		1.08675	0.029692	0.00508337		1.1598	0.0461795	0.001325		1.00192	0.103064	0.985185		1.27639	0.127763	0.0561227
rs2487568	1:120441998	1	1p12	G/A	0.144282	1.09699	0.0222071	2.16389e-05		1.0808	0.027528	0.00476255		1.1474	0.0429089	0.001358		1.03003	0.0994262	0.76605		1.2582	0.125152	0.0664708
rs2641346	1:120443540	1	1p12	T/C	0.114682	1.1023	0.0238426	3.12838e-05		1.08627	0.029703	0.00533864		1.1598	0.0460893	0.001298		1.00126	0.103118	0.990219		1.26519	0.128181	0.066496
rs2793826	1:120443702	1	1p12	A/G	0.143035	1.09764	0.0222335	1.96121e-05		1.08266	0.027568	0.00396515		1.1462	0.0429095	0.001476		1.03231	0.099565	0.749433		1.24481	0.125844	0.0818435
rs2641352	1:120446063	1	1p12	C/T	0.114981	1.10197	0.0238104	3.23005e-05		1.08774	0.02968	0.00460286		1.1552	0.0459317	0.00168		0.999043	0.103193	0.992594		1.26272	0.128287	0.0690083
rs2493398	1:120447463	1	1p12	A/G	0.143568	1.09983	0.0222147	1.2734e-05		1.08459	0.027601	0.00326173		1.1488	0.0426217	0.001139		1.02877	0.0999773	0.776619		1.25602	0.125789	0.0699673
rs2641338	1:120448749	1	1p12	A/G	0.142439	1.10085	0.0222386	1.07124e-05		1.08706	0.027627	0.00251605		1.1463	0.0426795	0.001379		1.03057	0.100059	0.763485		1.25639	0.126015	0.0701027
rs2793827	1:120448805	1	1p12	T/A	0.137635	1.09816	0.0224652	2.16715e-05		1.08609	0.027944	0.0031247		1.1424	0.0430487	0.001987		1.03631	0.100159	0.721741		1.20518	0.127501	0.143257
rs3897478	1:120451190	1	1p12	C/T	0.114255	1.10687	0.0238002	1.37054e-05		1.09353	0.029766	0.00266695		1.1572	0.0454978	0.001333		1.00063	0.103674	0.99513		1.27529	0.128436	0.0583163
rs947273	1:120451352	1	1p12	A/C	0.142748	1.10032	0.0222069	1.15099e-05		1.08678	0.027603	0.00256941		1.1459	0.0425356	0.001362		1.02669	0.100137	0.792541		1.25219	0.126083	0.07447
rs699779	1:120455310	1	1p12	G/A	0.114394	1.10669	0.0237664	1.37279e-05		1.09318	0.029783	0.0027761		1.1568	0.0451957	0.001272		1.00066	0.103722	0.994934		1.27455	0.128525	0.0590906
rs699780	1:120455441	1	1p12	G/A	0.142781	1.09969	0.0221571	1.24324e-05		1.08621	0.027598	0.00273309		1.1436	0.0421941	0.001474		1.02969	0.100215	0.770299		1.25221	0.126269	0.074884
rs835576	1:120455586	1	1p12	C/T	0.114387	1.10683	0.0237502	1.32249e-05		1.09346	0.029767	0.0026877		1.1566	0.0451421	0.001271		1.00063	0.103708	0.995193		1.27465	0.128506	0.0589743
rs835575	1:120456563	1	1p12	T/G	0.114156	1.10577	0.0237523	1.59635e-05		1.09218	0.029782	0.00306996		1.1555	0.0451042	0.001352		1.00018	0.10372	0.998652		1.27494	0.128496	0.0587127
rs6685892	1:120458004	1	1p12	T/A	0.114123	1.10434	0.0237666	2.07356e-05		1.09111	0.029808	0.00344206		1.1538	0.0450916	0.00151		0.993349	0.103956	0.948816		1.27484	0.128519	0.0588401
rs2793829	1:120461253	1	1p12	T/C	0.113899	1.1045	0.0237876	2.05195e-05		1.09092	0.029795	0.00349201		1.155	0.0452232	0.001442		0.993638	0.104408	0.951259		1.27515	0.128991	0.0595147
rs835574	1:120463230	1	1p12	T/C	0.144871	1.09736	0.0221341	1.89637e-05		1.08208	0.027581	0.00423397		1.1462	0.0420185	0.001166		1.01685	0.101114	0.868708		1.25657	0.126606	0.0712472
rs835573	1:120464165	1	1p12	T/C	0.136422	1.09386	0.0223622	4.35528e-05		1.08342	0.027859	0.0040269		1.1336	0.0425234	0.003198		1.02488	0.101277	0.808246		1.20387	0.12829	0.148094
rs2793830	1:120466108	1	1p12	A/G	0.142582	1.09738	0.0221707	1.9499e-05		1.08411	0.027621	0.00345791		1.1409	0.0421603	0.001766		1.02028	0.100762	0.842049		1.25618	0.126407	0.0711855
rs2493394	1:120471224	1	1p12	G/A	0.114471	1.10401	0.0237804	2.22056e-05		1.09065	0.029807	0.00360244		1.1537	0.04519	0.001555		0.993291	0.103967	0.948374		1.27593	0.128487	0.0578908
rs2493392	1:120471857	1	1p12	T/C	0.11446	1.10446	0.0237773	2.04687e-05		1.09129	0.029801	0.00337446		1.1539	0.0451904	0.001539		0.993511	0.103959	0.950066		1.27589	0.128486	0.0579215
rs2493391	1:120472507	1	1p12	A/C	0.114527	1.10481	0.0237756	1.92538e-05		1.0919	0.029797	0.00316967		1.1538	0.0451916	0.001545		0.993406	0.103963	0.949262		1.27577	0.128493	0.0580346
rs2493390	1:120473066	1	1p12	G/A	0.114504	1.10462	0.023778	1.99513e-05		1.09141	0.029802	0.00333409		1.154	0.0451929	0.001531		0.994528	0.103938	0.957901		1.27567	0.128488	0.0581075
rs72697237	1:120473425	1	1p12	T/A	0.114223	1.10336	0.0238353	2.59388e-05		1.09082	0.029861	0.00359976		1.1504	0.0453604	0.002004		0.992409	0.104142	0.941675		1.28163	0.128568	0.0536136
rs2493389	1:120474178	1	1p12	T/C	0.114148	1.10377	0.0238414	2.42882e-05		1.09189	0.02987	0.00324867		1.15	0.0453649	0.002064		0.992666	0.104146	0.943654		1.2761	0.128699	0.0581692
rs6688004	1:120474507	1	1p12	G/T	0.319005	1.09681	0.0220958	2.0334e-05		1.08281	0.027578	0.00391451		1.13973	0.0418188	0.00176		1.02685	0.100599	0.792262		1.2596	0.126231	0.0674973
rs2453056	1:120477998	1	1p12	A/C	0.139459	1.09573	0.0223087	2.97118e-05		1.08407	0.02787	0.00377681		1.1372	0.0421716	0.00229		1.03038	0.100786	0.766493		1.20823	0.127873	0.139068
rs5025718	1:120478285	1	1p12	T/C	0.317699	1.09731	0.0221006	1.85637e-05		1.08322	0.027595	0.00376745		1.14129	0.0417881	0.00157		1.02352	0.100638	0.817314		1.25881	0.126256	0.0683034
rs2453058	1:120480709	1	1p12	T/C	0.11466	1.1052	0.0237858	1.8144e-05		1.09274	0.029819	0.00293804		1.1531	0.0451857	0.001616		0.994342	0.103944	0.956469		1.27526	0.128509	0.058484
rs2493420	1:120484421	1	1p12	A/G	0.137118	1.09407	0.0223183	4.04596e-05		1.0845	0.027909	0.00365374		1.13	0.0420891	0.003681		1.02927	0.100904	0.774944		1.20616	0.127991	0.143062
rs10923926	1:120489057	1	1p12	A/T	0.31901	1.09624	0.0220836	2.23937e-05		1.08303	0.027602	0.00385527		1.13753	0.041629	0.001973		1.02293	0.100819	0.822061		1.25771	0.126469	0.0698246
rs2493415	1:120492200	1	1p12	A/G	0.115327	1.10329	0.0238015	2.55719e-05		1.09063	0.029845	0.00365131		1.1521	0.0451892	0.001725		0.990199	0.104033	0.924575		1.27066	0.128665	0.0626422
rs2934387	1:120495506	1	1p12	C/T	0.114855	1.10524	0.0237931	1.81226e-05		1.0928	0.029841	0.00293993		1.1535	0.0451604	0.001567		0.992725	0.103926	0.943991		1.274	0.128517	0.0595272
rs7534585	1:120496119	1	1p12	T/A	0.114819	1.10491	0.0237919	1.91628e-05		1.09268	0.029839	0.00297504		1.1526	0.045159	0.001663		0.992383	0.10393	0.941352		1.27401	0.128515	0.0595133
rs7534586	1:120496127	1	1p12	C/A	0.114835	1.10491	0.0237919	1.91612e-05		1.09268	0.029839	0.00297426		1.1525	0.0451598	0.001676		0.992861	0.10392	0.945032		1.274	0.128515	0.0595219
rs4659250	1:120498086	1	1p12	G/C	0.319086	1.0959	0.0220788	2.37244e-05		1.08275	0.027644	0.00402687		1.13585	0.0414544	0.002114		1.01958	0.100944	0.847659		1.26996	0.126214	0.0582957
rs10127888	1:120498250	1	1p12	G/C	0.114803	1.10422	0.0237955	2.1648e-05		1.0917	0.029845	0.00328431		1.1524	0.0451619	0.001686		0.991885	0.103941	0.937519		1.27376	0.128523	0.0597347
rs2453051	1:120499573	1	1p12	C/A	0.113523	1.10288	0.0243502	4.11286e-05		1.08843	0.030968	0.00621426		1.1521	0.0451452	0.001712		0.992229	0.103918	0.940161		1.27366	0.128514	0.0598036
rs1493696	1:120505532	1	1p12	A/G	0.136864	1.09539	0.022267	3.04978e-05		1.08675	0.027954	0.00291978		1.1295	0.0415825	0.003411		1.02432	0.101104	0.812153		1.20912	0.128046	0.138082
rs10923929	1:120505996	1	1p12	G/C	0.317214	1.09569	0.0220692	2.44987e-05		1.08245	0.027645	0.00415738		1.13701	0.0413681	0.001909		1.01921	0.100999	0.850532		1.25684	0.126666	0.0711101
rs2934381	1:120506108	1	1p12	A/G	0.114845	1.10402	0.0237909	2.23522e-05		1.09183	0.029843	0.00324183		1.1514	0.045144	0.001792		0.991759	0.103875	0.936506		1.273	0.128489	0.0603036
rs2493411	1:120506786	1	1p12	C/T	0.137297	1.09296	0.0222918	4.83325e-05		1.08464	0.027976	0.00368256		1.1257	0.0416632	0.00448		1.02405	0.101159	0.81428		1.20629	0.128185	0.143438
rs2453044	1:120508524	1	1p12	G/A	0.137312	1.09298	0.0223237	4.9444e-05		1.08406	0.027982	0.00392274		1.1265	0.0418512	0.004427		1.02671	0.101172	0.794423		1.20973	0.128196	0.137488
rs2493410	1:120508803	1	1p12	C/T	0.145046	1.09666	0.0221518	2.19288e-05		1.08527	0.027703	0.00313879		1.1344	0.0417026	0.002503		1.02117	0.101098	0.835826		1.2541	0.126958	0.074522
rs1493695	1:120513117	1	1p12	G/A	0.143126	1.09556	0.0221806	2.75715e-05		1.08501	0.027704	0.00322841		1.132	0.0418833	0.003081		1.0186	0.101166	0.855419		1.24995	0.127077	0.0791473
rs7515431	1:120513548	1	1p12	T/C	0.114237	1.10259	0.023928	3.17483e-05		1.09148	0.029913	0.00342919		1.1477	0.0458467	0.002653		0.992275	0.103862	0.940483		1.27261	0.128525	0.0607022
rs2641317	1:120516618	1	1p12	T/C	0.114493	1.10281	0.0239047	3.00559e-05		1.09127	0.029861	0.00344593		1.1497	0.0458893	0.00236		0.991019	0.103728	0.93069		1.27178	0.128364	0.0610812
rs10923931	1:120517959	1	1p12	T/G	0.114387	1.10317	0.0239174	2.85302e-05		1.09193	0.029862	0.00322979		1.1497	0.0459802	0.002419		0.991121	0.103694	0.931457		1.27152	0.128337	0.0612464
rs56302051	1:120519618	1	1p12	T/C	0.114432	1.1028	0.0239267	3.0604e-05		1.09134	0.029857	0.00341647		1.1499	0.0460664	0.00243		0.991022	0.103678	0.930681		1.27128	0.128332	0.0614408
rs10494235	1:120520715	1	1p12	A/T	0.142901	1.09626	0.0222721	2.61421e-05		1.086	0.027768	0.00296745		1.1325	0.0422785	0.00326		1.01918	0.101177	0.851088		1.25182	0.127113	0.0772438
rs2793831	1:120523902	1	1p12	C/T	0.11434	1.10312	0.0239458	2.94678e-05		1.09214	0.029831	0.0031317		1.1498	0.0463064	0.002574		0.99074	0.10362	0.928462		1.27078	0.1283	0.061797
rs2641316	1:120525554	1	1p12	T/C	0.142851	1.09611	0.0223774	2.93492e-05		1.08574	0.027884	0.00317548		1.1329	0.0425538	0.00337		1.01766	0.101495	0.863056		1.2524	0.127462	0.0774469
rs2453042	1:120528932	1	1p12	A/G	0.142923	1.09829	0.022648	2.45845e-05		1.0885	0.028332	0.00276098		1.134	0.042764	0.003271		1.01732	0.102034	0.866327		1.25341	0.128131	0.0779367
rs2453040	1:120529750	1	1p12	C/A	0.114182	1.10628	0.024491	2.61206e-05		1.0961	0.030749	0.00284453		1.1509	0.0467047	0.002624		0.990342	0.10458	0.926063		1.27414	0.129442	0.0612507
rs406767	1:120554048	1	1p12	C/T	0.10669	1.13118	0.0286903	1.17358e-05		1.12104	0.036589	0.00179177		1.1859	0.0533765	0.001405		0.972229	0.119065	0.813014		1.31244	0.146843	0.064092
rs73001420	1:154586759	1	1q21.3	G/C	0.069168	0.891028	0.0289807	4.98318e-05		0.850813	0.036119	7.70978e-06		0.9606	0.0549164	0.4642		0.871651	0.13345	0.303317		1.06449	0.165806	0.706239
rs11264341	1:155151493	1	1q22	T/C	0.411292	1.06328	0.0152002	3.89167e-05		1.06988	0.019032	0.000386496		1.0514	0.0287116	0.08075		1.11608	0.0663732	0.0980145		1.02851	0.08863	0.751076
rs9426886	1:155151754	1	1q22	T/A	0.413437	1.06293	0.0151812	4.18678e-05		1.0697	0.019001	0.000391265		1.0491	0.0287214	0.09503		1.11988	0.0661387	0.0869204		1.03487	0.088277	0.697796
rs2369473	1:160210727	1	1q23.2	A/C	0.499304	0.939376	0.0153469	3.31227e-05		0.918379	0.018919	6.7791e-06		0.9571	0.0299056	0.1427		1.02081	0.0680496	0.762135		1.06088	0.0921217	0.521168
rs1815703	1:160215694	1	1q23.2	T/C	0.49901	0.940217	0.0153415	4.2575e-05		0.919206	0.018933	8.59939e-06		0.9581	0.0298367	0.151		1.02084	0.0678532	0.761193		1.05951	0.0918358	0.529039
rs11265364	1:160216969	1	1q23.2	C/T	0.498937	0.939935	0.0153305	3.85619e-05		0.918765	0.018921	7.54533e-06		0.9581	0.0298122	0.1512		1.0208	0.0677849	0.761354		1.05936	0.0917279	0.529572
rs6670084	1:160217493	1	1q23.2	T/C	0.498958	0.940296	0.0153062	4.18801e-05		0.919325	0.01888	8.38243e-06		0.9582	0.0298001	0.1514		1.02126	0.0677379	0.756124		1.05908	0.0916703	0.531213
rs4596880	1:160224700	1	1q23.2	A/T	0.498849	0.940767	0.0152754	4.6632e-05		0.919467	0.01887	8.61016e-06		0.9593	0.0296611	0.1611		1.02127	0.0673776	0.754772		1.05854	0.0911653	0.5326
rs78663305	1:168497741	1	1q24.2	G/A	0.116722	0.886758	0.0237008	2.38102e-07		0.869861	0.029892	3.09751e-06		0.9322	0.0434501	0.1063		0.69305	0.113162	0.00119495		0.994881	0.136996	0.970115
rs17572134	1:168501594	1	1q24.2	T/C	0.116258	0.886862	0.0237316	2.53474e-07		0.870339	0.029913	3.44046e-06		0.9313	0.0435754	0.1022		0.691376	0.113333	0.00112781		1.00151	0.13669	0.99121
rs74231870	1:168504729	1	1q24.2	A/G	0.116155	0.88687	0.0237719	2.66087e-07		0.870151	0.029973	3.47657e-06		0.9315	0.0436235	0.1038		0.693044	0.113471	0.00123213		1.00022	0.136935	0.998696
rs77045810	1:168505017	1	1q24.2	C/A	0.116145	0.886773	0.0237737	2.60016e-07		0.870096	0.029975	3.44702e-06		0.9313	0.0436292	0.1027		0.693072	0.113459	0.00123226		0.999967	0.136933	0.99981
rs78111460	1:168506033	1	1q24.2	C/T	0.116155	0.886874	0.0237868	2.70924e-07		0.870158	0.029997	3.54387e-06		0.9315	0.0436383	0.1041		0.693681	0.11348	0.00126867		0.998806	0.137025	0.993045
rs2223581	1:168506534	1	1q24.2	C/T	0.116149	0.886829	0.0237895	2.68672e-07		0.870102	0.029999	3.51181e-06		0.9315	0.0436469	0.1038		0.693838	0.113496	0.00127951		0.998236	0.137069	0.989724
rs114737056	1:168511081	1	1q24.2	A/G	0.115689	0.895259	0.0241585	3.04856e-06		0.882586	0.030711	4.76269e-05		0.9344	0.043732	0.1209		0.69213	0.113675	0.0012073		0.990161	0.13752	0.942683
rs11809510	1:168519667	1	1q24.2	G/A	0.108479	0.897247	0.0243466	5.69317e-06		0.883565	0.030599	5.21929e-05		0.9437	0.0449898	0.1979		0.691432	0.115945	0.00146033		0.968839	0.140632	0.821898
rs77819342	1:168524513	1	1q24.2	C/A	0.108456	0.897527	0.0242508	5.569e-06		0.88528	0.030416	6.17255e-05		0.941	0.0450115	0.1765		0.696168	0.115341	0.00168974		0.963663	0.14041	0.792081
rs2143309	1:168528610	1	1q24.2	G/C	0.108567	0.896857	0.0243266	5.13749e-06		0.885796	0.030471	6.89908e-05		0.9378	0.0452729	0.1564		0.695017	0.115807	0.00168037		0.963522	0.140966	0.792083
rs116131452	1:175600046	1	1q25.1	T/C	0.0117556	0.7315	0.0760234	2.90032e-05		0.753982	0.093069	0.00241209		0.6947	0.138862	0.008717		0.403568	0.545251	0.096071		0.558501	0.652217	0.371801
rs7519417	1:204449952	1	1q32.1	T/C	0.280392	1.06938	0.0166376	3.98209e-05		1.06392	0.020926	0.00306919		1.1088	0.0309406	0.000844		1.01062	0.0739752	0.886429		1.00323	0.0991989	0.974075
rs2926536	1:204456983	1	1q32.1	G/T	0.261495	1.07678	0.0169711	8.93401e-06		1.06292	0.021327	0.00421768		1.1321	0.0315731	8.482e-05		1.026	0.0759445	0.73533		1.03763	0.101594	0.716149
rs7556371	1:204457336	1	1q32.1	G/A	0.28487	1.07022	0.0165491	2.93638e-05		1.05761	0.020818	0.00712925		1.1212	0.0306991	0.0001931		1.0276	0.0741273	0.713433		1.01665	0.0995778	0.868283
rs10494852	1:204457786	1	1q32.1	C/T	0.309582	1.07258	0.0162206	1.07645e-05		1.06987	0.020395	0.000928234		1.1172	0.030127	0.0002344		0.979476	0.0725709	0.775066		0.962032	0.0975998	0.691663
rs1398148	1:204458328	1	1q32.1	C/G	0.377419	1.07026	0.0165434	2.88494e-05		1.05797	0.020818	0.00679659		1.1207	0.0306645	0.0002011		1.02667	0.074107	0.722434		1.01599	0.0995507	0.873376
rs11240751	1:204462050	1	1q32.1	A/G	0.309529	1.07415	0.0162271	7.08085e-06		1.07162	0.020403	0.000697762		1.1198	0.0301354	0.000174		0.979587	0.0726055	0.776363		0.954746	0.0977655	0.635723
rs3014606	1:204464150	1	1q32.1	G/C	0.266638	1.07739	0.0168623	6.66345e-06		1.0615	0.021187	0.00485043		1.138	0.0313907	3.809e-05		1.02808	0.0753488	0.713178		1.0326	0.100884	0.750516
rs2926534	1:204464181	1	1q32.1	T/C	0.266535	1.07831	0.016868	5.25607e-06		1.06235	0.021188	0.00430888		1.1398	0.0314231	3.112e-05		1.02709	0.0753544	0.722778		1.03263	0.100899	0.750321
rs4951075	1:204464446	1	1q32.1	C/A	0.327119	1.07909	0.0160136	1.27627e-06		1.07314	0.020109	0.000447817		1.1253	0.0298316	7.622e-05		1.0085	0.0716441	0.905947		0.993674	0.0961692	0.947385
rs16853865	1:204465659	1	1q32.1	A/G	0.30881	1.07109	0.0162006	1.56348e-05		1.07061	0.02037	0.000809996		1.1137	0.0301263	0.0003504		0.970352	0.0721967	0.676774		0.948538	0.0969323	0.585717
rs4951076	1:204466176	1	1q32.1	G/A	0.394567	1.076	0.0161488	3.79665e-06		1.07023	0.020334	0.000843743		1.12931	0.0299208	4.83e-05		0.980938	0.0720515	0.789377		0.957419	0.0969419	0.653529
rs12036042	1:204469314	1	1q32.1	C/T	0.191726	0.922169	0.0190249	1.42654e-05		0.919604	0.02367	0.000398756		0.9121	0.0364517	0.0116		0.907253	0.0841245	0.247263		1.00187	0.109059	0.986324
rs10900593	1:204470096	1	1q32.1	G/T	0.326994	1.07817	0.0160135	1.67794e-06		1.07216	0.020114	0.000531931		1.1236	0.0298177	9.239e-05		1.0103	0.0716135	0.886178		0.994477	0.096135	0.95406
rs10900594	1:204470129	1	1q32.1	G/C	0.308685	1.06983	0.0162056	2.19314e-05		1.06913	0.020379	0.00103764		1.1123	0.0301299	0.0004124		0.970799	0.0721889	0.681417		0.948411	0.0969235	0.584733
rs11240753	1:204475513	1	1q32.1	T/A	0.39432	1.07326	0.0160809	7.46888e-06		1.07213	0.020197	0.000563507		1.1084	0.029969	0.0005943		1.00032	0.0717887	0.9964		0.98581	0.0961716	0.881866
rs4951389	1:204475834	1	1q32.1	G/T	0.321426	1.07277	0.0160757	8.49291e-06		1.07237	0.020189	0.000538242		1.1059	0.0299642	0.0007796		1.00097	0.071765	0.989262		0.986011	0.0961443	0.883502
rs12031912	1:204476113	1	1q32.1	G/A	0.187711	0.926156	0.019159	4.50379e-05		0.923853	0.023852	0.000898285		0.917	0.0366614	0.01811		0.907865	0.0847035	0.253804		1.00193	0.109649	0.98597
rs11240754	1:204477977	1	1q32.1	A/G	0.308639	1.07105	0.0162026	1.58297e-05		1.07021	0.020368	0.000864436		1.1135	0.0301556	0.0003632		0.974812	0.0721035	0.723487		0.95064	0.0968329	0.601145
rs11240755	1:204478649	1	1q32.1	C/T	0.386652	1.07042	0.016194	1.85073e-05		1.07046	0.020369	0.000829518		1.11049	0.0300986	0.0005005		0.974759	0.0720852	0.722851		0.950374	0.0968104	0.599053
rs7367519	1:204479176	1	1q32.1	T/C	0.388672	1.07604	0.016121	3.62025e-06		1.07069	0.020279	0.000757022		1.12714	0.0299334	6.342e-05		0.987006	0.0719133	0.85568		0.959944	0.0968018	0.672795
rs2926533	1:204480742	1	1q32.1	A/T	0.266551	1.07721	0.0168639	7.00005e-06		1.06158	0.021189	0.00479987		1.1369	0.0314236	4.455e-05		1.0295	0.0750904	0.698587		1.03424	0.100539	0.737753
rs12032733	1:204481209	1	1q32.1	G/A	0.314808	1.0768	0.0161223	2.91776e-06		1.07165	0.020267	0.000639822		1.1278	0.0299842	6.013e-05		0.988016	0.071878	0.866792		0.960138	0.0967694	0.674217
rs12738124	1:204481368	1	1q32.1	T/C	0.390179	1.07524	0.0161248	4.5592e-06		1.06939	0.020288	0.000943595		1.12689	0.0299328	6.539e-05		0.988132	0.0718719	0.868063		0.960232	0.0967609	0.674937
rs4951077	1:204482262	1	1q32.1	G/A	0.309363	1.07016	0.0161899	1.97405e-05		1.06915	0.020364	0.00102607		1.1119	0.0300992	0.0004251		0.973982	0.0720432	0.714416		0.95783	0.0965609	0.655455
rs11240756	1:204482594	1	1q32.1	C/T	0.386984	1.07091	0.0161868	1.61381e-05		1.07006	0.020346	0.00087495		1.11198	0.030128	0.0004278		0.978658	0.0720669	0.76467		0.955337	0.0968165	0.63697
rs4951392	1:204484617	1	1q32.1	C/G	0.377612	1.07274	0.016854	2.18288e-05		1.05444	0.021173	0.012295		1.13701	0.031422	4.4e-05		1.02857	0.0750048	0.707236		1.0345	0.100422	0.735519
rs4245736	1:204486205	1	1q32.1	G/C	0.386674	1.06973	0.0162044	2.24804e-05		1.06871	0.020382	0.00111349		1.11037	0.0301328	0.0005153		0.980173	0.0719933	0.780886		0.95561	0.0967216	0.638755
rs4245737	1:204486242	1	1q32.1	A/G	0.395994	1.07865	0.0159906	1.40749e-06		1.07223	0.020074	0.000512327		1.12284	0.029824	0.000102		1.02002	0.0713886	0.78123		1.00149	0.0958925	0.987605
rs12039365	1:204488687	1	1q32.1	G/A	0.192382	0.919184	0.0189406	5.80047e-06		0.914205	0.023542	0.000138849		0.9141	0.0364243	0.01369		0.903651	0.0834016	0.22446		1.00251	0.108046	0.981523
rs12136299	1:204489143	1	1q32.1	T/C	0.388702	1.074	0.0160888	6.14521e-06		1.0686	0.020223	0.00103453		1.12448	0.0299357	8.951e-05		0.988144	0.0716562	0.867804		0.959108	0.0964759	0.665186
rs4951393	1:204489557	1	1q32.1	C/A	0.327691	1.07646	0.0159694	2.58976e-06		1.06971	0.020047	0.000774858		1.1215	0.0298018	0.0001194		1.01472	0.0712085	0.837432		1.00245	0.0954437	0.979578
rs12041243	1:204490470	1	1q32.1	G/A	0.192231	0.920256	0.018944	7.82011e-06		0.91474	0.023547	0.000153945		0.9163	0.0364419	0.01641		0.905265	0.0833157	0.232248		1.00518	0.107911	0.961842
rs12039968	1:204490674	1	1q32.1	T/C	0.192097	0.920234	0.0189432	7.76655e-06		0.914794	0.023546	0.000155386		0.9165	0.0364389	0.01672		0.903061	0.0833344	0.221118		1.00528	0.107897	0.961077
rs61817958	1:204491612	1	1q32.1	G/A	0.388638	1.07389	0.0160863	6.30772e-06		1.06827	0.020221	0.00109087		1.12461	0.0299335	8.749e-05		0.989358	0.0715849	0.881196		0.959582	0.0963928	0.668638
rs4951078	1:204491802	1	1q32.1	A/G	0.386798	1.06911	0.0161676	2.53049e-05		1.06845	0.02032	0.00112102		1.11012	0.0301231	0.0005273		0.976891	0.0717667	0.744587		0.950425	0.0963977	0.597876
rs12041075	1:204492153	1	1q32.1	C/G	0.388674	1.07357	0.016083	6.87118e-06		1.068	0.020219	0.00113786		1.12372	0.0299251	9.748e-05		0.990428	0.071532	0.893044		0.960355	0.096319	0.674502
rs7556655	1:204493844	1	1q32.1	A/G	0.388045	1.06864	0.0162344	3.08758e-05		1.06806	0.020464	0.001292		1.10889	0.0300977	0.0005957		0.977902	0.0716863	0.75526		0.950873	0.0963007	0.600903
rs4252677	1:204495253	1	1q32.1	G/A	0.388876	1.07424	0.0160808	5.68165e-06		1.06869	0.020219	0.00101649		1.12435	0.0299226	9.01e-05		0.992114	0.0714266	0.91174		0.960757	0.0961942	0.677281
rs4252685	1:204496856	1	1q32.1	C/A	0.314929	1.07484	0.0160798	4.79889e-06		1.068	0.020212	0.00113395		1.1278	0.0299487	5.9e-05		0.991366	0.0713891	0.903315		0.967281	0.0959447	0.728798
rs4252686	1:204496895	1	1q32.1	A/G	0.31464	1.07406	0.0160793	5.95863e-06		1.06864	0.020211	0.00102095		1.1238	0.0299452	9.766e-05		0.992901	0.0713688	0.920488		0.960639	0.0961221	0.676119
rs4252687	1:204497335	1	1q32.1	G/C	0.308939	1.06834	0.0161527	3.04609e-05		1.06816	0.020298	0.00115947		1.1075	0.0301186	0.0006954		0.979228	0.0715863	0.769351		0.950836	0.0961745	0.600148
rs2045623	1:204497413	1	1q32.1	A/G	0.386609	1.06873	0.0161554	2.75504e-05		1.06787	0.020305	0.00122139		1.10963	0.030113	0.0005506		0.979406	0.07159	0.771308		0.950697	0.0961801	0.599113
rs2169137	1:204497913	1	1q32.1	G/C	0.266617	1.07599	0.01684	9.35005e-06		1.06052	0.021159	0.00548547		1.1349	0.0314311	5.642e-05		1.02751	0.0746178	0.716049		1.03999	0.0995954	0.693798
rs4252694	1:204499056	1	1q32.1	A/G	0.388859	1.07388	0.0160735	6.23251e-06		1.06823	0.020205	0.00108786		1.12385	0.0299316	9.561e-05		0.993736	0.0713301	0.929805		0.960764	0.0960766	0.676962
rs4252697	1:204501383	1	1q32.1	T/C	0.19152	0.923531	0.0188866	1.77058e-05		0.920899	0.023456	0.000442776		0.915	0.0364452	0.01478		0.9	0.0827842	0.203122		1.00531	0.10715	0.960601
rs4951394	1:204504527	1	1q32.1	T/C	0.392288	1.06701	0.0162312	4.65517e-05		1.0639	0.020461	0.00246868		1.11111	0.0301081	0.000466		0.980469	0.0715523	0.782807		0.958198	0.0959262	0.656213
rs4245738	1:204506107	1	1q32.1	C/T	0.308847	1.06963	0.0161477	2.15984e-05		1.06864	0.020293	0.00107073		1.1105	0.0301119	0.0005008		0.979747	0.0715549	0.774921		0.95723	0.0959448	0.648687
rs4252708	1:204508159	1	1q32.1	G/A	0.406292	1.07357	0.0160638	6.67423e-06		1.06504	0.020256	0.00186474		1.1197	0.0297793	0.0001476		1.02149	0.0707987	0.763971		1.00369	0.094936	0.969048
rs4252717	1:204512100	1	1q32.1	T/C	0.314757	1.07358	0.0160674	6.7065e-06		1.06763	0.020198	0.00119466		1.1231	0.0299267	0.0001047		0.995399	0.0712695	0.948408		0.967728	0.0958247	0.732102
rs4252725	1:204513256	1	1q32.1	A/G	0.308687	1.06946	0.0161482	2.26065e-05		1.06826	0.020294	0.00113862		1.1104	0.030115	0.0005061		0.981195	0.0715272	0.790693		0.957705	0.0959202	0.652323
rs2290855	1:204515863	1	1q32.1	C/T	0.314835	1.07391	0.0160653	6.1013e-06		1.0685	0.020194	0.00103508		1.1223	0.0299299	0.0001159		0.995827	0.0712396	0.953188		0.967756	0.0957858	0.732223
rs2290854	1:204516025	1	1q32.1	A/G	0.309036	1.06817	0.0161416	3.13884e-05		1.06766	0.020288	0.00125205		1.1069	0.0300947	0.000739		0.981481	0.0715038	0.793773		0.957529	0.0958906	0.650844
rs1563828	1:204516577	1	1q32.1	A/G	0.327311	1.07653	0.0159501	2.46727e-06		1.06986	0.020024	0.000744812		1.12	0.0298055	0.0001427		1.02288	0.0707289	0.749075		1.00388	0.0948564	0.967436
rs4252733	1:204516918	1	1q32.1	T/C	0.187792	0.926948	0.019055	4.98277e-05		0.92347	0.023666	0.00076753		0.9216	0.0366911	0.02607		0.903385	0.0841335	0.227168		1.00284	0.108737	0.979222
rs4252734	1:204516947	1	1q32.1	C/G	0.38812	1.068	0.0161376	3.26357e-05		1.06695	0.020288	0.00140273		1.10779	0.030069	0.0006602		0.98166	0.0715002	0.795728		0.957572	0.095886	0.651168
rs4252736	1:204517097	1	1q32.1	G/A	0.38954	1.07375	0.0160829	6.53849e-06		1.06761	0.020239	0.00122746		1.12347	0.0298984	9.927e-05		0.996227	0.0712322	0.957681		0.967782	0.0957799	0.732416
rs4245739	1:204518842	1	1q32.1	C/A	0.266457	1.07674	0.0168351	7.62641e-06		1.06164	0.021154	0.00469076		1.1344	0.031416	5.971e-05		1.03009	0.0746167	0.691102		1.04178	0.0995824	0.681045
rs4951396	1:204520209	1	1q32.1	C/T	0.402236	1.0768	0.0160398	2.59026e-06		1.06887	0.020206	0.000980052		1.12196	0.0297894	0.0001125		1.02618	0.0707518	0.714906		1.00627	0.0949365	0.947529
rs12119098	1:204521577	1	1q32.1	G/A	0.402949	1.06854	0.0162654	3.2709e-05		1.05782	0.0206	0.00635985		1.12473	0.0299176	8.55e-05		0.999129	0.0712191	0.990243		0.96981	0.095808	0.748997
rs10900596	1:204522457	1	1q32.1	T/C	0.308604	1.07009	0.0161497	1.91823e-05		1.06864	0.020296	0.00107249		1.1111	0.0301201	0.0004717		0.984433	0.0714992	0.826313		0.959242	0.0959345	0.664469
rs10900597	1:204522489	1	1q32.1	C/T	0.328404	1.07776	0.0159496	1.71868e-06		1.07169	0.02001	0.000539873		1.1195	0.0298548	0.0001554		1.02865	0.0706248	0.689177		1.00359	0.0948923	0.969844
rs1460036	1:204527379	1	1q32.1	A/G	0.308458	1.07056	0.0161497	1.69149e-05		1.06838	0.020296	0.00111857		1.1132	0.0301258	0.0003694		0.985634	0.0714427	0.839498		0.96001	0.0958727	0.670336
rs12741351	1:204528256	1	1q32.1	G/A	0.395392	1.07851	0.0159473	1.37146e-06		1.07214	0.02001	0.000499321		1.12133	0.0298493	0.0001256		1.02812	0.0705386	0.694194		1.00439	0.0947933	0.963109
rs16853958	1:204528344	1	1q32.1	A/C	0.307732	1.07036	0.0161601	1.807e-05		1.06861	0.020298	0.00107856		1.1122	0.030184	0.0004246		0.984414	0.0714701	0.826031		0.960717	0.0959067	0.676052
rs11240758	1:204528651	1	1q32.1	C/T	0.388331	1.07529	0.0160672	4.15534e-06		1.06856	0.020199	0.00102705		1.12638	0.0299351	6.974e-05		0.999338	0.0711398	0.992573		0.970585	0.095727	0.755125
rs11801299	1:204529084	1	1q32.1	A/G	0.192117	0.922365	0.018917	1.34321e-05		0.919209	0.023499	0.000337212		0.9161	0.0363887	0.01605		0.898396	0.0836128	0.200042		0.995272	0.108296	0.965096
rs12125533	1:204529302	1	1q32.1	A/C	0.326661	1.07963	0.0159716	1.01872e-06		1.07132	0.020028	0.000581861		1.1277	0.0299464	5.978e-05		1.02658	0.0705916	0.710147		1.00736	0.0947585	0.93834
rs12740680	1:204530505	1	1q32.1	A/G	0.386757	1.07243	0.0161799	1.06214e-05		1.07188	0.020363	0.000652217		1.11235	0.0301062	0.0004063		0.984475	0.0714187	0.826582		0.960076	0.0958479	0.670778
rs4951397	1:204531567	1	1q32.1	C/T	0.399696	1.07775	0.0160127	1.88819e-06		1.07058	0.020142	0.000709295		1.1217	0.0298488	0.0001184		1.02882	0.0704766	0.686887		1.00462	0.0947206	0.961188
rs4951398	1:204531876	1	1q32.1	T/C	0.326656	1.07892	0.015956	1.23016e-06		1.0713	0.020024	0.000583055		1.1249	0.0298656	8.094e-05		1.02654	0.0705203	0.710302		1.0071	0.0946642	0.940463
rs12029692	1:204532323	1	1q32.1	A/G	0.19217	0.922227	0.0189212	1.30067e-05		0.919173	0.023501	0.000335424		0.9157	0.0364046	0.01556		0.89869	0.0836544	0.201641		0.994423	0.108371	0.958843
rs4951080	1:204533284	1	1q32.1	A/G	0.394748	1.07958	0.0159849	1.05453e-06		1.07404	0.020086	0.000376409		1.12045	0.0298539	0.0001389		1.02981	0.0704526	0.67668		1.00542	0.0947036	0.954515
rs6681905	1:204535789	1	1q32.1	T/G	0.308204	1.06998	0.0161464	1.96617e-05		1.06896	0.020293	0.00101605		1.1099	0.0301315	0.0005374		0.985292	0.071284	0.835334		0.960004	0.0956976	0.66972
rs6679336	1:204536197	1	1q32.1	A/G	0.386093	1.07118	0.0161466	1.42846e-05		1.06951	0.020296	0.000929727		1.11309	0.0301242	0.0003768		0.985465	0.0712762	0.837244		0.960057	0.0956894	0.670114
rs4951401	1:204537648	1	1q32.1	G/A	0.265658	1.07741	0.0168353	6.3863e-06		1.06179	0.021153	0.00459115		1.1374	0.0314443	4.258e-05		1.02799	0.0744223	0.710714		1.04007	0.0992909	0.69231
rs4951402	1:204539122	1	1q32.1	C/T	0.395227	1.07925	0.0159469	1.09857e-06		1.07358	0.020019	0.000390414		1.12032	0.0298462	0.0001412		1.03058	0.0702822	0.668239		1.00526	0.0944924	0.955696
rs4951403	1:204539241	1	1q32.1	T/G	0.390538	1.06804	0.0162349	3.59122e-05		1.06526	0.020487	0.00203021		1.11049	0.0300853	0.0004921		0.987092	0.0711934	0.855201		0.960113	0.0956253	0.670356
rs6689629	1:204539291	1	1q32.1	G/A	0.192387	0.922306	0.0189471	1.36453e-05		0.919624	0.02354	0.00037159		0.9151	0.0364341	0.0149		0.89895	0.0837181	0.203209		0.99225	0.108502	0.942837
rs6594016	1:204539462	1	1q32.1	G/A	0.308226	1.06963	0.0161447	2.14992e-05		1.06863	0.020294	0.00107282		1.1092	0.0301268	0.0005791		0.986199	0.071201	0.845255		0.9602	0.0956077	0.670984
rs930947	1:204541197	1	1q32.1	G/A	0.265525	1.07681	0.0168491	7.62033e-06		1.06192	0.021181	0.00456227		1.1347	0.0314517	5.863e-05		1.02801	0.0743469	0.710241		1.04045	0.0991794	0.689319
rs10900599	1:204541943	1	1q32.1	T/C	0.395092	1.07962	0.0159492	9.83706e-07		1.0735	0.020021	0.000396171		1.12145	0.0298593	0.0001231		1.03224	0.0702365	0.6514		1.00713	0.0944464	0.940071
rs7541589	1:204542521	1	1q32.1	G/A	0.385573	1.07124	0.0161533	1.41518e-05		1.06958	0.020317	0.00093049		1.11247	0.0301095	0.0004012		0.987825	0.071176	0.863361		0.962187	0.095587	0.686759
rs12039454	1:204542580	1	1q32.1	T/C	0.324953	1.07871	0.0159822	1.35993e-06		1.07134	0.02009	0.000603341		1.1231	0.0298476	9.983e-05		1.02972	0.0702618	0.676835		1.00926	0.0943755	0.922159
rs61817460	1:204543579	1	1q32.1	A/G	0.192542	0.922731	0.0189336	1.50673e-05		0.920446	0.023516	0.000423198		0.9148	0.0364266	0.01447		0.89943	0.0837148	0.205466		0.991101	0.108533	0.934361
rs885012	1:204544001	1	1q32.1	C/A	0.30758	1.07093	0.0161579	1.54707e-05		1.06938	0.020318	0.000961442		1.1118	0.0301416	0.0004404		0.98816	0.0711299	0.867016		0.962171	0.0955316	0.686453
rs2125855	1:204546947	1	1q32.1	T/C	0.375235	1.07778	0.0168142	5.63995e-06		1.06239	0.021133	0.00418755		1.13727	0.0313981	4.179e-05		1.02853	0.0742089	0.704614		1.04022	0.099006	0.69039
rs11240760	1:204547268	1	1q32.1	A/G	0.307775	1.07057	0.0161787	1.74632e-05		1.06997	0.020311	0.000868601		1.1093	0.0303098	0.0006202		0.989213	0.0710448	0.878664		0.962631	0.0954385	0.689857
rs35270244	1:204548416	1	1q32.1	A/C	0.325825	1.08028	0.0159403	7.95229e-07		1.07337	0.020011	0.0004031		1.1242	0.0298526	8.773e-05		1.03133	0.0701038	0.659924		1.01003	0.0941953	0.915605
rs10793765	1:204549375	1	1q32.1	A/G	0.317598	1.07767	0.0161576	2.3864e-06		1.07074	0.020253	0.00073841		1.1215	0.0303822	0.0001597		1.02291	0.0709354	0.74949		1.01979	0.0951603	0.836833
rs10793766	1:204549496	1	1q32.1	C/T	0.318898	1.08029	0.0161085	1.031e-06		1.07373	0.020238	0.000439591		1.1237	0.0300981	0.0001071		1.023	0.0710007	0.74878		1.01944	0.0953348	0.839921
rs10793767	1:204549564	1	1q32.1	A/C	0.326167	1.0813	0.015939	5.81158e-07		1.07444	0.020004	0.000331846		1.1263	0.0298823	6.863e-05		1.02857	0.0699629	0.68719		1.00998	0.0940562	0.915934
rs16854023	1:204551830	1	1q32.1	C/T	0.189431	0.923339	0.0190214	1.93208e-05		0.92057	0.023624	0.000459487		0.914	0.0366356	0.01416		0.902066	0.0839717	0.219668		1.01222	0.108375	0.91078
rs12139477	1:204553104	1	1q32.1	A/C	0.403652	1.08126	0.015728	4.15408e-07		1.06872	0.019716	0.000749012		1.13869	0.0296096	1.149e-05		1.04494	0.0685559	0.521407		0.995574	0.0926083	0.9618
rs12138846	1:204556478	1	1q32.1	T/A	0.393384	1.07631	0.0159189	2.50468e-06		1.07001	0.020004	0.000716966		1.13122	0.0298105	3.558e-05		0.996662	0.0694183	0.961589		0.950605	0.0935197	0.588046
rs12133735	1:204556836	1	1q32.1	G/T	0.40296	1.08314	0.0156956	2.15715e-07		1.07128	0.019666	0.000462748		1.13973	0.0295868	9.819e-06		1.04566	0.0683608	0.513684		0.996945	0.0923464	0.973568
rs12566957	1:204556958	1	1q32.1	C/T	0.346115	1.08269	0.0157009	2.52129e-07		1.07162	0.019666	0.000435552		1.1373	0.0296246	1.397e-05		1.04576	0.0683447	0.512662		0.99661	0.092333	0.970661
rs4951407	1:204558070	1	1q32.1	T/G	0.331628	1.07909	0.0157949	9.07607e-07		1.06663	0.019808	0.00112866		1.1449	0.0296865	5.156e-06		1.01508	0.0690106	0.828268		0.963562	0.093258	0.690615
rs4951408	1:204558984	1	1q32.1	C/G	0.309194	1.06992	0.0160669	1.82116e-05		1.06671	0.020127	0.00133353		1.1239	0.030189	0.0001093		0.96846	0.0709441	0.651457		0.917428	0.095651	0.36759
rs6679311	1:204559676	1	1q32.1	T/C	0.267927	1.07955	0.0167338	3.14911e-06		1.06262	0.020972	0.00377631		1.1538	0.0314017	5.229e-06		1.00758	0.0741704	0.918936		0.992651	0.0991988	0.940728
rs10900600	1:204559707	1	1q32.1	G/T	0.384088	1.07177	0.0160913	1.1379e-05		1.06945	0.020162	0.0008681		1.12461	0.0302102	0.0001014		0.965723	0.0711392	0.623931		0.920416	0.0958797	0.387075
rs6679717	1:204560677	1	1q32.1	A/G	0.321732	1.07401	0.015899	4.73457e-06		1.07533	0.019914	0.000265249		1.1203	0.0299365	0.0001482		0.978282	0.0695665	0.752283		0.897843	0.0945113	0.25421
rs4951409	1:204560990	1	1q32.1	T/A	0.390881	1.07398	0.0158951	4.75504e-06		1.07517	0.019914	0.000273092		1.12045	0.029911	0.0001436		0.978318	0.0695657	0.752683		0.897993	0.0945076	0.25493
rs7532236	1:204561617	1	1q32.1	C/T	0.321796	1.07401	0.0158985	4.73182e-06		1.0753	0.019913	0.000266298		1.1202	0.0299376	0.0001504		0.978605	0.0695599	0.755868		0.89865	0.094495	0.258111
rs4328119	1:204564986	1	1q32.1	C/T	0.322095	1.07518	0.0158866	3.32817e-06		1.07595	0.019897	0.000233909		1.1214	0.0299361	0.000129		0.98507	0.0693657	0.828315		0.903509	0.094245	0.281637
rs2887429	1:204565012	1	1q32.1	G/T	0.322132	1.0749	0.0158892	3.61834e-06		1.07563	0.019898	0.000248166		1.1211	0.029951	0.0001358		0.985147	0.0693581	0.829178		0.903721	0.0942328	0.282688
rs6682208	1:204566183	1	1q32.1	T/C	0.321751	1.07467	0.0158857	3.85255e-06		1.07562	0.019889	0.000246887		1.1205	0.0299606	0.0001458		0.986709	0.0692947	0.846892		0.899007	0.0943335	0.259069
rs11240761	1:204566700	1	1q32.1	C/A	0.327391	1.08014	0.0158203	6.87043e-07		1.07634	0.019807	0.000203928		1.1343	0.0298277	2.387e-05		1.00501	0.0690608	0.942285		0.911838	0.0941323	0.326861
rs6594018	1:204568152	1	1q32.1	A/G	0.321869	1.07597	0.0158743	2.60107e-06		1.07711	0.019869	0.000185147		1.1217	0.0299633	0.000126		0.987418	0.0692119	0.854842		0.901068	0.0942014	0.268785
rs6594019	1:204568610	1	1q32.1	T/C	0.396498	1.07035	0.0159519	1.40401e-05		1.06814	0.020027	0.000997115		1.12095	0.029941	0.0001368		0.988083	0.0692502	0.862552		0.900892	0.0942534	0.268153
rs11240764	1:204569376	1	1q32.1	T/C	0.321872	1.07512	0.0158861	3.38455e-06		1.07664	0.019886	0.000204366		1.1191	0.0299778	0.0001746		0.989072	0.0692679	0.873954		0.901569	0.0942714	0.271703
rs10900601	1:204572050	1	1q32.1	A/G	0.264852	1.07638	0.0168164	8.20026e-06		1.06918	0.021089	0.0015136		1.1362	0.0315997	5.317e-05		0.995435	0.0734587	0.950336		0.931273	0.0995316	0.474375
rs898387	1:204579373	1	1q32.1	G/A	0.28552	1.07625	0.0163739	4.79576e-06		1.06485	0.020528	0.00220553		1.14	0.0308436	2.147e-05		1.01234	0.0711168	0.863099		0.957994	0.0962419	0.655675
rs898386	1:204579697	1	1q32.1	A/G	0.285341	1.07738	0.0163765	3.52535e-06		1.06431	0.020518	0.00238606		1.146	0.0308983	1.035e-05		1.01233	0.0710876	0.863181		0.958025	0.0962193	0.655841
rs4951083	1:204582730	1	1q32.1	A/G	0.282848	1.07524	0.0164178	6.713e-06		1.06439	0.020585	0.0024341		1.1369	0.0309195	3.328e-05		1.01112	0.0713004	0.87672		0.961867	0.0965204	0.687093
rs7539399	1:204590044	1	1q32.1	G/A	0.288542	1.08039	0.0163807	1.50751e-06		1.06845	0.020568	0.001286		1.1397	0.0307496	2.102e-05		1.03914	0.0711166	0.589263		0.97115	0.0963921	0.761358
rs7551222	1:204599295	1	1q32.1	G/A	0.297973	1.07638	0.0162744	4.04987e-06		1.06731	0.020449	0.00144465		1.1241	0.0304789	0.0001242		1.0503	0.070785	0.488154		0.973448	0.0961594	0.779587
rs7553683	1:204599461	1	1q32.1	G/A	0.297533	1.07662	0.016277	3.79985e-06		1.06737	0.020423	0.00141196		1.1251	0.0305856	0.0001165		1.05056	0.0707686	0.485845		0.974571	0.0961108	0.788695
rs147211237	1:209170583	1	1q32.2	G/A	0.0117293	1.33852	0.0695726	2.61004e-05		1.37176	0.071378	9.48979e-06		NA	NA	NA		0.807949	0.398318	0.59238		0.987312	0.498994	0.979584
rs4655342	1:214566952	1	1q41	A/G	0.347154	1.07835	0.0184849	3.20198e-05		1.05572	0.023435	0.0206845		1.11644	0.0337192	0.001093		1.15591	0.0830934	0.0812083		1.16829	0.110823	0.160457
rs6657368	1:214567378	1	1q41	A/G	0.347369	1.07687	0.0185633	4.7903e-05		1.05314	0.02356	0.0279765		1.11932	0.033792	0.0008528		1.13977	0.0834485	0.116938		1.16554	0.111083	0.167893
rs7523771	1:214567812	1	1q41	G/A	0.350068	1.07804	0.0185794	3.76464e-05		1.05561	0.023643	0.0220803		1.11669	0.0336318	0.001033		1.16039	0.083395	0.0744674		1.13699	0.111743	0.250597
rs7513473	1:214567814	1	1q41	A/G	0.347212	1.07887	0.0186062	3.20916e-05		1.05706	0.023665	0.0190319		1.11632	0.0337089	0.001096		1.15483	0.0836691	0.085342		1.1509	0.11176	0.208538
rs7513565	1:214567900	1	1q41	A/G	0.348347	1.07728	0.0185627	4.38369e-05		1.05388	0.023568	0.0259682		1.11732	0.0337252	0.001005		1.15789	0.0837351	0.0799924		1.15332	0.111832	0.202127
rs11120309	1:214570970	1	1q41	C/T	0.348865	1.07797	0.0184746	3.46085e-05		1.05796	0.023317	0.0156753		1.11682	0.033933	0.001136		1.15125	0.0836661	0.0922908		1.11558	0.112334	0.330216
rs4578186	1:214574065	1	1q41	G/T	0.347745	1.07704	0.0185948	4.76648e-05		1.05734	0.023445	0.017397		1.11508	0.0342349	0.001469		1.15076	0.0841561	0.0952067		1.11644	0.112913	0.329335
rs7524206	1:214575449	1	1q41	T/C	0.346854	1.08116	0.0188792	2.53436e-05		1.06725	0.023893	0.00644561		1.11595	0.0345073	0.001477		1.11202	0.0852732	0.213061		1.08958	0.114242	0.452648
rs142677168	1:236492500	1	1q42.3	A/G	0.00956313	1.7887	0.126451	3.24406e-06		1.76806	0.140234	4.82815e-05		NA	NA	NA		2.26547	0.357507	0.0221691		1.62788	0.508623	0.338047
rs147576794	1:236520000	1	1q42.3	A/G	0.00948071	1.76796	0.129402	8.32959e-06		1.75801	0.143199	8.15376e-05		NA	NA	NA		2.18248	0.370349	0.0350854		1.56926	0.522506	0.388475
rs142229238	1:236723591	1	1q43	C/T	0.00428826	2.58391	0.194917	1.11433e-06		2.36645	0.201369	1.88859e-05		NA	NA	NA		NA	NA	NA		9.5413	0.776236	0.00366249
rs4259633	1:239518710	1	1q43	T/A	0.16614	0.9193	0.0210157	4.5028e-05		0.897197	0.026215	3.50351e-05		0.9612	0.0401127	0.3238		0.901802	0.091683	0.259589		0.955877	0.120732	0.708574
rs73115199	1:239523234	1	1q43	C/G	0.165525	0.913651	0.0215843	2.0022e-05		0.888281	0.027157	1.28732e-05		0.9618	0.0405985	0.3377		0.892753	0.0926163	0.220615		0.943577	0.121938	0.633871
rs115959179	2:15297912	2	2p24.3	A/G	0.0047996	1.81276	0.134957	1.04467e-05		1.82995	0.138087	1.20802e-05		NA	NA	NA		NA	NA	NA		1.48259	0.637468	0.536747
rs34093135	2:31843946	2	2p23.1	C/T	0.0280462	1.24292	0.0528037	2.79621e-05		1.3002	0.06295	3.04264e-05		1.134	0.110014	0.2531		1.25983	0.251071	0.357589		1.05372	0.357814	0.883724
rs57785053	2:32504735	2	2p22.3	T/C	0.244018	1.07754	0.0178017	1.89746e-05		1.08675	0.022307	0.000191898		1.0439	0.0339934	0.2065		1.12133	0.07489	0.126238		1.21726	0.0988924	0.0468094
rs7582322	2:32565001	2	2p22.3	C/T	0.38563	1.06523	0.0156195	3.71643e-05		1.06542	0.019826	0.001393		1.0582	0.0288315	0.04972		1.08688	0.0666013	0.210987		1.18213	0.0889503	0.0599639
rs762025	2:32603805	2	2p22.3	A/G	0.36756	1.06514	0.015622	3.82867e-05		1.06442	0.019718	0.00154392		1.0693	0.029148	0.02144		1.04582	0.0669598	0.503467		1.16559	0.0892559	0.0860333
rs176401	2:32636511	2	2p22.3	T/A	0.369873	1.06514	0.0158385	4.86503e-05		1.07209	0.020096	0.000532867		1.0389	0.0293253	0.1927		1.10072	0.067146	0.152944		1.20534	0.0892611	0.0364092
rs74177012	2:32638122	2	2p22.3	G/T	0.250356	1.07741	0.0176871	1.72479e-05		1.09257	0.022294	7.15396e-05		1.0436	0.0333971	0.2015		1.06215	0.0740439	0.415439		1.21243	0.0972868	0.0477029
rs12992095	2:32661543	2	2p22.3	A/C	0.225873	1.08712	0.0179193	2.02259e-06		1.10898	0.022461	4.11427e-06		1.0347	0.0340581	0.3166		1.12737	0.0761549	0.115435		1.16771	0.101234	0.125644
rs13409142	2:32666137	2	2p22.3	C/T	0.375149	1.06793	0.0155145	1.57401e-05		1.06953	0.019566	0.000590895		1.0558	0.0289959	0.06125		1.11973	0.0665979	0.089485		1.15172	0.0885482	0.110654
rs12991060	2:32666821	2	2p22.3	T/G	0.240886	1.08117	0.0176514	6.57335e-06		1.09737	0.022179	2.79631e-05		1.0491	0.0333941	0.1514		1.06463	0.0750055	0.403752		1.1842	0.0989443	0.0875006
rs2276592	2:32667562	2	2p22.3	G/A	0.257389	1.08115	0.0173764	4.71056e-06		1.09542	0.021829	2.97736e-05		1.0492	0.0329362	0.1445		1.07832	0.0734907	0.304864		1.19583	0.096975	0.0651609
rs10182170	2:32704186	2	2p22.3	G/A	0.45482	1.06373	0.0154374	4.52111e-05		1.06147	0.019425	0.00213336		1.05753	0.0289778	0.05367		1.10407	0.0662513	0.135078		1.18922	0.0886497	0.0506031
rs2710627	2:32758627	2	2p22.3	A/G	0.440166	1.06611	0.0155788	2.80854e-05		1.06333	0.019662	0.00178885		1.06326	0.0290815	0.035		1.1096	0.0665676	0.118224		1.16517	0.0892359	0.0866998
rs182062764	2:34517535	2	2p22.3	G/A	0.00557094	2.06041	0.170766	2.30277e-05		2.06263	0.178078	4.79247e-05		NA	NA	NA		NA	NA	NA		2.03521	0.602093	0.237916
rs79276301	2:37048153	2	2p22.2	C/T	0.0164428	1.30756	0.0643127	2.13632e-05		1.2469	0.079867	0.00572936		1.4231	0.125903	0.005073		1.67561	0.270675	0.0565215		1.52048	0.347794	0.228273
rs75360518	2:37048163	2	2p22.2	T/C	0.0165223	1.29816	0.0638868	3.14163e-05		1.23192	0.079053	0.00832974		1.4294	0.125909	0.004546		1.67535	0.270693	0.0566115		1.51975	0.347856	0.228891
rs75200977	2:37048168	2	2p22.2	G/C	0.0165104	1.29526	0.0638514	3.63544e-05		1.23116	0.078989	0.00847031		1.4194	0.125887	0.0054		1.6735	0.270803	0.0572432		1.52024	0.347828	0.228497
rs72868355	2:37048367	2	2p22.2	G/C	0.0187084	1.2792	0.0612711	4.18431e-05		1.19123	0.07691	0.0228916		1.4641	0.117015	0.001121		1.66508	0.253496	0.0442858		1.38008	0.338631	0.341451
rs75236992	2:37048557	2	2p22.2	T/G	0.0170477	1.31671	0.0632616	9.21407e-06		1.2448	0.079406	0.00582262		1.4513	0.121939	0.002255		1.74383	0.255737	0.0296727		1.44319	0.338383	0.278303
rs76141386	2:37048598	2	2p22.2	G/A	0.0170441	1.316	0.0632622	9.59513e-06		1.24443	0.079402	0.00588578		1.4492	0.121954	0.002349		1.7443	0.255755	0.0296045		1.44361	0.338419	0.277971
rs76676100	2:37050099	2	2p22.2	G/T	0.0163238	1.32336	0.0644334	9.27902e-06		1.27201	0.080019	0.00264036		1.4096	0.128018	0.007323		1.76162	0.256964	0.027555		1.43026	0.342415	0.295974
rs76672072	2:37055598	2	2p22.2	C/T	0.0159378	1.30088	0.0644203	3.1348e-05		1.24345	0.080455	0.00676419		1.4328	0.126067	0.004337		1.59591	0.25817	0.0702005		1.35483	0.34193	0.374479
rs78486075	2:37055736	2	2p22.2	A/G	0.0159362	1.30071	0.0644218	3.16336e-05		1.24317	0.080457	0.00682295		1.4329	0.12607	0.004331		1.59576	0.258174	0.0702613		1.3549	0.341924	0.374386
rs115515982	2:37057746	2	2p22.2	A/T	0.0158745	1.29465	0.0642543	4.16896e-05		1.23424	0.080159	0.00865153		1.4358	0.125942	0.004077		1.5867	0.258254	0.0738387		1.34737	0.342159	0.383536
rs114645467	2:37058134	2	2p22.2	T/C	0.0159342	1.29154	0.0641467	4.773e-05		1.23286	0.080077	0.00894281		1.4258	0.125446	0.004686		1.58527	0.258292	0.0744464		1.34674	0.342184	0.38432
rs116103934	2:37058557	2	2p22.2	T/C	0.0158867	1.29639	0.0643168	3.86679e-05		1.23447	0.080278	0.00869304		1.4434	0.125941	0.003571		1.58286	0.258332	0.0754571		1.34581	0.342186	0.38543
rs10187755	2:37061121	2	2p22.2	A/G	0.016027	1.29344	0.0640277	4.18128e-05		1.22	0.079778	0.0126813		1.477	0.125705	0.001917		1.57827	0.258201	0.0771708		1.33652	0.342504	0.397041
rs144852847	2:37144614	2	2p22.2	T/C	0.0152569	1.28818	0.0622777	3.39784e-05		1.24284	0.077364	0.00495339		1.4192	0.122513	0.004269		1.49718	0.254898	0.11335		1.25564	0.338339	0.501057
rs77496205	2:37144799	2	2p22.2	T/C	0.0153512	1.28262	0.0620656	4.35166e-05		1.23863	0.077039	0.00547225		1.408	0.122177	0.005097		1.49476	0.254961	0.114894		1.25397	0.338449	0.5037
rs78177568	2:37145226	2	2p22.2	C/T	0.0153497	1.28257	0.0620651	4.36403e-05		1.23868	0.07704	0.00546275		1.4075	0.122171	0.00514		1.49505	0.254955	0.11471		1.25415	0.338439	0.503413
rs78570308	2:37182519	2	2p22.2	A/G	0.0151918	1.2829	0.06225	4.51016e-05		1.2447	0.077391	0.0046779		1.3874	0.12234	0.007441		1.5046	0.254178	0.107999		1.26393	0.336986	0.487016
rs991968	2:56433558	2	2p16.1	G/A	0.386866	1.07723	0.0171152	9.39398e-06		1.0834	0.021537	0.000199655		1.07956	0.0321809	0.01735		0.976491	0.0739281	0.747607		1.21852	0.0956496	0.0388029
rs6708936	2:58569214	2	2p16.1	A/G	0.150482	1.09042	0.0216449	4.56553e-05		1.09671	0.027132	0.000668213		1.0419	0.0411725	0.3183		1.03751	0.0963693	0.702396		1.63215	0.112896	1.42912e-05
rs6753680	2:60277536	2	2p16.1	A/G	0.352238	1.06661	0.015968	3.8622e-05		1.0529	0.019918	0.00965385		1.1203	0.030524	0.0001973		0.983945	0.0695794	0.816055		1.12355	0.0907355	0.199186
rs11686231	2:60277774	2	2p16.1	G/A	0.352635	1.06569	0.0159641	4.88002e-05		1.05339	0.019928	0.00904674		1.1193	0.0304734	0.0002172		0.969167	0.0695138	0.652327		1.1161	0.0905507	0.225112
rs2192580	2:60290360	2	2p16.1	C/T	0.28617	1.07527	0.0179458	3.74628e-05		1.08316	0.023112	0.000547786		1.0899	0.0318374	0.00683		0.955286	0.0807899	0.571245		1.07473	0.103556	0.486447
rs11692700	2:67510377	2	2p14	C/T	0.0313714	1.22908	0.0469337	7.3722e-06		1.25116	0.058947	0.000143961		1.1856	0.0911047	0.06164		1.30103	0.188468	0.162624		1.33048	0.238712	0.231633
rs115969689	2:67518606	2	2p14	G/A	0.0250104	1.24405	0.0527428	2.42838e-05		1.24899	0.065399	0.000674689		1.2442	0.104809	0.03712		1.29429	0.219203	0.239275		1.37092	0.268926	0.240748
rs1483351	2:67520575	2	2p14	G/C	0.438401	1.0667	0.0158397	3.25837e-05		1.0586	0.019821	0.00406247		1.07193	0.0302063	0.02156		1.13519	0.0675676	0.0605601		1.15886	0.0893239	0.0988205
rs12479293	2:67521205	2	2p14	G/A	0.438306	1.06604	0.0158374	3.8658e-05		1.05767	0.019821	0.00467444		1.07158	0.0301896	0.0221		1.1354	0.0675755	0.0602153		1.15887	0.0893304	0.0988376
rs7572125	2:67521987	2	2p14	A/C	0.438252	1.06686	0.0158351	3.1063e-05		1.05806	0.019818	0.00440462		1.07308	0.0301728	0.01942		1.13807	0.0676603	0.0559298		1.16131	0.0894333	0.0944807
rs12713595	2:67523685	2	2p14	G/A	0.438268	1.06734	0.015835	2.73023e-05		1.0581	0.019825	0.00439304		1.07492	0.0301493	0.01661		1.13756	0.0676482	0.0567525		1.16105	0.0894009	0.0948704
rs1483335	2:67526287	2	2p14	C/A	0.437847	1.06814	0.0158332	2.20324e-05		1.0593	0.019824	0.00366353		1.07515	0.0301351	0.01613		1.13761	0.0676894	0.0568103		1.16084	0.0894557	0.0954696
rs1842960	2:67529845	2	2p14	A/G	0.439816	1.06764	0.0158413	2.54155e-05		1.05983	0.01984	0.00340233		1.07204	0.0301262	0.02087		1.13683	0.0677605	0.0584064		1.16201	0.0895159	0.0934634
rs1483333	2:67530280	2	2p14	C/T	0.345156	1.06869	0.015832	1.89504e-05		1.06083	0.019812	0.00287787		1.0736	0.0301586	0.01849		1.13711	0.0677731	0.0579839		1.16304	0.0895283	0.0915986
rs4671790	2:67532139	2	2p14	T/A	0.439056	1.0678	0.0158652	2.5018e-05		1.05991	0.019873	0.00341537		1.07262	0.0301736	0.02024		1.13426	0.0677732	0.0630415		1.1647	0.0895247	0.0885614
rs1842959	2:67534681	2	2p14	G/A	0.439039	1.06972	0.0158594	1.48024e-05		1.06208	0.019853	0.00241576		1.07423	0.030207	0.01775		1.13752	0.0677547	0.0572093		1.16464	0.0894898	0.0885441
rs2128769	2:67542454	2	2p14	T/C	0.499617	1.06693	0.0149289	9.75161e-06		1.05716	0.018692	0.00294357		1.0777	0.0282416	0.00809		1.12351	0.0646365	0.0715852		1.17398	0.087159	0.0657279
rs6729438	2:67546567	2	2p14	C/G	0.429338	1.07092	0.0159972	1.26613e-05		1.06549	0.020062	0.00156631		1.07135	0.0303772	0.02329		1.11291	0.0682866	0.11722		1.20158	0.0894731	0.0401319
rs12713596	2:67550323	2	2p14	T/A	0.429821	1.07166	0.0160549	1.11194e-05		1.06496	0.020148	0.00178705		1.07458	0.0304466	0.01808		1.11379	0.0684935	0.115631		1.20716	0.0897069	0.0358434
rs6731934	2:67559553	2	2p14	A/G	0.409109	1.07635	0.0165221	5.63733e-06		1.06537	0.020742	0.00226526		1.06678	0.0313144	0.03884		1.15564	0.0707436	0.0408744		1.37566	0.0915492	0.000494387
rs4671795	2:67567068	2	2p14	A/G	0.409015	1.07568	0.0164744	6.35935e-06		1.06274	0.020675	0.00325043		1.06781	0.0312828	0.03588		1.16299	0.0703028	0.0317323		1.38494	0.0909404	0.000342262
rs6721534	2:67574662	2	2p14	G/A	0.409097	1.07551	0.01645	6.46008e-06		1.06253	0.020624	0.00327478		1.06792	0.0312916	0.03558		1.16314	0.0703074	0.0315972		1.38358	0.0909611	0.000357783
rs1842958	2:67576559	2	2p14	G/T	0.409486	1.07608	0.0164731	5.70057e-06		1.06482	0.020667	0.00237526		1.06576	0.0312933	0.04198		1.15918	0.0703554	0.0357736		1.37992	0.0910392	0.000404366
rs6546296	2:67578422	2	2p14	A/G	0.409335	1.07564	0.016454	6.26744e-06		1.0633	0.02063	0.00293004		1.06769	0.031292	0.03634		1.15939	0.0703452	0.0355134		1.37987	0.0910326	0.000404576
rs7564335	2:67579967	2	2p14	A/G	0.408855	1.07581	0.0164578	6.01294e-06		1.06327	0.020633	0.00294718		1.06712	0.0313108	0.03801		1.16338	0.0703246	0.031407		1.38526	0.0909938	0.000341688
rs6546297	2:67580520	2	2p14	G/T	0.409054	1.07579	0.016462	6.07791e-06		1.06254	0.020639	0.00328987		1.06792	0.0313181	0.03575		1.1677	0.0703342	0.0275023		1.38527	0.0910008	0.000341928
rs6546298	2:67581853	2	2p14	T/G	0.408926	1.07633	0.0164556	5.20799e-06		1.06349	0.020633	0.00285367		1.0686	0.0312952	0.03392		1.1642	0.070329	0.0306347		1.38316	0.0910038	0.000364768
rs12998719	2:67583252	2	2p14	A/G	0.419376	1.07528	0.0165998	8.29821e-06		1.06192	0.020909	0.00406243		1.06655	0.0313295	0.03982		1.16795	0.0703334	0.0272927		1.38481	0.0910098	0.000347261
rs6739471	2:67585593	2	2p14	T/C	0.408942	1.07616	0.0164492	5.40218e-06		1.06326	0.02062	0.00293284		1.0686	0.0312986	0.03398		1.16479	0.0703096	0.0300432		1.38134	0.090994	0.000384846
rs11890682	2:67589585	2	2p14	A/G	0.408929	1.0761	0.0164454	5.45986e-06		1.06315	0.020617	0.00297456		1.06872	0.0312854	0.03356		1.16456	0.0702923	0.0302152		1.38081	0.090972	0.000389801
rs1601529	2:67594837	2	2p14	T/A	0.408954	1.07723	0.0164643	4.10987e-06		1.06486	0.020654	0.00234563		1.06849	0.0312855	0.03412		1.16692	0.0702914	0.0280845		1.38027	0.0909954	0.000397585
rs1601530	2:67594916	2	2p14	G/A	0.408997	1.07658	0.0164391	4.74762e-06		1.06433	0.020605	0.00247972		1.06746	0.0312824	0.03704		1.16693	0.0702934	0.0280822		1.38025	0.0909964	0.000397882
rs7592026	2:67595139	2	2p14	G/A	0.408695	1.07627	0.0164755	5.42982e-06		1.06371	0.020677	0.00281665		1.06746	0.0312824	0.03682		1.167	0.0702926	0.0280209		1.38034	0.0909943	0.000396624
rs6546300	2:67595196	2	2p14	T/G	0.408987	1.07687	0.0164398	4.39094e-06		1.06455	0.020606	0.00240131		1.06803	0.0312834	0.03552		1.16689	0.0702952	0.028115		1.38027	0.0909974	0.000397715
rs6714988	2:67595789	2	2p14	A/G	0.4088	1.07685	0.016442	4.4336e-06		1.06444	0.020609	0.00244507		1.06815	0.0312882	0.03512		1.16701	0.0702996	0.0280231		1.38043	0.0909969	0.000395696
rs1027000	2:67600789	2	2p14	T/C	0.408423	1.07561	0.0165008	6.70662e-06		1.06247	0.020712	0.00343881		1.06849	0.031326	0.03459		1.16792	0.070336	0.0273202		1.3712	0.0910986	0.00052954
rs1032158	2:67601028	2	2p14	A/C	0.40843	1.0757	0.0165009	6.54771e-06		1.06261	0.020712	0.00336806		1.06849	0.0313266	0.0345		1.16793	0.0703348	0.0273112		1.37122	0.0910978	0.000529207
rs6546301	2:67604239	2	2p14	G/A	0.408632	1.07627	0.0164485	5.23983e-06		1.06388	0.020617	0.00266931		1.06701	0.0313082	0.03844		1.16766	0.0702762	0.027413		1.38138	0.0909645	0.000382689
rs4671181	2:67604847	2	2p14	T/C	0.40887	1.07729	0.0164448	3.93838e-06		1.06558	0.02061	0.0020554		1.06689	0.031309	0.03853		1.1676	0.0702638	0.0274377		1.38135	0.0909556	0.000382523
rs6546302	2:67605733	2	2p14	G/T	0.408807	1.07661	0.0164429	4.73183e-06		1.06388	0.020607	0.00265682		1.06803	0.031309	0.03544		1.1685	0.0702442	0.0266322		1.3825	0.09093	0.00036801
rs4671797	2:67607135	2	2p14	A/G	0.40811	1.08087	0.0166678	1.96328e-06		1.06978	0.021052	0.00135552		1.06872	0.0313249	0.03384		1.16881	0.0702041	0.0262869		1.38476	0.0908665	0.000340357
rs6732641	2:67608585	2	2p14	T/C	0.408767	1.07492	0.0164422	7.50757e-06		1.06164	0.020602	0.00369336		1.06724	0.0313355	0.0378		1.16675	0.0701305	0.0278686		1.381	0.0908447	0.000380254
rs7579385	2:67611272	2	2p14	G/A	0.408525	1.07433	0.0164372	8.73159e-06		1.06169	0.020592	0.00364937		1.06508	0.0313331	0.04428		1.1664	0.0701441	0.0282116		1.38077	0.0908752	0.000384716
rs2035566	2:67616273	2	2p14	G/C	0.408539	1.07477	0.0164481	7.8655e-06		1.0622	0.020612	0.00341548		1.06519	0.0313396	0.04382		1.16723	0.0701289	0.0274533		1.38196	0.0908766	0.000371128
rs7585530	2:67618256	2	2p14	C/T	0.408547	1.07494	0.0164483	7.51138e-06		1.06239	0.020612	0.00332034		1.0653	0.0313412	0.0436		1.1675	0.070125	0.0272131		1.38229	0.0908794	0.000367537
rs2035565	2:67619656	2	2p14	C/T	0.408223	1.07383	0.0164436	1.00606e-05		1.06191	0.020612	0.0035662		1.06225	0.0313096	0.05363		1.16769	0.0701192	0.0270392		1.38264	0.0908799	0.000363766
rs6740919	2:67620055	2	2p14	C/G	0.408639	1.07483	0.0164565	7.82265e-06		1.06229	0.020625	0.00339299		1.06485	0.0313552	0.04509		1.16901	0.070103	0.0259103		1.3815	0.0908584	0.000375273
rs6743811	2:67620157	2	2p14	C/A	0.407545	1.07541	0.0165024	7.08317e-06		1.06233	0.020726	0.00353105		1.06632	0.0313273	0.04046		1.17124	0.070048	0.0240391		1.37946	0.0907826	0.000394793
rs7597266	2:67621641	2	2p14	G/A	0.407482	1.07773	0.0165085	3.79363e-06		1.06667	0.020725	0.00184464		1.06576	0.0313597	0.04221		1.16866	0.0701337	0.0262638		1.37715	0.0909041	0.000430999
rs4671801	2:67622438	2	2p14	A/G	0.40875	1.07519	0.0164629	7.16046e-06		1.062	0.020629	0.00354799		1.06701	0.0313821	0.03876		1.16981	0.070128	0.0253193		1.37838	0.0908884	0.000414271
rs11885548	2:67628593	2	2p14	G/A	0.410036	1.07549	0.016438	6.38491e-06		1.06246	0.02061	0.0032868		1.06394	0.0312969	0.0475		1.1826	0.0698967	0.0164174		1.38752	0.0908967	0.000314346
rs3770657	2:67630980	2	2p14	G/A	0.410375	1.07447	0.016418	8.20439e-06		1.06136	0.020581	0.00381118		1.06338	0.0312622	0.04917		1.18013	0.0698786	0.0177784		1.38611	0.0908976	0.000328159
rs3770655	2:67632125	2	2p14	C/T	0.410374	1.07448	0.016428	8.28259e-06		1.06065	0.020594	0.00424502		1.06451	0.0312887	0.04581		1.18089	0.0698615	0.0173129		1.38926	0.090849	0.000295855
rs10185288	2:67633072	2	2p14	G/A	0.409737	1.07523	0.0164181	6.6773e-06		1.06329	0.0206	0.0028925		1.06135	0.0312029	0.05646		1.17766	0.0698473	0.0192225		1.39483	0.0908121	0.000247879
rs12470785	2:67634003	2	2p14	G/A	0.411742	1.07069	0.0162884	1.91698e-05		1.06059	0.020427	0.00397965		1.05552	0.0309112	0.08018		1.17327	0.0698339	0.0221284		1.35999	0.090932	0.000721239
rs6749629	2:67639546	2	2p14	A/T	0.398557	1.07388	0.0169086	1.73075e-05		1.06262	0.021191	0.0041544		1.06168	0.0322244	0.06348		1.17053	0.071896	0.028522		1.36634	0.0935133	0.000844248
rs1486134	2:67639769	2	2p14	G/T	0.409435	1.07447	0.0164357	8.40951e-06		1.06233	0.020613	0.0033544		1.06202	0.0312441	0.05408		1.17829	0.0701002	0.0192612		1.3815	0.0911006	0.000389074
rs6546306	2:67641109	2	2p14	C/T	0.397932	1.07253	0.0169009	2.41065e-05		1.06211	0.021187	0.00445573		1.05809	0.0321812	0.07911		1.17084	0.0719228	0.0283132		1.36393	0.0935547	0.000908143
rs4671802	2:67647431	2	2p14	C/T	0.398357	1.0715	0.0169012	3.10919e-05		1.0603	0.021182	0.00570518		1.05809	0.0321851	0.07947		1.16883	0.0720932	0.030474		1.37281	0.0935652	0.000707892
rs1195666	2:67651730	2	2p14	G/A	0.412838	1.07741	0.0164408	3.79118e-06		1.06714	0.020619	0.00162404		1.06225	0.0312282	0.05331		1.17553	0.0703621	0.0215394		1.38578	0.0912783	0.000351044
rs661435	2:67654113	2	2p14	C/T	0.297663	1.07509	0.016438	7.12168e-06		1.06183	0.020601	0.00358856		1.0651	0.0312737	0.04384		1.17735	0.0703573	0.0203141		1.39045	0.0912386	0.000302856
rs673005	2:67654381	2	2p14	C/G	0.409989	1.07385	0.0164379	9.94049e-06		1.06082	0.020606	0.00416657		1.06281	0.0312553	0.05125		1.17733	0.0703592	0.0203301		1.39057	0.0912404	0.000301899
rs18122	2:67654434	2	2p14	G/A	0.409645	1.07394	0.0164581	9.96427e-06		1.06173	0.020656	0.00373442		1.06123	0.0312198	0.05676		1.17618	0.0703633	0.0211005		1.38935	0.0912453	0.000313492
rs839421	2:67655416	2	2p14	A/T	0.419262	1.07797	0.0164933	3.47646e-06		1.06645	0.020711	0.00189353		1.06485	0.0312693	0.04458		1.17718	0.0703714	0.0204489		1.39075	0.0912517	0.000300793
rs598108	2:67656232	2	2p14	G/A	0.41021	1.07439	0.0164621	8.87851e-06		1.06097	0.020648	0.00415047		1.06462	0.0312722	0.04533		1.176	0.0703811	0.0212563		1.38974	0.0912625	0.000310682
rs612624	2:67657311	2	2p14	C/G	0.409604	1.07355	0.0164618	1.10905e-05		1.06116	0.020658	0.0040604		1.06112	0.031235	0.05747		1.1759	0.0703861	0.0213327		1.38985	0.0912677	0.000309806
rs644032	2:67659656	2	2p14	C/A	0.411632	1.07354	0.0164522	1.09839e-05		1.06119	0.020634	0.00400083		1.06101	0.0312509	0.05819		1.176	0.0703965	0.0212809		1.39067	0.0912801	0.000302773
rs668175	2:67664187	2	2p14	C/G	0.398213	1.0738	0.0169143	1.77827e-05		1.06355	0.021221	0.00369325		1.05943	0.0321373	0.07229		1.16573	0.0721004	0.033429		1.37551	0.0935919	0.000657839
rs632700	2:67664874	2	2p14	G/A	0.409982	1.07422	0.0164748	9.44199e-06		1.06161	0.020667	0.0038144		1.06247	0.0312929	0.0529		1.17552	0.0703863	0.0215886		1.39034	0.0912706	0.000305423
rs588779	2:67665951	2	2p14	C/T	0.410167	1.07476	0.0164777	8.18302e-06		1.06166	0.020672	0.00379804		1.0644	0.0312956	0.046		1.1754	0.0703826	0.021666		1.39037	0.091268	0.000305049
rs76159788	2:67717272	2	2p14	A/G	0.0304213	1.18998	0.0435464	4.68013e-05		1.18717	0.054496	0.00164192		1.2397	0.0829363	0.009574		1.14984	0.187362	0.456153		1.14701	0.244303	0.574494
rs79321015	2:67766338	2	2p14	C/T	0.031031	1.21375	0.0447841	1.03748e-05		1.18079	0.056065	0.00303525		1.3146	0.0855396	0.001385		1.24997	0.191142	0.243086		1.27569	0.246753	0.323753
rs76980472	2:67794452	2	2p14	C/T	0.0169483	1.34309	0.0704538	2.47482e-05		1.36332	0.074532	3.20661e-05		NA	NA	NA		1.16401	0.277347	0.583982		1.34832	0.344142	0.385169
rs75442551	2:67915740	2	2p14	A/C	0.0279041	1.26741	0.051678	3.0187e-06		1.31077	0.063391	1.96405e-05		1.2599	0.100679	0.02173		1.01066	0.244763	0.965455		1.1805	0.312441	0.59535
rs151124926	2:67967289	2	2p14	T/A	0.0168115	1.34966	0.066938	5.01099e-06		1.40465	0.082118	3.50642e-05		1.2942	0.133946	0.05417		1.20198	0.295321	0.533319		1.40386	0.360773	0.347079
rs114950137	2:104830612	2	2q12.1	A/C	0.0100731	1.59794	0.107556	9.79968e-06		1.55198	0.121135	0.000285174		NA	NA	NA		1.58455	0.314234	0.142967		2.38385	0.349924	0.0130432
rs7569341	2:127921954	2	2q14.3	G/A	0.259082	1.30007	0.0615163	1.37059e-05		1.27123	0.076679	0.00174981		1.3421	0.118808	0.01327		1.39626	0.269692	0.215827		1.83348	0.323072	0.0605987
rs10178499	2:127937435	2	2q14.3	T/C	0.258085	1.28526	0.059116	1.51723e-05		1.28406	0.073406	0.000659077		1.25834	0.114413	0.04459		1.48047	0.25975	0.130906		1.6721	0.327008	0.115933
rs10178163	2:127937655	2	2q14.3	A/G	0.258079	1.28548	0.059108	1.49266e-05		1.2847	0.073392	0.000641214		1.25786	0.114399	0.04491		1.48055	0.259782	0.130902		1.67045	0.327168	0.116816
rs2896889	2:127948908	2	2q14.3	T/G	0.0134439	1.39376	0.0747075	7.65994e-06		1.33709	0.078738	0.000224796		NA	NA	NA		1.96265	0.308024	0.0285892		2.37351	0.369252	0.019239
rs2404530	2:127965743	2	2q14.3	C/A	0.0131418	1.39798	0.0756173	8.14085e-06		1.33622	0.079776	0.000279901		NA	NA	NA		2.00944	0.309348	0.0240777		2.45894	0.369899	0.0150003
rs6414028	2:127991976	2	2q14.3	A/G	0.258181	1.282	0.0589814	1.7918e-05		1.25741	0.07187	0.00143735		1.2631	0.118043	0.04788		1.68966	0.273863	0.0554544		1.97558	0.337943	0.0439333
rs115103488	2:128118397	2	2q14.3	A/C	0.0171111	1.27039	0.0589896	3.54904e-05		1.24703	0.073586	0.00269922		1.2551	0.113155	0.04466		1.61625	0.258869	0.063647		1.81457	0.321462	0.0638013
rs116530713	2:128120598	2	2q14.3	C/A	0.0173169	1.2771	0.0577554	1.59467e-05		1.2576	0.071403	0.00132736		1.2564	0.112655	0.04273		1.63045	0.257269	0.0574087		1.81396	0.320348	0.0630335
rs148153250	2:128198550	2	2q14.3	A/G	0.0175318	1.29129	0.0577371	6.39415e-06		1.28035	0.072349	0.000635905		1.2531	0.1096	0.03953		1.70671	0.249438	0.0321067		1.69658	0.322541	0.101231
rs777552	2:128278615	2	2q14.3	T/C	0.0120969	1.4084	0.0806768	1.93042e-05		1.29537	0.084851	0.00228854		NA	NA	NA		2.97302	0.342702	0.00147592		3.66357	0.400645	0.00119168
rs7560569	2:128966290	2	2q14.3	T/C	0.259688	1.30407	0.0664284	4.6049e-05		1.30243	0.088155	0.00272305		1.2407	0.110797	0.0516		1.24988	0.350097	0.524052		3.00397	0.346679	0.0015099
rs150769227	2:134076247	2	2q21.2	A/G	0.0136379	1.47797	0.0880172	5.90155e-06		1.32835	0.115206	0.0137151		1.7948	0.158691	0.0002281		2.03357	0.321218	0.0271262		1.26703	0.480217	0.62212
rs76247487	2:148971116	2	2q23.1	C/T	0.0663525	1.13369	0.031333	4.53495e-05		1.15061	0.038794	0.000298737		1.0525	0.0596849	0.3913		1.52299	0.144104	0.00350861		1.20527	0.199024	0.348185
rs78997851	2:148977496	2	2q23.1	G/T	0.06724	1.13721	0.0309231	2.29274e-05		1.15404	0.038176	0.000174906		1.0597	0.0593674	0.3289		1.48659	0.142033	0.00524602		1.21086	0.194929	0.326324
rs17355834	2:149111470	2	2q23.1	C/T	0.0674822	1.1321	0.0308401	4.19366e-05		1.13596	0.037972	0.000787096		1.0901	0.0596067	0.1479		1.44825	0.140016	0.00816614		1.15551	0.198443	0.466377
rs145886190	2:149975597	2	2q23.2	T/C	0.0224284	1.23833	0.0533799	4.41091e-05		1.19087	0.066634	0.00875226		1.2702	0.106519	0.02476		1.635	0.204347	0.0161318		1.53644	0.270707	0.112634
rs72623113	2:161082004	2	2q24.2	A/G	0.129207	1.09721	0.0220159	1.77037e-05		1.09508	0.027577	0.0009888		1.1123	0.0407747	0.009048		1.08593	0.103748	0.426869		1.14894	0.136322	0.308455
rs62175436	2:161087054	2	2q24.2	G/T	0.396729	1.06995	0.0153655	7.31947e-06		1.05937	0.019267	0.00275902		1.0835	0.0289672	0.005616		1.19684	0.0663325	0.00675227		1.0469	0.0902954	0.61177
rs62175437	2:161089917	2	2q24.2	A/G	0.396116	1.07092	0.0153691	5.54671e-06		1.05914	0.019274	0.0028708		1.0861	0.0289809	0.004361		1.20287	0.0662307	0.00528852		1.05087	0.0901456	0.582012
rs62175438	2:161095021	2	2q24.2	G/C	0.1587	1.09695	0.0221189	1.99827e-05		1.07707	0.027992	0.00799069		1.1366	0.0413882	0.001974		1.21967	0.0904096	0.0280582		1.04614	0.127399	0.723319
rs7424771	2:161276378	2	2q24.2	A/G	0.428916	1.06222	0.0150241	4.23557e-05		1.05414	0.018884	0.00523704		1.067	0.0281681	0.02126		1.19746	0.0650312	0.00558785		1.04365	0.0879748	0.627243
rs73008312	2:161282959	2	2q24.2	A/C	0.0923772	1.10645	0.0248617	3.41709e-05		1.12287	0.030942	0.000180113		1.0591	0.0464456	0.2164		1.18926	0.121173	0.152598		1.27926	0.15487	0.111773
rs74874335	2:161287462	2	2q24.2	T/C	0.0908468	1.10797	0.0250143	2.98873e-05		1.1222	0.031106	0.000210113		1.0629	0.0468631	0.1929		1.20961	0.121253	0.116545		1.27609	0.155593	0.117134
rs12233099	2:161291968	2	2q24.2	T/C	0.0921972	1.10546	0.0249039	4.12883e-05		1.11914	0.031031	0.000286318		1.0624	0.0464032	0.1918		1.19991	0.121328	0.13308		1.28106	0.155179	0.110451
rs79927506	2:161313494	2	2q24.2	G/A	0.0885563	1.1097	0.0253605	2.91806e-05		1.12715	0.031559	0.000149018		1.0661	0.0473125	0.1758		1.21064	0.123393	0.121354		1.18476	0.16141	0.293559
rs6743604	2:161334880	2	2q24.2	T/C	0.0925636	1.10528	0.0250088	4.57488e-05		1.11707	0.031201	0.000387892		1.0639	0.0464596	0.1825		1.22381	0.121758	0.0971631		1.27562	0.156322	0.119417
rs3769823	2:202122995	2	2q33.1	A/G	0.306136	1.07082	0.0160613	1.4165e-05		1.07827	0.02014	0.000182852		1.0566	0.0301618	0.06781		1.03387	0.0710481	0.639225		1.21907	0.0937349	0.0345799
rs6735656	2:202124502	2	2q33.1	G/T	0.275221	1.06951	0.016692	4.08363e-05		1.07249	0.020932	0.000826814		1.0584	0.0313227	0.0699		1.02139	0.0743948	0.775988		1.31263	0.0967634	0.00493345
rs6754084	2:202124997	2	2q33.1	T/C	0.273085	1.0719	0.0166766	2.21041e-05		1.07558	0.020898	0.000489223		1.0602	0.031333	0.06196		1.0212	0.0744092	0.778018		1.31285	0.0967796	0.00491439
rs1861270	2:202126615	2	2q33.1	A/G	0.273168	1.07243	0.0166782	1.93465e-05		1.07627	0.020903	0.000437513		1.0607	0.0313217	0.06012		1.02055	0.0744524	0.784706		1.31337	0.0968335	0.00487603
rs6435074	2:202127947	2	2q33.1	A/C	0.273374	1.07301	0.0166824	1.67347e-05		1.07692	0.020907	0.000393515		1.0616	0.0313349	0.05646		1.01948	0.074466	0.795557		1.3131	0.0968427	0.00491284
rs2349070	2:202130308	2	2q33.1	A/C	0.273554	1.07115	0.01668	2.68143e-05		1.07566	0.020901	0.000483702		1.0576	0.0313361	0.07382		1.01893	0.0744916	0.801199		1.31474	0.0968867	0.00473805
rs10931936	2:202143928	2	2q33.1	T/C	0.295845	1.07997	0.0163536	1.63276e-06		1.08071	0.020515	0.000154536		1.0667	0.0307533	0.03579		1.06574	0.071855	0.375571		1.35104	0.0944516	0.00144501
rs3769818	2:202151163	2	2q33.1	A/G	0.295625	1.07797	0.0163553	2.89731e-06		1.0799	0.020519	0.000179396		1.0608	0.0307512	0.0548		1.06722	0.0718573	0.365247		1.35303	0.0944543	0.0013697
rs700635	2:202153225	2	2q33.1	C/A	0.295728	1.07839	0.0163527	2.55779e-06		1.08053	0.020516	0.000159927		1.0608	0.0307449	0.05475		1.06776	0.0718493	0.361502		1.35387	0.09444	0.00133638
rs6714430	2:202153684	2	2q33.1	C/T	0.295728	1.07898	0.0163621	2.19563e-06		1.08139	0.02053	0.000138138		1.0609	0.0307609	0.05468		1.06794	0.071849	0.360259		1.35439	0.0944309	0.00131619
rs6743068	2:202153920	2	2q33.1	A/G	0.295703	1.07887	0.0163612	2.26353e-06		1.08123	0.020529	0.000142277		1.0609	0.0307577	0.05465		1.0679	0.0718537	0.360595		1.35418	0.0944363	0.00132468
rs10200279	2:202170655	2	2q33.1	T/C	0.396043	1.07266	0.0163383	1.21522e-05		1.07558	0.020524	0.000385389		1.04866	0.0306151	0.1205		1.08027	0.0718471	0.28252		1.35955	0.094677	0.00117764
rs6719014	2:202176024	2	2q33.1	T/C	0.393115	1.07944	0.0163668	1.93979e-06		1.08055	0.020537	0.000161719		1.06372	0.0307412	0.0446		1.07053	0.0721162	0.344606		1.35835	0.0946293	0.00120984
rs7582362	2:202176294	2	2q33.1	A/G	0.393123	1.07943	0.0163672	1.94519e-06		1.08055	0.020537	0.000161938		1.06372	0.030743	0.0446		1.07048	0.0721207	0.34502		1.35829	0.0946301	0.00121207
rs1830298	2:202181247	2	2q33.1	C/T	0.394794	1.07951	0.0163412	1.83179e-06		1.08066	0.020478	0.000151813		1.06394	0.0307623	0.04382		1.07015	0.072186	0.347622		1.3568	0.0946828	0.00127025
rs9677180	2:202184331	2	2q33.1	C/T	0.39299	1.07938	0.0163758	1.99838e-06		1.08024	0.020543	0.000171892		1.06428	0.0307673	0.04301		1.07063	0.0722361	0.344803		1.35734	0.0947463	0.00126111
rs9288318	2:202196063	2	2q33.1	C/A	0.420836	1.06497	0.0151466	2.28477e-05		1.05158	0.018956	0.00797599		1.0831	0.0285993	0.005233		1.0314	0.0666986	0.642946		1.36969	0.0882259	0.000362937
rs7576018	2:202199455	2	2q33.1	A/G	0.462793	1.06589	0.0151096	1.68248e-05		1.05292	0.018904	0.00637037		1.08378	0.0285545	0.004829		1.03077	0.0664895	0.648561		1.36685	0.0879659	0.000381459
rs6757783	2:202199824	2	2q33.1	C/T	0.461185	1.06451	0.0151021	2.46073e-05		1.05111	0.018892	0.00832415		1.08284	0.0285465	0.005301		1.03104	0.0664783	0.645607		1.3667	0.0879529	0.000382441
rs6435079	2:202200331	2	2q33.1	C/G	0.46137	1.06561	0.0150948	1.78604e-05		1.05246	0.018876	0.00675104		1.08389	0.0285526	0.004778		1.03106	0.0664735	0.645442		1.36644	0.0879472	0.000385281
rs7597617	2:202203235	2	2q33.1	G/A	0.423971	1.06466	0.0150929	2.33667e-05		1.05196	0.018868	0.00726182		1.0817	0.0285747	0.005965		1.03102	0.0664157	0.645508		1.36389	0.0878676	0.000412534
rs10197246	2:202204741	2	2q33.1	T/C	0.298735	1.07531	0.0164072	6.47602e-06		1.07309	0.020659	0.000638587		1.0593	0.0306716	0.0605		1.11114	0.0714841	0.140419		1.33924	0.0940502	0.00189744
rs1406122	2:202211443	2	2q33.1	C/T	0.450762	1.06766	0.0150008	8.70852e-06		1.05013	0.018734	0.00902984		1.0995	0.0284692	0.0008639		1.03412	0.0658492	0.610428		1.33812	0.0876274	0.000887672
rs12472273	2:202211695	2	2q33.1	G/A	0.450742	1.06813	0.0150022	7.59085e-06		1.0503	0.018735	0.00880317		1.1009	0.028475	0.000739		1.03414	0.0658519	0.610178		1.33806	0.0876334	0.000890097
rs6710974	2:202213382	2	2q33.1	C/A	0.449855	1.06873	0.0150022	6.33952e-06		1.05027	0.018735	0.00884921		1.1055	0.0284834	0.00043		1.0236	0.0657444	0.722752		1.33785	0.0876421	0.000896663
rs6714736	2:202214148	2	2q33.1	C/T	0.421359	1.06369	0.0150962	3.07878e-05		1.05104	0.018873	0.00835398		1.0841	0.028597	0.004764		1.01541	0.0662127	0.817292		1.35459	0.08784	0.00055
rs12693936	2:202215168	2	2q33.1	C/G	0.47227	1.06746	0.015002	9.24614e-06		1.04878	0.018748	0.0110737		1.104	0.0284345	0.0005003		1.02395	0.0657577	0.718859		1.33757	0.0876733	0.000908461
rs13014235	2:202215492	2	2q33.1	C/G	0.461865	1.06405	0.0150927	2.76694e-05		1.05075	0.018873	0.00871429		1.08613	0.0285726	0.005451		1.0156	0.0662164	0.815137		1.35436	0.0878554	0.00055521
rs1966423	2:202216661	2	2q33.1	G/C	0.470932	1.06776	0.0149957	8.38277e-06		1.04922	0.018736	0.0103278		1.10583	0.0284392	0.0004066		1.01901	0.0657127	0.774458		1.32954	0.0876	0.00114802
rs6705845	2:202219039	2	2q33.1	A/G	0.450286	1.06737	0.0150017	9.48332e-06		1.0493	0.018738	0.0102173		1.1042	0.0284722	0.0005014		1.01952	0.0657196	0.768627		1.32847	0.0876195	0.00118841
rs6435081	2:202220623	2	2q33.1	T/C	0.462853	1.06544	0.0151067	1.90269e-05		1.05305	0.018899	0.00624152		1.08589	0.0285757	0.003916		1.01659	0.0662223	0.803734		1.35229	0.0878988	0.000595864
rs6737085	2:202221441	2	2q33.1	T/A	0.421244	1.06475	0.0150946	2.27783e-05		1.05195	0.018874	0.00729057		1.08601	0.0285798	0.005048		1.01649	0.0662244	0.804902		1.35202	0.0879022	0.000601149
rs2349074	2:202222507	2	2q33.1	G/T	0.450332	1.06778	0.0150018	8.3985e-06		1.04967	0.018735	0.00967238		1.1049	0.028482	0.0004601		1.02037	0.0657282	0.758997		1.32713	0.0876431	0.00124131
rs2349075	2:202223566	2	2q33.1	A/G	0.419961	1.06401	0.0151144	2.87804e-05		1.05212	0.018881	0.00712469		1.0835	0.0286745	0.005163		1.01544	0.0663429	0.81736		1.34764	0.0880704	0.000704743
rs6761514	2:202227549	2	2q33.1	T/C	0.463372	1.0671	0.0150668	1.12136e-05		1.05021	0.018834	0.00928999		1.09577	0.0285351	0.001343		1.03128	0.0661053	0.641291		1.35901	0.0880405	0.000493415
rs10178982	2:202227640	2	2q33.1	G/C	0.462679	1.06476	0.0150961	2.27927e-05		1.05237	0.018875	0.00684542		1.08507	0.0285854	0.004778		1.01733	0.0662262	0.795308		1.34985	0.0879216	0.000644717
rs10206231	2:202229225	2	2q33.1	A/C	0.421954	1.06273	0.0151184	4.11835e-05		1.05219	0.018866	0.00700938		1.0786	0.0287671	0.008513		1.01817	0.0662394	0.785708		1.34113	0.0879673	0.00084796
rs2349078	2:202234065	2	2q33.1	A/G	0.461799	1.065	0.0150949	2.12372e-05		1.05218	0.018875	0.00704172		1.08648	0.0285804	0.003722		1.01827	0.0661965	0.784501		1.34702	0.0879087	0.000702357
rs7578456	2:202235348	2	2q33.1	A/G	0.430556	1.06611	0.0150711	1.50465e-05		1.04981	0.018834	0.0098557		1.093	0.0285683	0.001844		1.03293	0.0660654	0.623836		1.35494	0.088013	0.000557921
rs6435082	2:202237281	2	2q33.1	C/T	0.461889	1.0655	0.0151085	1.87859e-05		1.05273	0.018896	0.00654313		1.08672	0.0285904	0.003647		1.01978	0.0662643	0.767594		1.34738	0.0880227	0.000705673
rs7563246	2:202238332	2	2q33.1	C/T	0.464072	1.0668	0.0151703	1.3991e-05		1.05458	0.019014	0.00519508		1.08684	0.0285963	0.003597		1.02061	0.0663042	0.758361		1.34672	0.0880956	0.000727613
rs6730666	2:202238799	2	2q33.1	T/C	0.462391	1.06613	0.0151547	1.66247e-05		1.05333	0.018982	0.00620119		1.08684	0.0285976	0.003583		1.02264	0.0663255	0.735671		1.34792	0.0881227	0.000703855
rs12052257	2:202241594	2	2q33.1	A/G	0.425559	1.06759	0.015168	1.11321e-05		1.04956	0.018985	0.0108358		1.0984	0.028653	0.001052		1.04389	0.0664132	0.517747		1.33647	0.0886279	0.00106614
rs4675206	2:202503247	2	2q33.1	T/C	0.455573	1.07156	0.0152537	3.89201e-06		1.06331	0.019045	0.00126741		1.0532	0.0290081	0.07411		1.20051	0.0667635	0.0061959		1.33076	0.0883652	0.00122193
rs56321285	2:202505545	2	2q33.1	A/G	0.308908	0.901769	0.0181946	6.98762e-09		0.918774	0.023141	0.000251449		0.8858	0.0329429	0.0002335		0.788483	0.0821755	0.00382908		0.794942	0.10922	0.0356288
rs13414750	2:210408729	2	2q34	A/G	0.0259325	1.24775	0.0529986	1.9884e-05		1.20983	0.070124	0.0066015		1.3539	0.0954991	0.001511		1.23048	0.19112	0.277824		1.34145	0.252931	0.245483
rs13006808	2:213737153	2	2q34	C/A	0.317041	1.06834	0.0160629	2.74373e-05		1.07944	0.020066	0.000139259		1.0526	0.0306183	0.09425		1.15817	0.0685401	0.0321645		0.917142	0.0942532	0.358794
rs9288464	2:213929086	2	2q34	A/G	0.38523	1.07491	0.0174673	2.49502e-05		1.05892	0.022039	0.00938846		1.10327	0.0325941	0.002556		1.15152	0.0747965	0.0592619		1.11095	0.100648	0.295838
rs2197025	2:214015305	2	2q34	G/A	0.43478	0.938105	0.0154684	2.55635e-05		0.935142	0.019543	0.0006009		0.9413	0.028639	0.03476		0.903888	0.0672846	0.133141		0.953819	0.0909327	0.603095
rs62189579	2:214016984	2	2q34	A/T	0.398483	1.07336	0.0154118	2.85288e-06		1.08489	0.019328	2.49226e-05		1.0339	0.0291138	0.252		1.18238	0.0662408	0.0114353		1.11736	0.0892411	0.213678
rs7583371	2:214018324	2	2q34	T/C	0.257771	1.08641	0.0179062	2.38416e-06		1.08082	0.022552	0.000568844		1.09	0.0336926	0.01057		1.18948	0.0753278	0.0212519		1.1019	0.102345	0.343066
rs62189580	2:214018981	2	2q34	G/C	0.399767	1.07184	0.0154048	4.43263e-06		1.08434	0.019321	2.77713e-05		1.0299	0.0290874	0.3108		1.18407	0.0662563	0.0107709		1.11307	0.089297	0.230276
rs10176806	2:214022596	2	2q34	G/T	0.399232	1.06912	0.0153946	9.64691e-06		1.08386	0.019314	3.05421e-05		1.0239	0.0290582	0.4161		1.16947	0.0660972	0.01786		1.11135	0.0892262	0.236713
rs6732233	2:214022834	2	2q34	A/G	0.396755	1.06924	0.0154029	9.44644e-06		1.08396	0.019327	3.02999e-05		1.0238	0.0290727	0.4188		1.1707	0.0660766	0.0170736		1.11192	0.0892115	0.234362
rs62186566	2:214024421	2	2q34	A/G	0.396792	1.06962	0.0153896	8.30293e-06		1.08576	0.019314	2.04422e-05		1.0219	0.0290307	0.4565		1.16901	0.0660437	0.0180537		1.10982	0.0891891	0.242708
rs13389834	2:214025112	2	2q34	A/G	0.39709	1.06948	0.0153817	8.56378e-06		1.08576	0.019306	2.02582e-05		1.0214	0.0290073	0.466		1.1694	0.0660239	0.017777		1.1094	0.089167	0.244288
rs1922794	2:214026181	2	2q34	A/G	0.403674	1.07111	0.0153169	4.86215e-06		1.08802	0.019229	1.14757e-05		1.0198	0.0288466	0.4961		1.17809	0.0659817	0.0129921		1.12367	0.0889065	0.18968
rs6752061	2:214027818	2	2q34	T/C	0.399926	1.07105	0.015325	5.00379e-06		1.08623	0.019238	1.71171e-05		1.0236	0.0288694	0.4189		1.17723	0.0660118	0.0134443		1.12255	0.0888705	0.19333
rs6747328	2:214032156	2	2q34	C/G	0.400111	1.07122	0.0152992	4.58939e-06		1.08677	0.01921	1.48093e-05		1.0235	0.0288101	0.4205		1.17724	0.0658672	0.0132368		1.11813	0.0886855	0.208032
rs62186568	2:214033955	2	2q34	A/G	0.399127	1.07203	0.01529	3.55245e-06		1.08757	0.019198	1.22726e-05		1.0264	0.0287972	0.3657		1.16819	0.0657996	0.0181474		1.11539	0.088602	0.21775
rs72949976	2:214034104	2	2q34	T/C	0.396292	1.0746	0.0153899	1.89045e-06		1.09239	0.019397	5.21328e-06		1.0266	0.0287959	0.3618		1.168	0.0657951	0.0182638		1.10892	0.088644	0.243476
rs62186569	2:214034151	2	2q34	T/C	0.398116	1.07416	0.0153054	1.903e-06		1.09115	0.019229	5.71414e-06		1.0271	0.0287955	0.3534		1.16811	0.0657896	0.0181826		1.10854	0.0886349	0.245023
rs13406406	2:214034826	2	2q34	A/G	0.399386	1.07071	0.0152752	5.15576e-06		1.08606	0.019187	1.687e-05		1.026	0.0287389	0.3727		1.16818	0.0657701	0.0181019		1.10621	0.0885771	0.254459
rs1441172	2:214037703	2	2q34	T/C	0.398964	1.06987	0.0152308	6.20444e-06		1.0826	0.019128	3.33824e-05		1.0294	0.0286635	0.3126		1.17711	0.0655924	0.0129167		1.10099	0.0883753	0.276296
rs10197392	2:214038178	2	2q34	A/G	0.399431	1.06958	0.0152382	6.83554e-06		1.08305	0.019141	3.07009e-05		1.0269	0.0286661	0.355		1.17955	0.0655963	0.0118206		1.1022	0.0884531	0.271277
rs62186577	2:214071875	2	2q34	A/G	0.0884383	0.892483	0.0267507	1.48544e-05		0.884269	0.033574	0.000248963		0.9167	0.0488769	0.0753		0.717716	0.136227	0.0149011		0.961136	0.162628	0.807429
rs116238841	2:226622221	2	2q36.3	A/G	0.0251571	1.27564	0.0524063	2.28467e-06		1.3279	0.062852	6.41658e-06		1.1058	0.106141	0.3433		1.25484	0.289001	0.432164		2.25659	0.31259	0.00922558
rs6735029	2:227972223	2	2q36.3	T/C	0.436312	1.06484	0.0156093	4.09793e-05		1.06461	0.019652	0.00144314		1.08589	0.029169	0.004752		1.02325	0.0675764	0.733809		1.03215	0.0910551	0.728197
rs709934	2:233733352	2	2q37.1	A/G	0.443507	1.06292	0.0152624	4.61068e-05		1.051	0.019134	0.0093345		1.0989	0.02874	0.001037		1.02208	0.066994	0.744377		1.14333	0.0883778	0.129612
rs2675968	2:233736244	2	2q37.1	T/C	0.308134	0.937194	0.016292	4.97471e-05		0.949836	0.020324	0.011331		0.9001	0.0310878	0.0007145		0.991178	0.0697049	0.898846		0.840681	0.0971118	0.073931
rs1083522	2:233745521	2	2q37.1	T/C	0.305745	0.935678	0.0163521	3.43108e-05		0.949209	0.020391	0.0105778		0.898	0.0312285	0.0005708		0.98385	0.0699577	0.815964		0.833518	0.0975532	0.0619475
rs2675954	2:233750627	2	2q37.1	G/C	0.306459	0.936741	0.0163439	4.62364e-05		0.950462	0.020357	0.0125657		0.898	0.0312838	0.0005868		0.989338	0.0700324	0.878352		0.832188	0.0976762	0.0600165
rs748002	2:233757679	2	2q37.1	A/G	0.305993	0.936357	0.0163945	4.36966e-05		0.95005	0.020458	0.012257		0.8977	0.0312577	0.0005563		0.990195	0.0701407	0.888276		0.83268	0.0978431	0.0612859
rs115099709	3:2060184	3	3p26.3	G/T	0.0354185	0.826635	0.0422577	4.43375e-06		0.824491	0.054018	0.000353329		0.8469	0.0744819	0.02571		0.622777	0.210179	0.0242488		0.765851	0.26356	0.311456
rs3732668	3:13611850	3	3p25.1	C/T	0.149142	1.10772	0.0226474	4.07443e-06		1.12659	0.028879	3.67003e-05		1.0341	0.0420419	0.4246		1.26413	0.0935341	0.0122149		1.30577	0.119044	0.0250186
rs9841359	3:16560886	3	3p24.3	C/G	0.287036	1.06827	0.0164587	4.33163e-05		1.06698	0.020605	0.00165214		1.0918	0.0311441	0.004792		0.997811	0.0720158	0.975727		1.09649	0.0943089	0.328726
rs1529511	3:16561449	3	3p24.3	T/A	0.28596	1.06866	0.0164585	3.9235e-05		1.06793	0.020602	0.00142143		1.092	0.0311514	0.004705		0.99289	0.0720688	0.921132		1.09715	0.0942497	0.32527
rs1529512	3:16561457	3	3p24.3	G/C	0.287097	1.06855	0.0164501	3.99791e-05		1.06724	0.020599	0.00158175		1.0924	0.0311195	0.00451		0.997487	0.07191	0.972093		1.09599	0.0941959	0.330526
rs9818738	3:16563595	3	3p24.3	G/A	0.285886	1.06797	0.0164207	4.47838e-05		1.06727	0.020572	0.00155313		1.0908	0.0310401	0.005134		0.993503	0.071726	0.927586		1.09724	0.0938809	0.322907
rs9310499	3:16563873	3	3p24.3	C/T	0.286027	1.06853	0.016419	3.88e-05		1.06749	0.020567	0.00149589		1.0926	0.0310493	0.00435		0.993155	0.0716909	0.923676		1.0966	0.0938488	0.32579
rs187420482	3:29470189	3	3p24.1	G/T	0.00740615	1.60362	0.106045	7.21326e-06		1.65336	0.112381	7.67141e-06		NA	NA	NA		0.848526	0.473062	0.72843		1.9632	0.435397	0.121302
rs35600848	3:30689421	3	3p24.1	A/G	0.267516	1.07063	0.0170764	4.6408e-05		1.06594	0.021326	0.00275134		1.0979	0.032634	0.004201		1.07314	0.0730681	0.334029		1.01696	0.0979381	0.863693
rs57548832	3:33654117	3	3p22.3	C/G	0.0134491	1.30506	0.0657225	3.84874e-05		1.33798	0.076343	0.000136817		1.2112	0.144928	0.1861		1.52524	0.355475	0.235004		1.31924	0.476197	0.560691
rs2526388	3:50174886	3	3p21.31	T/C	0.394235	1.07198	0.0173378	4.39142e-05		1.05403	0.021621	0.0149367		1.10011	0.0332858	0.004153		1.07934	0.0747188	0.306838		1.30068	0.0972167	0.00684855
rs139017553	3:58544162	3	3p14.3	T/C	0.0266461	1.25375	0.0561408	3.95893e-05		1.25908	0.073503	0.00172282		1.1466	0.0994977	0.1692		1.91599	0.221107	0.00327344		1.58431	0.305423	0.131913
rs9871368	3:60089286	3	3p14.2	G/A	0.416943	1.06713	0.0156719	2.38956e-05		1.0617	0.019644	0.00230435		1.07712	0.029605	0.01212		1.13538	0.0674447	0.0597679		1.05959	0.0915635	0.527257
rs145467611	3:60300460	3	3p14.2	A/G	0.00560978	2.15063	0.172466	6.58846e-06		2.15167	0.194888	8.43383e-05		NA	NA	NA		1.95581	0.499782	0.179533		3.04621	0.551547	0.0434263
rs146311229	3:62072677	3	3p14.2	C/T	0.00430078	2.62865	0.241616	4.04472e-05		2.42528	0.308546	0.00408717		NA	NA	NA		3.04042	0.50415	0.0274064		4.03454	0.609592	0.0221235
rs116323877	3:66995346	3	3p14.1	C/T	0.01629	1.33352	0.0670658	1.2366e-05		1.29237	0.083162	0.00204211		1.3166	0.126728	0.02998		2.01886	0.337133	0.0371745		2.45399	0.387163	0.0204113
rs13073959	3:68650694	3	3p14.1	T/C	0.0152197	1.34525	0.0681676	9.08355e-06		1.3306	0.086474	0.000956249		1.3564	0.129163	0.01827		1.65838	0.269651	0.0606681		1.46702	0.358592	0.285194
rs141100165	3:78429049	3	3p12.3	C/T	0.00632854	1.68776	0.128742	4.79227e-05		1.63366	0.136498	0.000323333		NA	NA	NA		2.19434	0.387442	0.0425203		NA	NA	NA
rs9830359	3:85397118	3	3p12.1	T/C	0.303797	1.10045	0.0240006	4.81977e-05		1.07415	0.030139	0.0176265		1.14064	0.0448532	0.00336		1.14533	0.108153	0.209603		1.37666	0.13791	0.0204562
rs74597855	3:88449524	3	3p11.1	T/A	0.00504413	1.99637	0.169728	4.6378e-05		2.24216	0.181425	8.56484e-06		NA	NA	NA		0.884264	0.480464	0.797949		NA	NA	NA
rs116226749	3:94081481	3	3q11.2	T/C	0.0171372	1.38348	0.0804949	4.5456e-05		1.37626	0.087985	0.000283671		NA	NA	NA		1.29988	0.263511	0.319595		1.77892	0.304899	0.05887
rs73147955	3:98883299	3	3q12.1	T/A	0.114842	0.908175	0.0238156	3.76955e-05		0.896178	0.030008	0.000259258		0.9298	0.0440398	0.09823		0.879029	0.107514	0.230428		0.889349	0.140761	0.4048
rs79162932	3:101757173	3	3q12.3	G/A	0.0259033	1.27284	0.0594386	3.59564e-05		1.15175	0.073566	0.0547953		1.6134	0.113229	2.394e-05		1.69341	0.259879	0.0426746		0.922272	0.427626	0.84992
rs145752096	3:112300206	3	3q13.2	C/T	0.00695167	1.7452	0.136168	3.6189e-05		1.75078	0.147175	0.00014158		NA	NA	NA		1.60361	0.509169	0.353665		2.13274	0.505817	0.134291
rs12494182	3:120027487	3	3q13.33	A/G	0.0349061	0.839003	0.0422652	2.30727e-05		0.834993	0.054113	0.000860636		0.8422	0.0751086	0.02223		0.660498	0.205559	0.0436203		0.987112	0.239964	0.956891
rs55813294	3:120030243	3	3q13.33	G/T	0.0348644	0.839147	0.0421894	2.27254e-05		0.836072	0.05402	0.000918508		0.8401	0.0749404	0.02008		0.662269	0.205448	0.044879		0.989012	0.23986	0.96326
rs73856469	3:120031409	3	3q13.33	C/A	0.0352023	0.839212	0.0420324	2.13547e-05		0.833563	0.053925	0.000735723		0.8465	0.0743151	0.02493		0.657041	0.205499	0.0409687		0.981203	0.239863	0.936942
rs114940204	3:120036564	3	3q13.33	C/T	0.0348848	0.838365	0.0420934	1.96789e-05		0.834159	0.053931	0.000773008		0.8429	0.074645	0.02207		0.656361	0.205364	0.0403419		0.980325	0.239853	0.933971
rs73856480	3:120040545	3	3q13.33	G/A	0.0349006	0.840061	0.042066	2.41863e-05		0.83667	0.053846	0.000927004		0.8429	0.0747247	0.02215		0.658975	0.20519	0.0420927		0.984379	0.239908	0.947674
rs144978411	3:120041507	3	3q13.33	T/C	0.0348294	0.838082	0.0423108	2.09835e-05		0.833084	0.053695	0.000671134		0.8437	0.0764665	0.02624		0.663789	0.20583	0.0464903		0.978258	0.241654	0.927523
rs16831032	3:120041546	3	3q13.33	A/G	0.0348156	0.839306	0.0421515	2.28171e-05		0.8366	0.05391	0.000934921		0.8421	0.0749897	0.02192		0.654095	0.205624	0.0389744		0.976431	0.240658	0.921054
rs181896482	3:122871272	3	3q21.1	T/C	0.00615968	1.96779	0.164646	3.21908e-05		2.06759	0.180312	5.61353e-05		NA	NA	NA		1.62143	0.512433	0.345594		1.78892	0.656091	0.375359
rs7611314	3:124042315	3	3q21.2	G/C	0.422379	0.937479	0.0161061	4.41665e-05		0.929262	0.020129	0.000267601		0.96043	0.0305442	0.1866		0.941405	0.0698833	0.387568		0.821305	0.0952379	0.0387298
rs10934666	3:124043207	3	3q21.2	T/C	0.344558	0.937327	0.0161219	4.30012e-05		0.929665	0.020145	0.000294259		0.9583	0.0305686	0.1636		0.940072	0.0701828	0.378563		0.828544	0.0953059	0.0484393
rs11715931	3:124043766	3	3q21.2	C/T	0.344551	0.937138	0.0161185	4.05491e-05		0.9288	0.020134	0.000243981		0.9591	0.0305801	0.1723		0.942866	0.0702103	0.402069		0.828722	0.0953497	0.0488001
rs190382550	3:126935229	3	3q21.3	A/G	0.00676572	1.87556	0.152435	3.69561e-05		1.71926	0.176405	0.00212714		NA	NA	NA		2.424	0.302882	0.00346327		NA	NA	NA
rs71333626	3:129297892	3	3q22.1	T/C	0.0111045	1.55185	0.103133	1.94133e-05		1.46929	0.106272	0.000293813		NA	NA	NA		5.12663	0.451348	0.000293173		0.361378	1.3325	0.444956
rs186306418	3:130001004	3	3q22.1	T/G	0.00946122	1.71894	0.114428	1.67868e-06		1.61713	0.125421	0.000126938		NA	NA	NA		2.26741	0.371287	0.0274641		2.8648	0.424589	0.0131803
rs74857833	3:136965960	3	3q22.3	T/G	0.00674456	1.80246	0.144809	4.73162e-05		1.62569	0.151567	0.00134572		NA	NA	NA		NA	NA	NA		5.31109	0.490408	0.000661838
rs1527235	3:144248218	3	3q24	T/C	0.0110511	1.3918	0.079424	2.85281e-05		1.40193	0.082822	4.51899e-05		NA	NA	NA		1.2981	0.3524	0.459081		1.41331	0.461831	0.453829
rs1164302	3:144377200	3	3q24	C/T	0.0103736	1.47551	0.0841664	3.40983e-06		1.491	0.087374	4.83738e-06		NA	NA	NA		1.17931	0.399212	0.679503		1.71041	0.5064	0.289191
rs147268987	3:144406192	3	3q24	G/A	0.00942273	1.45466	0.0929033	4.97168e-05		1.46717	0.097049	7.81904e-05		NA	NA	NA		1.18615	0.411337	0.678125		1.79433	0.514559	0.255883
rs9845358	3:186208946	3	3q27.3	A/G	0.145354	1.0921	0.0215996	3.21817e-05		1.07833	0.02692	0.00508857		1.1287	0.041724	0.003708		1.10237	0.091416	0.286347		1.17023	0.12	0.190202
rs145699352	3:187402172	3	3q27.3	T/C	0.00870354	1.55515	0.106974	3.31285e-05		1.6624	0.112438	6.1732e-06		NA	NA	NA		1.09097	0.395812	0.8259		0.400813	0.724717	0.207114
rs141937661	4:11139252	4	4p16.1	A/G	0.00580902	2.06781	0.14955	1.18669e-06		1.96074	0.155504	1.49159e-05		NA	NA	NA		NA	NA	NA		3.97937	0.545657	0.0113698
rs191130568	4:11237589	4	4p16.1	T/C	0.00559176	1.85394	0.149132	3.48281e-05		1.76317	0.156371	0.000287036		NA	NA	NA		NA	NA	NA		3.07142	0.495891	0.023643
rs111507984	4:17587516	4	4p15.32	A/G	0.00506503	1.94601	0.163574	4.6969e-05		2.04001	0.168389	2.29596e-05		NA	NA	NA		NA	NA	NA		0.883488	0.688974	0.857309
rs183005962	4:20359685	4	4p15.31	T/G	0.00569226	1.97237	0.155094	1.18944e-05		1.83651	0.161235	0.000163207		NA	NA	NA		NA	NA	NA		4.77262	0.567348	0.00587392
rs77493524	4:23894780	4	4p15.2	C/T	0.0106929	1.37378	0.0798163	4.93043e-05		1.32211	0.104604	0.00759921		1.2766	0.139337	0.07969		2.59396	0.34642	0.00593174		2.76548	0.417423	0.0148142
rs7687165	4:23896937	4	4p15.2	A/T	0.00982816	1.41807	0.083079	1.78772e-05		1.34359	0.10737	0.00594686		1.3489	0.150703	0.04704		2.59286	0.346172	0.00591825		2.80159	0.416494	0.0133807
rs115829257	4:23900886	4	4p15.2	T/C	0.00986167	1.41014	0.0836398	2.74737e-05		1.33137	0.108586	0.0083935		1.335	0.150959	0.05565		2.60788	0.34685	0.00571767		2.86086	0.410235	0.0103998
rs139283874	4:23901813	4	4p15.2	C/T	0.00976976	1.41163	0.0839389	2.77783e-05		1.33092	0.108721	0.00855293		1.3467	0.151847	0.04996		2.61937	0.348101	0.00567051		2.81515	0.418603	0.0134153
rs17651181	4:24416896	4	4p15.2	C/T	0.0787822	1.1224	0.0287727	4.28677e-05		1.1037	0.036553	0.00694614		1.177	0.0535887	0.002351		1.24611	0.115114	0.0559506		0.939777	0.167122	0.710146
rs77516568	4:24424114	4	4p15.2	C/T	0.0673284	1.13181	0.0303751	3.25905e-05		1.12452	0.038485	0.00229259		1.1962	0.0563473	0.001477		1.15936	0.123504	0.231195		0.809193	0.188497	0.261357
rs2725319	4:26476704	4	4p15.2	T/C	0.169065	1.08586	0.0202565	3.41639e-05		1.06238	0.02521	0.0163871		1.0965	0.038847	0.01769		1.23161	0.0897905	0.0203366		1.40864	0.113993	0.00265008
rs3113036	4:26477083	4	4p15.2	G/T	0.169459	1.08581	0.0202332	3.37685e-05		1.06279	0.025175	0.0155606		1.0952	0.0388248	0.01917		1.23129	0.0897012	0.020367		1.41064	0.113826	0.00250665
rs2000978	4:26487989	4	4p15.2	G/A	0.163065	1.08862	0.0202748	1.96963e-05		1.06769	0.025347	0.00976251		1.1075	0.0385241	0.008065		1.14888	0.0900944	0.123444		1.4011	0.112368	0.00268765
rs2040342	4:26489270	4	4p15.2	C/G	0.162828	1.08723	0.0202771	2.62589e-05		1.06526	0.025362	0.0126808		1.1072	0.0384545	0.008115		1.15018	0.0903984	0.121672		1.40845	0.112596	0.00235214
rs114696861	4:30740310	4	4p15.1	T/G	0.0192924	1.29794	0.0624543	2.09995e-05		1.41068	0.079804	1.62135e-05		1.1625	0.110727	0.1738		1.28187	0.295971	0.401465		1.04043	0.395971	0.920262
rs74438383	4:30804307	4	4p15.1	A/G	0.0193263	1.29494	0.0606541	1.41574e-05		1.39845	0.079019	2.19515e-05		1.1711	0.103113	0.1257		1.41442	0.295043	0.239938		1.06306	0.40406	0.87971
rs114308409	4:30968504	4	4p15.1	T/C	0.0195705	1.29617	0.0625006	2.34528e-05		1.38357	0.07984	4.77237e-05		1.1745	0.111768	0.1501		1.48466	0.28085	0.159395		1.02053	0.395604	0.959035
rs620470	4:38151611	4	4p14	T/G	0.00247839	3.23041	0.228114	2.20329e-07		3.2178	0.242496	1.43948e-06		NA	NA	NA		4.36096	0.894176	0.0995618		3.40583	1.01996	0.229554
rs2249735	4:39017843	4	4p14	C/A	0.0636326	0.861673	0.0372942	4.74912e-05		0.824073	0.047385	4.43593e-05		0.9328	0.0680035	0.3066		0.928519	0.157708	0.638166		0.667703	0.241354	0.0942237
rs28396742	4:39844590	4	4p14	G/A	0.0374031	1.17202	0.0399075	4.98534e-05		1.10821	0.050985	0.0438827		1.2624	0.0738177	0.001598		1.4786	0.160004	0.014513		1.34393	0.220178	0.179426
rs10022627	4:39854792	4	4p14	T/C	0.0373226	1.17442	0.0399588	4.06669e-05		1.11015	0.05114	0.0410182		1.2652	0.0736821	0.001409		1.47998	0.159968	0.0142585		1.34608	0.220049	0.176829
rs9306977	4:39856430	4	4p14	A/G	0.0372965	1.17502	0.0399589	3.8462e-05		1.11007	0.051138	0.0411482		1.2656	0.0736636	0.001386		1.48799	0.160149	0.0130799		1.35302	0.220243	0.169826
rs10013163	4:39866894	4	4p14	C/T	0.0374311	1.17229	0.0398319	4.6994e-05		1.10528	0.050945	0.0494346		1.2677	0.0734939	0.001248		1.48692	0.15981	0.0130511		1.3491	0.219831	0.173161
rs28546862	4:39875874	4	4p14	A/G	0.0373008	1.17267	0.0398736	4.61636e-05		1.10522	0.051038	0.0499711		1.2674	0.0734975	0.001264		1.49265	0.159642	0.0121046		1.35029	0.219712	0.171662
rs186419817	4:48300704	4	4p11	C/T	0.0042503	2.31915	0.193474	1.37453e-05		2.32042	0.207523	4.98831e-05		NA	NA	NA		NA	NA	NA		2.31073	0.534918	0.1174
rs73250975	4:54471817	4	4q12	T/A	0.172129	1.08547	0.0199031	2.69175e-05		1.08306	0.024775	0.00127855		1.0652	0.0379611	0.09591		1.34118	0.0869925	0.000739584		1.03335	0.120273	0.78505
rs1965112	4:54486795	4	4q12	C/T	0.16808	1.09101	0.0199544	8.69498e-06		1.08659	0.024876	0.000842966		1.077	0.0379262	0.05038		1.34425	0.087328	0.000704991		1.03696	0.120292	0.762864
rs17083248	4:54517724	4	4q12	T/C	0.164602	1.09533	0.0202892	4.82046e-06		1.08962	0.025247	0.0006745		1.0874	0.0388529	0.03112		1.32811	0.0877504	0.0012221		1.03892	0.121193	0.752745
rs6820889	4:81264591	4	4q21.21	C/A	0.384782	0.934137	0.0167132	3.26352e-05		0.94518	0.020907	0.00700263		0.904241	0.031697	0.001492		0.897847	0.0725041	0.137227		0.966545	0.096839	0.725306
rs4235062	4:84351153	4	4q21.23	G/A	0.48411	1.07028	0.0151125	4.63872e-06		1.05449	0.01899	0.00521033		1.09313	0.0283372	0.001667		1.16496	0.065697	0.0201221		1.12817	0.0882211	0.171628
rs6535473	4:84364808	4	4q21.23	C/T	0.494537	0.935524	0.0148796	4.99549e-06		0.951629	0.018696	0.00800556		0.9091	0.0279605	0.000657		0.8717	0.0642505	0.0325895		0.889977	0.0862593	0.17661
rs11099599	4:84367050	4	4q21.23	A/G	0.493844	0.936279	0.0148635	6.34119e-06		0.953657	0.018677	0.0110636		0.9075	0.0279439	0.0005149		0.8722	0.0640413	0.0327502		0.889123	0.0859857	0.171707
rs11099600	4:84367286	4	4q21.23	A/G	0.495192	0.937216	0.0148639	8.74967e-06		0.954116	0.018673	0.0118875		0.9098	0.0279607	0.0007231		0.87222	0.0640347	0.0327611		0.889229	0.0859765	0.172096
rs12651246	4:84367605	4	4q21.23	A/G	0.493821	0.936657	0.0148599	7.1879e-06		0.954241	0.01867	0.012116		0.9076	0.0279442	0.000522		0.872193	0.0640367	0.0327283		0.888886	0.0859806	0.170713
rs6858218	4:84372203	4	4q21.23	T/C	0.49932	0.937985	0.0148443	1.10483e-05		0.954584	0.018655	0.0127211		0.9122	0.027902	0.0009901		0.866091	0.0639826	0.0246434		0.895026	0.0857744	0.196024
rs4693089	4:84373622	4	4q21.23	G/A	0.498866	0.937463	0.0148623	9.49556e-06		0.954802	0.018654	0.0131579		0.9097	0.0280297	0.0007304		0.866119	0.0639528	0.0246086		0.894629	0.0857283	0.194006
rs1494961	4:84374480	4	4q21.23	T/C	0.499165	0.938079	0.0148421	1.13709e-05		0.955026	0.018649	0.0136052		0.9116	0.0279144	0.0009141		0.866186	0.0639315	0.0246385		0.894609	0.0856914	0.193721
rs13142756	4:84381497	4	4q21.23	G/T	0.498247	0.937357	0.0148369	8.83731e-06		0.95372	0.018654	0.0110782		0.9117	0.0278598	0.0009113		0.866783	0.0639569	0.0253938		0.895431	0.0857293	0.197621
rs11099601	4:84382763	4	4q21.23	T/C	0.49931	0.937892	0.0148414	1.06654e-05		0.954052	0.018651	0.0116708		0.9128	0.0279001	0.001069		0.866807	0.0639547	0.025417		0.895632	0.0857242	0.198507
rs6838225	4:84386438	4	4q21.23	G/C	0.499176	0.93801	0.0148464	1.11711e-05		0.953961	0.018666	0.011568		0.9134	0.0278812	0.001161		0.866924	0.0639745	0.0256023		0.896291	0.0857416	0.201608
rs6535478	4:84393475	4	4q21.23	T/C	0.500425	0.939096	0.0148616	1.63754e-05		0.953777	0.018687	0.011323		0.9168	0.0279035	0.001843		0.870427	0.0640288	0.0302097		0.898048	0.0858581	0.21041
rs4693090	4:84395641	4	4q21.23	C/T	0.499148	0.938197	0.0149256	1.32282e-05		0.953089	0.018788	0.0105465		0.9159	0.0279503	0.001674		0.865241	0.0643689	0.0245312		0.901338	0.0862218	0.228304
rs7666601	4:84397133	4	4q21.23	T/C	0.50073	0.939051	0.0148756	1.64314e-05		0.953943	0.018707	0.0117175		0.916	0.0279213	0.001679		0.871267	0.0640901	0.0315394		0.899321	0.0859372	0.216905
rs17352824	4:84397620	4	4q21.23	A/G	0.499506	0.93827	0.0148759	1.26863e-05		0.954402	0.018709	0.0126123		0.9126	0.0279144	0.001049		0.86919	0.0641208	0.0287869		0.899871	0.0859401	0.219582
rs12649417	4:84398990	4	4q21.23	T/A	0.498349	0.937029	0.0148823	8.41798e-06		0.952861	0.018727	0.00992348		0.9115	0.0278938	0.0008876		0.869343	0.0641472	0.0290542		0.900116	0.0859732	0.220952
rs1565909	4:84400330	4	4q21.23	T/C	0.493786	0.936127	0.0148913	6.25851e-06		0.952095	0.018733	0.00877877		0.9095	0.0279279	0.0006818		0.87536	0.0641543	0.0379864		0.892564	0.086102	0.186824
rs6834006	4:84402043	4	4q21.23	G/A	0.499625	0.938269	0.0148923	1.29626e-05		0.954212	0.018735	0.0123615		0.9127	0.0279291	0.001066		0.870053	0.0641757	0.030078		0.901597	0.0860122	0.228458
rs6844460	4:84405745	4	4q21.23	C/T	0.496841	0.938066	0.0149276	1.26972e-05		0.953772	0.018791	0.0117762		0.9121	0.0279501	0.0009932		0.874217	0.0643798	0.0367961		0.902376	0.0862914	0.233878
rs7691492	4:84411233	4	4q21.23	C/T	0.50953	0.941	0.0149479	3.37528e-05		0.956709	0.018856	0.0189182		0.917768	0.0278699	0.002073		0.868565	0.0644236	0.0287216		0.902261	0.0862114	0.232864
rs35000866	4:84412439	4	4q21.23	C/G	0.509459	0.9406	0.0149452	2.96318e-05		0.95598	0.018852	0.0169433		0.917684	0.0278659	0.00204		0.869273	0.0644223	0.0296538		0.902779	0.0862054	0.235447
rs10027007	4:84412755	4	4q21.23	C/T	0.509464	0.940578	0.0149451	2.94148e-05		0.955967	0.018852	0.0169067		0.9176	0.0278648	0.00203		0.869369	0.064422	0.0297826		0.902922	0.0862045	0.236167
rs568978	4:84412918	4	4q21.23	A/C	0.510334	0.939814	0.0149426	2.29493e-05		0.954892	0.018855	0.0143632		0.917179	0.0278385	0.001898		0.869473	0.0644283	0.0299374		0.903001	0.0862147	0.236625
rs562723	4:84413243	4	4q21.23	C/T	0.510711	0.939113	0.014975	1.90422e-05		0.953773	0.01892	0.0123645		0.917263	0.0278395	0.00193		0.869557	0.0644276	0.0300503		0.903063	0.0862145	0.236944
rs543318	4:84413400	4	4q21.23	C/G	0.510342	0.939824	0.0149417	2.29966e-05		0.954889	0.018854	0.0143528		0.917179	0.027836	0.001897		0.869586	0.0644286	0.0300911		0.903172	0.0862143	0.237499
rs13139169	4:84413512	4	4q21.23	G/A	0.509466	0.940457	0.0149438	2.82549e-05		0.955733	0.018851	0.0163119		0.9176	0.0278596	0.002028		0.869553	0.0644222	0.0300307		0.903219	0.086204	0.237681
rs11727406	4:84413735	4	4q21.23	G/A	0.509487	0.94061	0.0149431	2.96504e-05		0.955985	0.01885	0.0169441		0.9176	0.0278588	0.002026		0.869571	0.0644228	0.0300564		0.903276	0.0862044	0.237975
rs538078	4:84413946	4	4q21.23	A/G	0.510546	0.939875	0.0149417	2.33792e-05		0.954592	0.018855	0.0137169		0.9176	0.0278336	0.002008		0.873974	0.0644243	0.0365375		0.898736	0.0862006	0.2155
rs555348	4:84414066	4	4q21.23	A/G	0.510362	0.939836	0.0149414	2.30755e-05		0.954914	0.018855	0.0144106		0.917095	0.0278306	0.001883		0.869824	0.0644275	0.0304127		0.903546	0.086212	0.239394
rs28488925	4:84414282	4	4q21.23	C/T	0.505366	0.940893	0.0149496	3.26891e-05		0.955877	0.018854	0.0166909		0.9187	0.0278874	0.002346		0.86988	0.0644253	0.0304842		0.903593	0.0862061	0.239604
rs13129676	4:84415003	4	4q21.23	C/T	0.495608	1.06381	0.0149902	2.60019e-05		1.0473	0.01895	0.0147341		1.0896	0.0278422	0.00206		1.14348	0.0644246	0.037426		1.11205	0.0861983	0.217902
rs526064	4:84417762	4	4q21.23	T/C	0.51024	0.940603	0.0149738	3.06946e-05		0.955753	0.018911	0.0167083		0.917431	0.0278619	0.001991		0.875305	0.0644156	0.038681		0.900692	0.0861827	0.224897
rs813298	4:84417935	4	4q21.23	A/G	0.511134	0.940274	0.0149768	2.77423e-05		0.955164	0.018917	0.0153134		0.917515	0.0278628	0.001997		0.875367	0.0644145	0.0387825		0.900652	0.0861803	0.224689
rs9997925	4:84418326	4	4q21.23	T/C	0.509385	0.941566	0.0149764	4.16999e-05		0.956924	0.018908	0.0198733		0.918274	0.0278899	0.002225		0.875408	0.0644064	0.0388254		0.900961	0.0861674	0.226143
rs9284657	4:84419143	4	4q21.23	C/G	0.507778	0.941222	0.0150005	3.85284e-05		0.95777	0.018939	0.0227119		0.916254	0.0279307	0.002593		0.870083	0.0645377	0.0310559		0.901833	0.0863105	0.231249
rs7671387	4:84423359	4	4q21.23	A/G	0.511048	0.941878	0.0149815	4.62262e-05		0.957427	0.018918	0.0214673		0.915667	0.0278897	0.001584		0.881275	0.0644091	0.0497364		0.915517	0.086198	0.305836
rs190223734	4:95404671	4	4q22.3	A/G	0.0049538	1.77446	0.132587	1.5223e-05		1.79176	0.137488	2.21739e-05		NA	NA	NA		1.55994	0.501035	0.374834		NA	NA	NA
rs146788033	4:99941138	4	4q23	G/A	0.0243922	0.78145	0.0566796	9.52769e-06		0.885447	0.069031	0.0779967		0.5841	0.111744	1.499e-06		0.655504	0.254343	0.0968021		0.475285	0.41231	0.0712185
rs116203444	4:100068114	4	4q23	C/T	0.02704	0.801339	0.0490761	4.49143e-06		0.876796	0.057917	0.0231973		0.6162	0.103659	2.998e-06		0.711888	0.239303	0.155579		0.479365	0.39048	0.0596933
rs1229984	4:100239319	4	4q23	T/C	0.0452997	0.798551	0.0380929	1.88966e-09		0.920516	0.046276	0.0734983		0.5813	0.0758204	8.318e-13		0.673949	0.161002	0.0142498		0.284107	0.321944	9.27679e-05
rs145452708	4:100248642	4	4q23	C/G	0.018976	0.727994	0.054959	4.20806e-09		0.819507	0.066225	0.00264967		0.5354	0.112431	2.754e-08		0.630657	0.231457	0.0464035		0.364129	0.434988	0.0202076
rs138495951	4:100249726	4	4q23	A/G	0.0189765	0.72834	0.0549593	4.43847e-09		0.819514	0.066222	0.00264979		0.5355	0.112466	2.816e-08		0.635177	0.231203	0.049646		0.363479	0.435641	0.0201743
rs141973904	4:100262242	4	4q23	T/C	0.0189264	0.729208	0.0549503	5.03455e-09		0.820121	0.066191	0.00273594		0.5367	0.112692	3.336e-08		0.632639	0.230581	0.0470712		0.370202	0.431182	0.0211883
rs17589306	4:100368786	4	4q23	C/T	0.0986252	0.907096	0.0243813	4.66667e-05		0.960285	0.029838	0.174397		0.8481	0.0479175	0.0005828		0.691106	0.109052	0.000704192		0.576836	0.159278	0.000551679
rs2165672	4:100372976	4	4q23	C/A	0.0985375	0.905982	0.0244133	3.82835e-05		0.95957	0.02987	0.167078		0.8458	0.0480161	0.0004853		0.69076	0.109105	0.000696683		0.57487	0.159563	0.000521346
rs75505416	4:100373834	4	4q23	C/T	0.0985462	0.906106	0.0244167	3.93384e-05		0.959665	0.029874	0.168156		0.8461	0.0480235	0.0005025		0.690722	0.109109	0.000695702		0.574503	0.159612	0.000515656
rs113685321	4:100379067	4	4q23	C/T	0.0985686	0.906012	0.024427	3.89051e-05		0.960413	0.029872	0.176325		0.844	0.0481036	0.0004215		0.69054	0.10912	0.00069049		0.572949	0.159815	0.000492107
rs148960385	4:100588827	4	4q23	A/G	0.0137669	0.783909	0.060402	4.19359e-05		0.898299	0.071469	0.133441		0.5714	0.1262	9.201e-06		0.487135	0.289223	0.012893		0.309107	0.529156	0.0265033
rs150848708	4:100608799	4	4q23	A/G	0.0138304	0.783162	0.0603762	3.87896e-05		0.899062	0.071511	0.136766		0.5671	0.126125	6.892e-06		0.4977	0.285389	0.0144878		0.312098	0.52438	0.0263782
rs113869875	4:106956891	4	4q24	G/A	0.00456306	2.17934	0.182099	1.88571e-05		2.2232	0.196702	4.87126e-05		NA	NA	NA		1.93394	0.481598	0.170837		NA	NA	NA
rs1048433	4:122748996	4	4q27	C/A	0.376472	1.06503	0.0153759	2.97347e-05		1.07862	0.019223	8.24864e-05		1.0125	0.0291155	0.6701		1.09712	0.0677199	0.171092		1.34217	0.0891237	0.000960004
rs4833236	4:122776067	4	4q27	G/A	0.373979	1.06365	0.0154376	4.63342e-05		1.0733	0.019277	0.00024287		1.0163	0.0293679	0.5818		1.10446	0.0675492	0.141339		1.35072	0.0889451	0.000724708
rs10024820	4:122781402	4	4q27	C/T	0.37446	1.06475	0.0154376	3.45341e-05		1.07507	0.01928	0.000173639		1.0178	0.0293719	0.5485		1.09895	0.0674445	0.161812		1.3432	0.0887806	0.000889252
rs2271176	4:122791601	4	4q27	C/G	0.374579	1.06442	0.0154771	3.94298e-05		1.0742	0.019343	0.000215455		1.0188	0.0293937	0.5266		1.09943	0.0676478	0.161123		1.34226	0.0890763	0.000951434
rs67775544	4:122796917	4	4q27	A/G	0.372853	1.06547	0.0155199	3.12999e-05		1.07565	0.019409	0.000171732		1.0185	0.0294508	0.5347		1.09984	0.067679	0.159698		1.35153	0.0891374	0.000726291
rs35495505	4:122798413	4	4q27	C/T	0.372802	1.0646	0.0155327	4.0104e-05		1.07399	0.019436	0.00024027		1.0186	0.0294454	0.5313		1.10153	0.0676719	0.153016		1.35371	0.0891221	0.000678386
rs1507991	4:122834559	4	4q27	T/G	0.319336	1.08362	0.0187784	1.63673e-05		1.06543	0.01995	0.00149023		NA	NA	NA		1.1642	0.069996	0.0298525		1.4104	0.0915964	0.000173877
rs116338418	4:126496188	4	4q28.1	G/C	0.00983163	1.62406	0.119809	4.24822e-05		1.64612	0.131479	0.000150104		NA	NA	NA		1.63486	0.36565	0.178839		1.60272	0.480107	0.325855
rs17048799	4:137529812	4	4q28.3	C/T	0.0820452	1.13691	0.0315584	3.4538e-05		1.11178	0.039116	0.00674928		1.1842	0.0600475	0.004867		1.2319	0.148349	0.159775		1.33619	0.189874	0.126912
rs556715	4:149699626	4	4q31.23	C/T	0.409922	1.06546	0.0159011	4.83903e-05		1.08017	0.019905	0.000106893		1.05496	0.0300902	0.07545		1.05966	0.0687124	0.399011		0.952288	0.0933202	0.600367
rs4835542	4:149704286	4	4q31.23	T/C	0.318268	1.06554	0.01593	4.88132e-05		1.08035	0.01997	0.000108825		1.0553	0.030064	0.07339		1.05982	0.0686907	0.397683		0.950364	0.0933188	0.585377
rs35060843	4:149708179	4	4q31.23	T/C	0.316738	1.06589	0.0159444	4.53717e-05		1.07994	0.019987	0.000119176		1.057	0.0301011	0.06551		1.06112	0.0687106	0.38792		0.952419	0.0933279	0.601425
rs1403457	4:149710168	4	4q31.23	A/G	0.311617	1.06961	0.0159983	1.81268e-05		1.08493	0.020068	4.86173e-05		1.0585	0.0301851	0.05972		1.06469	0.0687375	0.361826		0.957304	0.0933239	0.640105
rs2204206	4:149713872	4	4q31.23	T/C	0.312312	1.07061	0.015997	1.38072e-05		1.08734	0.02007	3.01543e-05		1.0569	0.0301759	0.06671		1.06447	0.0686881	0.36302		0.957664	0.0932615	0.642764
rs1949726	4:149715633	4	4q31.23	T/G	0.305592	1.06991	0.0161138	1.92371e-05		1.0852	0.020196	5.15387e-05		1.0596	0.0304892	0.05774		1.06158	0.0690342	0.386675		0.957171	0.0936596	0.640241
rs62338304	4:149719861	4	4q31.23	A/G	0.311507	1.0682	0.016007	2.66368e-05		1.08378	0.020015	5.82536e-05		1.0558	0.030445	0.07443		1.06299	0.0686069	0.373253		0.957718	0.0931443	0.642778
rs13148857	4:149721006	4	4q31.23	G/A	0.31161	1.06766	0.0160091	3.07662e-05		1.08281	0.020005	6.97618e-05		1.0559	0.0304965	0.07436		1.06299	0.0685944	0.373149		0.957756	0.0931291	0.643032
rs2358906	4:149721732	4	4q31.23	A/C	0.404571	1.06879	0.0159984	2.25854e-05		1.08602	0.019989	3.65592e-05		1.05241	0.0304923	0.09364		1.06618	0.0684623	0.349272		0.955871	0.0930827	0.62777
rs572906	4:149722921	4	4q31.23	C/G	0.00138206	2.49663	0.221488	3.38966e-05		2.31346	0.227439	0.000226219		NA	NA	NA		8.91015	1.27414	0.0860524		16.3905	1.51294	0.0645259
rs6826637	4:149723630	4	4q31.23	T/C	0.314096	1.06862	0.0160156	2.40845e-05		1.08603	0.019999	3.68503e-05		1.0509	0.0305798	0.1043		1.0691	0.0684309	0.328853		0.957877	0.0930603	0.643757
rs540854	4:149724099	4	4q31.23	T/C	0.404648	1.06838	0.0160175	2.57431e-05		1.08531	0.019995	4.23382e-05		1.05241	0.0306088	0.09496		1.06588	0.0684261	0.351094		0.956097	0.0930357	0.629404
rs12163910	4:149725979	4	4q31.23	G/A	0.31126	1.06737	0.0160843	3.61261e-05		1.08308	0.020071	6.99765e-05		1.0547	0.0307411	0.08342		1.0621	0.068877	0.381721		0.953397	0.0936279	0.610252
rs72695869	4:165792908	4	4q32.3	G/C	0.00730397	1.75907	0.134645	2.30405e-05		1.71587	0.144539	0.000187378		NA	NA	NA		1.50371	0.51594	0.429137		3.42405	0.53179	0.0206406
rs75212209	4:181023886	4	4q34.3	C/A	0.0453609	1.17439	0.0370411	9.86584e-06		1.22345	0.0462	1.26951e-05		1.1867	0.0694526	0.01369		0.868462	0.168072	0.401408		0.822467	0.238215	0.411953
rs11945643	4:181315210	4	4q34.3	A/G	0.084213	1.13677	0.0298468	1.20127e-05		1.14644	0.038065	0.000330567		1.1255	0.0539454	0.02836		1.22546	0.131876	0.123144		1.09518	0.178851	0.611195
rs73025783	4:185883427	4	4q35.1	C/G	0.180798	1.08421	0.0201269	4.22212e-05		1.07844	0.025501	0.00306398		1.0868	0.0372406	0.02543		1.17577	0.0857391	0.0589507		1.13322	0.116447	0.282834
rs75815177	4:188505791	4	4q35.2	C/T	0.270865	0.932156	0.0168893	2.25151e-05		0.916068	0.021097	3.24948e-05		0.9317	0.0319392	0.02685		1.05074	0.0748853	0.508624		1.01802	0.0998307	0.858003
rs75100770	4:188507365	4	4q35.2	A/G	0.271365	0.934902	0.0169	4.94188e-05		0.920656	0.021119	9.06311e-05		0.9308	0.0319359	0.02464		1.04943	0.074909	0.519504		1.02399	0.0997588	0.81214
rs58368572	4:188507999	4	4q35.2	A/C	0.27862	0.932735	0.0168135	2.44612e-05		0.920241	0.020976	7.4144e-05		0.9232	0.0318609	0.01212		1.0416	0.0749642	0.586687		1.04704	0.0992101	0.643141
rs28609871	4:188510954	4	4q35.2	G/T	0.279296	0.932786	0.0168068	2.46168e-05		0.919529	0.020998	6.45911e-05		0.9244	0.0317754	0.01341		1.04192	0.0746643	0.582364		1.05031	0.0988125	0.619343
rs11726822	4:188512307	4	4q35.2	A/G	0.27951	0.932473	0.0168182	2.27748e-05		0.918824	0.021018	5.62728e-05		0.9256	0.0317822	0.01504		1.03948	0.0746763	0.60413		1.04611	0.0988136	0.648227
rs28596484	4:188515987	4	4q35.2	G/A	0.305845	0.933627	0.0163783	1.93224e-05		0.918432	0.020456	3.18845e-05		0.933	0.0309971	0.0253		1.02838	0.0726879	0.70028		1.04175	0.0962071	0.670742
rs1505506	4:188522408	4	4q35.2	A/G	0.304198	0.934533	0.0164004	2.5945e-05		0.917432	0.020458	2.52756e-05		0.938	0.0311143	0.03962		1.03316	0.0729034	0.654518		1.04329	0.0964842	0.660462
rs2735948	5:1299213	5	5p15.33	A/G	0.404972	0.935162	0.015926	1.78419e-05		0.87468	0.020348	4.69519e-11		1.049	0.0287229	0.09582		0.970555	0.0704813	0.671532		0.972654	0.0936637	0.767207
rs2736102	5:1302144	5	5p15.33	T/C	0.425107	0.921093	0.0161796	2.23551e-07		0.859424	0.020604	1.94482e-13		1.04581	0.0295273	0.129		0.907546	0.0706223	0.169549		0.988589	0.0924665	0.901222
rs2853666	5:1302914	5	5p15.33	G/A	0.424857	0.920479	0.0161808	1.7866e-07		0.858596	0.02061	1.39177e-13		1.04526	0.0295234	0.134		0.907449	0.0705677	0.168748		0.989406	0.0923929	0.908232
rs2735945	5:1303901	5	5p15.33	T/C	0.424701	0.920648	0.0161675	1.85834e-07		0.859139	0.020585	1.63593e-13		1.04482	0.029519	0.1373		0.907401	0.0705403	0.168353		0.989944	0.0923587	0.912859
rs4404721	5:1306165	5	5p15.33	T/C	0.429555	0.918789	0.0159378	6.0483e-08		0.854341	0.020306	9.00268e-15		1.04976	0.029061	0.0946		0.907636	0.0694196	0.162705		0.982666	0.0912875	0.848094
rs4530805	5:1306331	5	5p15.33	T/C	0.428574	0.919246	0.0159636	7.57148e-08		0.852662	0.020383	5.2892e-15		1.0523	0.0289883	0.07884		0.912095	0.069478	0.185395		0.988942	0.0913034	0.903071
rs4635969	5:1308552	5	5p15.33	A/G	0.191161	0.92627	0.0190737	4.26306e-05		0.870872	0.024089	9.48698e-09		1.0483	0.0353064	0.1815		0.813141	0.0860607	0.0162371		1.11562	0.106497	0.30427
rs61574973	5:1309168	5	5p15.33	T/C	0.366371	0.915537	0.0156334	8.78994e-09		0.852197	0.019707	4.82688e-16		1.0504	0.0290355	0.09026		0.90983	0.0690909	0.171396		0.985972	0.0908905	0.876477
rs60622800	5:1309904	5	5p15.33	G/A	0.434223	0.921272	0.0154341	6.14849e-08		0.850702	0.019478	1.02935e-16		1.07377	0.0285612	0.01276		0.944881	0.0683095	0.406544		0.948716	0.0905522	0.56098
rs6554758	5:1310152	5	5p15.33	G/A	0.434731	0.921308	0.0154226	6.10174e-08		0.85094	0.019454	1.06675e-16		1.07377	0.028564	0.01273		0.944849	0.068305	0.406233		0.948595	0.09055	0.560023
rs6866294	5:1311693	5	5p15.33	T/C	0.405854	0.915231	0.0152955	3.60508e-09		0.850392	0.019179	2.91564e-17		1.0567	0.0287292	0.05493		0.953902	0.0675676	0.484882		0.930078	0.0893855	0.417394
rs6866783	5:1312020	5	5p15.33	T/C	0.439515	0.912452	0.0153639	1.22247e-09		0.852016	0.019343	1.23625e-16		1.03993	0.0286182	0.1713		0.921904	0.0677553	0.230094		0.959399	0.0894894	0.643243
rs35953391	5:1312329	5	5p15.33	T/C	0.191363	0.923677	0.0191175	2.31101e-05		0.875267	0.024099	3.23542e-08		1.0261	0.0354799	0.4676		0.834855	0.0863377	0.0365646		1.09154	0.10802	0.417441
rs13356727	5:1312457	5	5p15.33	G/A	0.40651	0.916983	0.0152225	6.56083e-09		0.849668	0.019165	1.88941e-17		1.0617	0.0283092	0.03441		0.953742	0.0674766	0.482736		0.92952	0.0892904	0.413055
rs13355267	5:1312935	5	5p15.33	T/C	0.448065	0.920275	0.015265	2.91079e-08		0.854541	0.019258	3.28921e-16		1.06	0.0282847	0.03924		0.954753	0.0674591	0.492469		0.929863	0.0892947	0.415437
rs36115365	5:1313242	5	5p15.33	C/G	0.349933	0.912249	0.0191754	1.05386e-06		0.87534	0.024107	3.332e-08		0.9825	0.0358195	0.6218		0.835258	0.0863949	0.0371939		1.09223	0.108124	0.414555
rs28379291	5:1313701	5	5p15.33	A/G	0.385762	0.911892	0.0153735	9.70472e-10		0.85101	0.019349	7.55939e-17		1.0407	0.0286738	0.1641		0.92293	0.0676278	0.23565		0.957977	0.0893983	0.631064
rs10078017	5:1314009	5	5p15.33	C/T	0.385492	0.913489	0.0153685	1.97084e-09		0.851733	0.019344	1.07475e-16		1.0455	0.0286628	0.1207		0.923547	0.0675671	0.239155		0.955139	0.0893682	0.607539
rs4975615	5:1315343	5	5p15.33	G/A	0.387466	0.911129	0.0153672	6.73078e-10		0.848029	0.019343	1.56707e-17		1.0461	0.0286664	0.116		0.921199	0.0675146	0.224087		0.956373	0.0892296	0.617137
rs4975616	5:1315660	5	5p15.33	G/A	0.406189	0.917733	0.015191	8.45002e-09		0.848385	0.019131	8.36305e-18		1.0674	0.0282807	0.02112		0.975057	0.0667737	0.705218		0.902307	0.0888958	0.247511
rs3816659	5:1317820	5	5p15.33	A/G	0.404911	0.912555	0.0152004	8.50588e-10		0.847056	0.019133	4.11445e-18		1.0453	0.0283669	0.1186		0.953398	0.0666153	0.47375		0.982882	0.0883032	0.844973
rs451360	5:1319680	5	5p15.33	A/C	0.211279	0.928469	0.018449	4.13309e-05		0.872622	0.023206	4.32191e-09		1.0402	0.0344296	0.2528		0.891228	0.0827098	0.16384		1.11715	0.104656	0.289833
rs421629	5:1320136	5	5p15.33	A/G	0.429028	0.915303	0.0150891	2.2718e-09		0.840582	0.018974	5.5585e-20		1.071	0.0281735	0.01489		0.994119	0.0665267	0.929352		0.951581	0.0881641	0.57348
rs380286	5:1320247	5	5p15.33	A/G	0.427564	0.915467	0.0150878	2.44055e-09		0.840671	0.018972	5.81475e-20		1.0712	0.0281682	0.01467		0.994578	0.0665654	0.9349		0.952971	0.0881941	0.584937
rs402710	5:1320722	5	5p15.33	T/C	0.341064	0.917928	0.0158064	3.35375e-08		0.861156	0.019907	5.95993e-14		1.0375	0.0295687	0.2133		0.9507	0.0680296	0.457386		0.919292	0.0915569	0.358036
rs401681	5:1322087	5	5p15.33	T/C	0.434575	0.919969	0.0150779	1.72234e-08		0.846133	0.01895	1.17665e-18		1.0752	0.028188	0.01007		1.00007	0.0664171	0.999197		0.946747	0.088153	0.534744
rs381949	5:1322468	5	5p15.33	A/G	0.403223	0.915719	0.0152142	3.68056e-09		0.845398	0.019152	1.80267e-18		1.0611	0.028415	0.03678		0.955287	0.0664405	0.491144		0.997658	0.0881045	0.978766
rs13178866	5:1323212	5	5p15.33	T/C	0.42753	0.913127	0.0152029	1.11938e-09		0.840059	0.018977	4.15608e-20		1.0717	0.0289244	0.0167		0.992435	0.0665363	0.909138		0.958969	0.0881799	0.634702
rs414965	5:1324121	5	5p15.33	A/G	0.403681	0.916511	0.0152288	5.3972e-09		0.845916	0.019168	2.55392e-18		1.0627	0.0284497	0.03256		0.956865	0.0665082	0.507348		0.998594	0.0881867	0.987273
rs421284	5:1325590	5	5p15.33	C/T	0.430641	0.919449	0.0150887	1.4125e-08		0.842024	0.018975	1.28434e-19		1.0837	0.0281457	0.00428		0.993694	0.0667057	0.92445		0.957538	0.0884376	0.623688
rs465498	5:1325803	5	5p15.33	G/A	0.428881	0.917673	0.0150879	6.52173e-09		0.840114	0.018976	4.2663e-20		1.082	0.0281436	0.005087		0.991937	0.0666598	0.903338		0.955805	0.088341	0.608883
rs383009	5:1327851	5	5p15.33	T/C	0.404269	0.91546	0.0152277	3.38826e-09		0.845846	0.019181	2.58427e-18		1.0591	0.0283873	0.04304		0.952985	0.0666185	0.469768		0.992221	0.0883244	0.929541
rs380145	5:1328897	5	5p15.33	T/C	0.213133	0.926635	0.0184038	2.45204e-05		0.870246	0.023131	1.87495e-09		1.0407	0.0343132	0.2444		0.881759	0.0833459	0.131093		1.12175	0.105314	0.275308
rs452932	5:1330253	5	5p15.33	C/T	0.428665	0.91732	0.0150955	5.68688e-09		0.840111	0.018971	4.1678e-20		1.0817	0.0281979	0.005357		0.992055	0.0667602	0.904892		0.952864	0.0884635	0.585209
rs452384	5:1330840	5	5p15.33	C/T	0.428439	0.91763	0.0151334	7.09268e-09		0.839794	0.019064	5.26097e-20		1.0812	0.0281387	0.005539		0.992089	0.0667751	0.905322		0.952397	0.0884893	0.581512
rs370348	5:1331219	5	5p15.33	G/A	0.428664	0.916428	0.0150971	3.8411e-09		0.84006	0.018995	4.50425e-20		1.0764	0.0281302	0.008831		0.994555	0.0667536	0.934808		0.950976	0.0884631	0.569884
rs62329699	5:1331685	5	5p15.33	C/T	0.0786069	1.147	0.0280352	7.28529e-07		1.19285	0.030524	7.59849e-09		0.9188	0.0792422	0.2854		0.997815	0.203307	0.991415		1.22743	0.253435	0.418758
rs2447853	5:1333077	5	5p15.33	G/A	0.430862	0.915524	0.015211	3.34924e-09		0.83721	0.019212	2.28012e-20		1.0766	0.0281535	0.008787		0.992485	0.0668663	0.910179		0.952049	0.0885997	0.579159
rs457130	5:1336178	5	5p15.33	T/A	0.404825	0.912617	0.0152396	9.66453e-10		0.842339	0.019154	3.3186e-19		1.0598	0.0285549	0.04187		0.953598	0.0666036	0.475612		0.98619	0.0883074	0.874866
rs467095	5:1336221	5	5p15.33	C/T	0.430155	0.91623	0.0151528	4.00607e-09		0.836247	0.019069	6.72996e-21		1.0876	0.0282442	0.002946		0.990659	0.0667914	0.888251		0.945971	0.0885695	0.53058
rs455433	5:1336243	5	5p15.33	G/A	0.429903	0.915689	0.0151454	3.09641e-09		0.837788	0.01903	1.39668e-20		1.0827	0.0283252	0.005013		0.990574	0.0667828	0.887232		0.94706	0.0885436	0.53901
rs460073	5:1336459	5	5p15.33	C/T	0.429386	0.916362	0.0151168	3.90486e-09		0.837595	0.01903	1.24567e-20		1.0837	0.0281389	0.004278		0.99065	0.0667841	0.888134		0.946701	0.0885498	0.536214
rs462608	5:1336626	5	5p15.33	A/T	0.453081	0.883042	0.0152638	9.96107e-17		0.841103	0.019253	2.52156e-19		0.9416	0.0283953	0.03422		0.952308	0.0665566	0.462815		0.983983	0.0882584	0.854839
rs456366	5:1337070	5	5p15.33	C/T	0.431013	0.917155	0.0151234	5.63475e-09		0.837358	0.019029	1.07652e-20		1.0881	0.0281818	0.002743		0.992798	0.0668174	0.913853		0.945445	0.0885809	0.526529
rs459961	5:1337106	5	5p15.33	A/T	0.458173	0.876342	0.0151172	5.6709e-19		0.837316	0.01903	1.05539e-20		0.9232	0.0281398	0.004522		0.992719	0.0668062	0.912895		0.946523	0.088552	0.53483
rs31484	5:1337906	5	5p15.33	T/A	0.430717	0.917331	0.0150968	5.73118e-09		0.83827	0.018987	1.52178e-20		1.0861	0.0281421	0.003337		0.99476	0.0668363	0.937347		0.947136	0.0886456	0.540078
rs31487	5:1341101	5	5p15.33	C/G	0.427315	0.916259	0.0151359	3.89925e-09		0.838866	0.01907	3.15798e-20		1.0781	0.02813	0.007538		0.993599	0.0667951	0.92341		0.947168	0.088625	0.540233
rs31489	5:1342714	5	5p15.33	A/C	0.400117	0.913771	0.0152269	1.58528e-09		0.844824	0.019159	1.35219e-18		1.0564	0.0284619	0.05395		0.953781	0.0665134	0.4768		0.987613	0.088326	0.887774
rs31490	5:1344458	5	5p15.33	A/G	0.423135	0.918177	0.0151484	9.32387e-09		0.841649	0.019068	1.55441e-19		1.0789	0.0281767	0.007068		0.997008	0.0670495	0.964352		0.944548	0.0892967	0.522908
rs27996	5:1345474	5	5p15.33	G/A	0.423716	0.918996	0.015295	1.81985e-08		0.848291	0.019272	1.37371e-17		1.0699	0.0284014	0.01733		0.942571	0.0675652	0.381381		0.977446	0.090005	0.799918
rs27070	5:1346303	5	5p15.33	C/G	0.46139	0.926947	0.0153161	4.47603e-07		0.912962	0.019351	2.52955e-06		0.9406	0.028272	0.03018		0.942553	0.0676058	0.381509		0.974873	0.0903469	0.778197
rs27069	5:1347128	5	5p15.33	T/C	0.422455	0.926002	0.015332	3.22665e-07		0.855928	0.019339	8.6677e-16		1.0716	0.0283441	0.01475		0.955549	0.0681885	0.504887		1.00044	0.0911236	0.996164
rs37011	5:1348798	5	5p15.33	T/A	0.45842	0.889948	0.0153279	9.07171e-15		0.851631	0.019348	1.03445e-16		0.944	0.02833	0.0421		0.946321	0.0678683	0.416249		0.979178	0.0905717	0.816287
rs37010	5:1349535	5	5p15.33	G/A	0.420607	0.917441	0.0153967	1.17457e-08		0.84977	0.019465	6.09406e-17		1.0551	0.0283571	0.05861		0.942995	0.0682316	0.389671		0.984016	0.0910267	0.859494
rs37009	5:1350339	5	5p15.33	T/C	0.424495	0.918071	0.0153286	1.32638e-08		0.853674	0.019343	2.86606e-16		1.0482	0.0282955	0.09628		0.947093	0.0683582	0.426499		0.98269	0.091212	0.848181
rs40182	5:1350397	5	5p15.33	A/G	0.424456	0.91853	0.015339	1.64571e-08		0.853411	0.019361	2.67575e-16		1.0503	0.0283039	0.08286		0.947922	0.0683666	0.434039		0.983459	0.091219	0.85492
rs37008	5:1351538	5	5p15.33	A/G	0.417688	0.917865	0.0153795	1.35817e-08		0.851622	0.019421	1.33763e-16		1.0508	0.0283159	0.08007		0.945574	0.0689032	0.41668		0.996351	0.0917999	0.968231
rs37007	5:1352372	5	5p15.33	C/G	0.416851	0.918278	0.0154211	1.76264e-08		0.851032	0.019504	1.33371e-16		1.0512	0.0283232	0.07791		0.95385	0.0688686	0.492665		0.995448	0.0917223	0.960328
rs40181	5:1354462	5	5p15.33	T/G	0.420925	0.917484	0.0154297	1.28628e-08		0.848733	0.01954	4.70631e-17		1.053	0.0282498	0.06731		0.952212	0.0690787	0.478403		0.995356	0.0918123	0.959568
rs37006	5:1355058	5	5p15.33	T/C	0.420838	0.917728	0.0154543	1.50125e-08		0.849092	0.019591	6.80905e-17		1.052	0.0282412	0.07269		0.95463	0.0691301	0.5018		0.992038	0.0918864	0.930676
rs37005	5:1356450	5	5p15.33	T/C	0.421361	0.918579	0.0154957	2.33202e-08		0.849091	0.019645	8.28075e-17		1.0562	0.0283165	0.05355		0.951366	0.0693004	0.471884		0.989444	0.0920254	0.908197
rs37004	5:1356684	5	5p15.33	T/C	0.221281	0.924068	0.0185785	1.47929e-05		0.872772	0.02352	7.21369e-09		1.0236	0.0339961	0.4934		0.877289	0.0848211	0.122716		1.0779	0.10829	0.488501
rs37003	5:1356771	5	5p15.33	C/A	0.420796	0.919722	0.0155095	3.82279e-08		0.849843	0.019698	1.45957e-16		1.0564	0.0282319	0.05188		0.95476	0.0694038	0.504748		0.989635	0.0921497	0.909979
rs37002	5:1356944	5	5p15.33	T/C	0.478335	0.932347	0.0156	4.72403e-06		0.88565	0.019937	1.12327e-09		1.0284	0.0280655	0.3187		0.919332	0.0692999	0.224867		0.904865	0.0930403	0.282609
rs72744178	5:16508420	5	5p15.1	C/A	0.0141682	1.3476	0.0727586	2.93443e-05		1.37647	0.093302	0.000615609		1.3551	0.128354	0.01791		0.993683	0.37383	0.986474		1.74077	0.402505	0.168453
rs56138014	5:23312425	5	5p14.2	C/G	0.485037	1.06596	0.0154118	2.40817e-05		1.06546	0.019197	0.000956465		1.04461	0.0295144	0.139		1.16145	0.0668476	0.025161		1.20791	0.0895062	0.0348241
rs1896727	5:23315824	5	5p14.2	G/A	0.343502	1.06448	0.0156239	4.5851e-05		1.05741	0.019573	0.0043423		1.062	0.0295082	0.04151		1.09068	0.0685388	0.205372		1.29782	0.0894533	0.00356591
rs12659668	5:23321236	5	5p14.2	A/G	0.484552	1.06611	0.0153426	2.12216e-05		1.06454	0.019125	0.00107532		1.04515	0.0293474	0.1321		1.17023	0.0664198	0.0179442		1.21371	0.0889263	0.0294048
rs7715953	5:23329438	5	5p14.2	T/C	0.484832	1.06525	0.0153088	2.58225e-05		1.0636	0.019116	0.00125806		1.04581	0.0292076	0.1255		1.16118	0.0659482	0.0234522		1.21046	0.088298	0.030529
rs10051288	5:23331446	5	5p14.2	A/C	0.341181	1.06416	0.0156128	4.92657e-05		1.05729	0.019577	0.00443569		1.0627	0.0294475	0.03896		1.08446	0.0683247	0.235329		1.29079	0.0891496	0.00419322
rs10461810	5:23337076	5	5p14.2	A/G	0.41739	1.0643	0.0156106	4.73359e-05		1.0582	0.019576	0.00385751		1.06078	0.0294547	0.04528		1.08433	0.0681795	0.235051		1.29417	0.0889746	0.00375257
rs34468983	5:23339442	5	5p14.2	C/T	0.417204	1.06463	0.0156183	4.37728e-05		1.05809	0.019578	0.00392326		1.0618	0.029499	0.04226		1.0862	0.0681791	0.225204		1.29509	0.0889924	0.00366509
rs4380611	5:23349717	5	5p14.2	C/T	0.409926	1.06835	0.0157547	1.89275e-05		1.061	0.019768	0.00273867		1.06564	0.029759	0.03253		1.11003	0.0681741	0.125727		1.27936	0.0892687	0.00578478
rs35625779	5:23351491	5	5p14.2	C/T	0.409917	1.06862	0.0157637	1.77805e-05		1.06116	0.019778	0.00268455		1.06564	0.0297651	0.03266		1.11285	0.0683397	0.117668		1.28172	0.0894605	0.00552957
rs9686666	5:23362929	5	5p14.2	G/A	0.459008	1.06255	0.0149825	3.67026e-05		1.06507	0.018782	0.000789123		1.0334	0.0284258	0.2483		1.173	0.063804	0.0123878		1.17611	0.0854755	0.0577281
rs149370676	5:33290134	5	5p13.3	T/C	0.0108252	1.59528	0.112206	3.14876e-05		1.54624	0.114559	0.000142152		NA	NA	NA		NA	NA	NA		3.3328	0.556498	0.0305263
rs145108385	5:43054747	5	5p12	G/A	0.294621	0.925909	0.0172114	5.12834e-06		0.907081	0.021935	8.74917e-06		0.9129	0.031401	0.003717		1.04994	0.074709	0.514227		1.16992	0.0980514	0.109477
rs6870418	5:43111526	5	5p12	C/T	0.405108	0.934862	0.0167213	4.04153e-05		0.919221	0.020949	5.80652e-05		0.926612	0.0315669	0.01577		1.04041	0.0733539	0.589184		1.10534	0.096009	0.296875
rs6414900	5:43126528	5	5p12	G/A	0.404005	0.933004	0.0165642	1.98607e-05		0.915866	0.020755	2.2924e-05		0.92885	0.0312788	0.01829		1.04096	0.0723544	0.579049		1.0881	0.0952866	0.375551
rs10076858	5:43134752	5	5p12	G/A	0.403929	0.932883	0.016575	1.9411e-05		0.916057	0.020745	2.37526e-05		0.927472	0.0313748	0.01635		1.04088	0.0725327	0.580692		1.09462	0.095209	0.34232
rs7712046	5:43134968	5	5p12	C/T	0.405063	0.93215	0.0165485	1.51264e-05		0.915196	0.020723	1.9008e-05		0.928764	0.0312881	0.01815		1.03504	0.0723102	0.633892		1.08312	0.0952463	0.401835
rs10058350	5:43141644	5	5p12	T/C	0.403085	0.936054	0.0165713	4.82335e-05		0.916071	0.020779	2.45624e-05		0.936067	0.0312633	0.03469		1.05113	0.0720865	0.489072		1.10622	0.095389	0.289908
rs6884303	5:43152799	5	5p12	T/C	0.404229	0.936376	0.0165124	4.96957e-05		0.921463	0.020659	7.51884e-05		0.927988	0.0312787	0.01689		1.04328	0.0723083	0.55789		1.08969	0.094859	0.365189
rs4498259	5:43165943	5	5p12	G/A	0.404361	0.936044	0.0164702	4.32412e-05		0.92137	0.020603	7.04151e-05		0.926527	0.0312111	0.01444		1.04314	0.0721276	0.558206		1.09468	0.0945636	0.33875
rs10070751	5:43166783	5	5p12	G/A	0.404342	0.936242	0.016472	4.58388e-05		0.921322	0.020602	6.96281e-05		0.927558	0.0312255	0.01608		1.04254	0.0721386	0.56357		1.09378	0.0945711	0.343198
rs6876746	5:43173085	5	5p12	A/T	0.404032	0.936104	0.0164641	4.37149e-05		0.921653	0.020596	7.4584e-05		0.926698	0.0311873	0.01467		1.0436	0.0721686	0.554277		1.0883	0.0946674	0.371411
rs10214190	5:43184616	5	5p12	A/G	0.403259	0.935105	0.0164717	3.309e-05		0.920656	0.020596	5.97608e-05		0.925069	0.0312276	0.01266		1.04226	0.0722586	0.566756		1.09409	0.0947762	0.34271
rs188499661	5:43406964	5	5p12	A/G	0.0121301	1.44869	0.0873018	1.97459e-05		1.48737	0.090952	1.27084e-05		NA	NA	NA		1.23178	0.382791	0.586043		0.923777	0.534874	0.882161
rs185860864	5:43468227	5	5p12	T/G	0.0121822	1.44917	0.0905523	3.80151e-05		1.50465	0.094693	1.59911e-05		NA	NA	NA		1.20918	0.367826	0.605583		0.667124	0.573423	0.480251
rs74826072	5:43477344	5	5p12	G/A	0.0116084	1.45401	0.0921677	4.42249e-05		1.51161	0.096548	1.87316e-05		NA	NA	NA		1.21793	0.367839	0.59197		0.67022	0.572731	0.484758
rs183062573	5:43481395	5	5p12	A/G	0.0116553	1.45368	0.0921698	4.47154e-05		1.51162	0.096553	1.87493e-05		NA	NA	NA		1.21299	0.368003	0.599801		0.672826	0.571575	0.488127
rs150350430	5:46219184	5	5p11	G/A	0.0121502	1.56635	0.0939708	1.67513e-06		1.56541	0.096056	3.07916e-06		NA	NA	NA		1.76175	0.566057	0.317099		1.55808	0.757594	0.558317
rs172139	5:53457867	5	5q11.2	G/A	0.376579	1.06854	0.0153363	1.05723e-05		1.08197	0.019287	4.41141e-05		1.0373	0.0286218	0.2007		1.13685	0.0671258	0.0560365		1.06624	0.0909831	0.48084
rs278064	5:53458923	5	5q11.2	C/T	0.376736	1.06927	0.0153353	8.56641e-06		1.08257	0.01927	3.83067e-05		1.0385	0.0286712	0.1874		1.13638	0.0671243	0.0568252		1.06615	0.0909885	0.481428
rs278062	5:53460140	5	5q11.2	C/T	0.37675	1.06959	0.0153451	7.91932e-06		1.08288	0.019279	3.62319e-05		1.0389	0.0287062	0.1837		1.13642	0.0671209	0.0567432		1.06612	0.0909849	0.48161
rs202981	5:53460671	5	5q11.2	A/G	0.376658	1.06942	0.0153488	8.35441e-06		1.08272	0.019282	3.76184e-05		1.0385	0.0287214	0.1883		1.13696	0.0671094	0.0557919		1.06656	0.0909711	0.478734
rs169382	5:53460839	5	5q11.2	T/G	0.376693	1.06918	0.0153483	8.93922e-06		1.0821	0.019282	4.27928e-05		1.039	0.0287186	0.1831		1.13693	0.0671084	0.0558392		1.06653	0.0909698	0.478919
rs149542	5:53461696	5	5q11.2	A/G	0.375878	1.06712	0.0154319	1.78577e-05		1.07988	0.01944	7.71759e-05		1.0367	0.0287163	0.2089		1.13613	0.0673486	0.0580876		1.07002	0.0913249	0.458653
rs154022	5:53462747	5	5q11.2	C/T	0.396204	1.06617	0.0151345	1.60266e-05		1.08238	0.018994	3.07973e-05		1.0311	0.0284285	0.281		1.14908	0.065844	0.0348151		1.00888	0.0891087	0.920935
rs702626	5:53463748	5	5q11.2	A/G	0.396133	1.06478	0.0151301	2.35893e-05		1.08185	0.018995	3.44794e-05		1.0277	0.0284058	0.3369		1.14804	0.0657338	0.0357062		1.00726	0.0890814	0.935312
rs1880849	5:60940751	5	5q12.1	C/A	0.392931	0.934993	0.0163381	2.77749e-05		0.936862	0.020404	0.00139164		0.936154	0.0306505	0.03128		0.866506	0.0747354	0.0552064		0.91661	0.0996054	0.382022
rs194139	5:60944760	5	5q12.1	G/C	0.393418	0.935246	0.0160975	2.267e-05		0.938686	0.020141	0.00168094		0.932749	0.0301259	0.02077		0.86777	0.073066	0.0522452		0.918742	0.0976749	0.385572
rs403043	5:60948989	5	5q12.1	C/T	0.425408	0.933995	0.0153382	5.73914e-06		0.91889	0.019201	1.05526e-05		0.968429	0.0287791	0.2645		0.939427	0.0680818	0.358725		0.843183	0.0932035	0.0672359
rs446275	5:60949167	5	5q12.1	G/A	0.42552	0.934	0.0153318	5.69873e-06		0.918954	0.01919	1.06153e-05		0.968242	0.0287736	0.2621		0.940018	0.0680892	0.363634		0.842888	0.0932099	0.0666954
rs438600	5:60949968	5	5q12.1	G/A	0.425455	0.934004	0.0153224	5.63239e-06		0.919024	0.019181	1.07061e-05		0.968335	0.0287448	0.2633		0.938739	0.0680548	0.352931		0.84243	0.0931831	0.0657564
rs424876	5:60951124	5	5q12.1	G/A	0.378687	0.932842	0.0153049	3.69639e-06		0.918276	0.019161	8.60439e-06		0.967	0.0286949	0.2423		0.93469	0.0680557	0.320992		0.836692	0.0932446	0.0558546
rs554052	5:60956627	5	5q12.1	G/C	0.425347	0.933154	0.0153353	4.29542e-06		0.918837	0.019203	1.0432e-05		0.967867	0.028783	0.2565		0.933075	0.067774	0.306751		0.83149	0.0929971	0.0472204
rs40148	5:60959491	5	5q12.1	G/A	0.425847	0.934484	0.0153341	6.71955e-06		0.921399	0.019199	2.00839e-05		0.968335	0.028813	0.2645		0.927319	0.0675675	0.264091		0.829235	0.0927111	0.0434112
rs41180	5:60961978	5	5q12.1	G/A	0.425119	0.935798	0.0153338	1.038e-05		0.923559	0.019193	3.42426e-05		0.968804	0.0288468	0.2718		0.924989	0.0674339	0.247563		0.829202	0.09255	0.0430028
rs1664960	5:60964335	5	5q12.1	A/G	0.425135	0.934799	0.0153572	7.70737e-06		0.922511	0.019199	2.65595e-05		0.967118	0.028968	0.2481		0.927466	0.0675421	0.264915		0.830457	0.092738	0.0451489
rs446248	5:60965899	5	5q12.1	C/T	0.425243	0.934653	0.015358	7.34957e-06		0.922888	0.019202	2.92587e-05		0.96581	0.0289733	0.2304		0.926984	0.0674602	0.261051		0.830223	0.0926273	0.0445686
rs26911	5:60968762	5	5q12.1	A/G	0.423367	0.935931	0.015354	1.1135e-05		0.923816	0.019209	3.70338e-05		0.969274	0.0289314	0.2807		0.92486	0.0673717	0.246283		0.825931	0.0925565	0.0388057
rs36072	5:60969943	5	5q12.1	T/C	0.424399	0.93298	0.0153729	4.27031e-06		0.920457	0.019224	1.6209e-05		0.966557	0.0290091	0.2411		0.922854	0.0673535	0.233265		0.825946	0.0925313	0.0387714
rs11956279	5:74263395	5	5q13.3	C/T	0.00635709	0.647935	0.105896	3.85547e-05		0.657132	0.110016	0.000135385		NA	NA	NA		0.584242	0.447958	0.230234		0.345294	0.797959	0.182663
rs140918547	5:82405017	5	5q14.2	G/A	0.00814335	1.64826	0.10916	3.82556e-06		1.7829	0.117421	8.45707e-07		NA	NA	NA		0.938672	0.391071	0.871435		1.28027	0.453906	0.586223
rs28745309	5:82418056	5	5q14.2	T/G	0.0108319	1.4421	0.0836885	1.05334e-05		1.49543	0.08842	5.33475e-06		NA	NA	NA		0.995669	0.341379	0.989855		1.28738	0.39869	0.526345
rs117358660	5:82430656	5	5q14.2	G/A	0.010833	1.42612	0.0836466	1.92182e-05		1.47931	0.088356	9.34548e-06		NA	NA	NA		0.991916	0.340317	0.980972		1.24742	0.401758	0.582129
rs80047075	5:82433353	5	5q14.2	A/C	0.0108315	1.42399	0.0836331	2.0766e-05		1.47699	0.088348	1.01284e-05		NA	NA	NA		0.990556	0.340137	0.977744		1.24771	0.401322	0.581329
rs192447402	5:82448430	5	5q14.2	T/C	0.0109517	1.47336	0.0951946	4.11121e-05		1.53216	0.100758	2.28878e-05		NA	NA	NA		0.99142	0.382166	0.982011		1.33114	0.447091	0.522321
rs75777480	5:82456450	5	5q14.2	T/C	0.0108446	1.40247	0.0832537	4.28926e-05		1.45117	0.087885	2.26476e-05		NA	NA	NA		0.99424	0.340127	0.98645		1.24054	0.402869	0.592623
rs76007877	5:82494502	5	5q14.2	G/T	0.0107754	1.41256	0.0838074	3.32014e-05		1.46587	0.088454	1.53406e-05		NA	NA	NA		0.989388	0.341321	0.975065		1.19788	0.408865	0.658785
rs80006797	5:82496704	5	5q14.2	A/G	0.0108283	1.40948	0.0837374	3.6647e-05		1.46128	0.088398	1.77905e-05		NA	NA	NA		0.989235	0.341209	0.974695		1.21762	0.40648	0.628106
rs3734091	5:82500734	5	5q14.2	T/G	0.0110581	1.41582	0.0839071	2.99255e-05		1.47046	0.088769	1.40207e-05		NA	NA	NA		1.03389	0.331004	0.919801		1.1563	0.40806	0.721924
rs78176220	5:82511418	5	5q14.2	G/A	0.0112999	1.40938	0.0836641	3.61038e-05		1.46341	0.088468	1.67698e-05		NA	NA	NA		1.02878	0.331212	0.93173		1.1476	0.408981	0.736403
rs115184022	5:113488994	5	5q22.3	G/A	0.0436877	0.851245	0.0396776	3.47171e-05		0.871999	0.051047	0.00729268		0.8108	0.0727138	0.003924		0.848447	0.153255	0.283548		0.694324	0.22513	0.105131
rs145215019	5:116152940	5	5q23.1	T/C	0.0100948	2.00319	0.169212	2.58602e-05		2.09175	0.221875	0.000880427		NA	NA	NA		2.60322	0.300208	0.00143781		0.963801	0.533312	0.944883
rs140482902	5:127932334	5	5q23.3	A/G	0.00602866	1.72082	0.134126	4.48912e-05		1.76687	0.144314	8.00486e-05		NA	NA	NA		1.85897	0.423196	0.142895		0.944177	0.709215	0.935447
rs79904729	5:130467462	5	5q23.3	T/C	0.0225648	0.801141	0.0540886	2.9436e-05		0.763921	0.068803	9.07929e-05		0.8665	0.0995815	0.1502		0.856972	0.217091	0.47709		0.616907	0.342839	0.158854
rs75980867	5:130690506	5	5q31.1	G/A	0.0112969	0.739737	0.0756586	4.92341e-05		0.691071	0.095548	0.000110047		0.7639	0.140269	0.05488		1.13644	0.308294	0.678242		0.617068	0.512066	0.345782
rs36137978	5:138785565	5	5q31.2	C/A	0.380269	1.07133	0.0171668	4.29702e-05		1.06983	0.021901	0.0020553		1.08225	0.0310741	0.01095		1.08519	0.0754826	0.278789		1.06313	0.101368	0.545902
rs9716069	5:138842818	5	5q31.2	T/A	0.378206	1.08693	0.0170987	6.76027e-07		1.08351	0.021635	0.000209521		1.10387	0.0313896	0.001637		1.112	0.0760008	0.162461		1.06526	0.1021	0.535774
rs28419191	5:138844599	5	5q31.2	T/C	0.314136	1.11655	0.0232181	1.2946e-06		1.11063	0.029597	0.000392167		1.14181	0.0423398	0.001734		1.0865	0.100528	0.409233		1.20487	0.132858	0.160674
rs13181561	5:138850905	5	5q31.2	G/A	0.27934	1.09014	0.016828	1.73556e-07		1.08954	0.021216	5.29454e-05		1.102	0.0310253	0.001737		1.11698	0.0757249	0.144035		1.06077	0.101851	0.562442
rs13153461	5:138852369	5	5q31.2	G/A	0.374781	1.08795	0.0168568	3.48416e-07		1.09125	0.021248	3.96027e-05		1.09242	0.0310934	0.00449		1.10802	0.0758544	0.176282		1.05671	0.101984	0.588584
rs55792153	5:138854203	5	5q31.2	A/C	0.383457	1.08628	0.0170034	7.06609e-07		1.08807	0.021483	8.53222e-05		1.09517	0.031266	0.00363		1.1004	0.0759799	0.207956		1.05097	0.102117	0.62637
rs1131769	5:138857919	5	5q31.2	T/C	0.315567	1.12029	0.0230722	5.21372e-07		1.11481	0.02925	0.000202691		1.14995	0.0424638	0.0009987		1.0611	0.101293	0.558222		1.21861	0.13167	0.133207
rs7447927	5:138861146	5	5q31.2	C/G	0.374708	1.08682	0.0169345	5.46e-07		1.08918	0.021359	6.35158e-05		1.0923	0.031232	0.004697		1.10771	0.0759247	0.17788		1.06339	0.101867	0.546251
rs13166214	5:138862744	5	5q31.2	A/G	0.375609	1.08751	0.0170561	5.39396e-07		1.08995	0.021478	6.06674e-05		1.09087	0.0315852	0.005899		1.11403	0.0763655	0.157346		1.07577	0.102136	0.474552
rs7444313	5:138865423	5	5q31.2	G/A	0.374525	1.09026	0.017025	2.30733e-07		1.09251	0.021506	3.89022e-05		1.09385	0.0313481	0.004215		1.12811	0.0759099	0.1123		1.06523	0.101637	0.534143
rs35779874	5:138869847	5	5q31.2	A/G	0.384843	1.07465	0.017126	1.84221e-05		1.07364	0.021464	0.000931552		1.07469	0.0321075	0.02478		1.10084	0.0763621	0.208351		1.15761	0.101339	0.148677
rs34530489	5:138873627	5	5q31.2	G/A	0.384568	1.07426	0.0169973	1.75395e-05		1.07272	0.021345	0.00100658		1.07562	0.0317287	0.02156		1.1028	0.0757459	0.196425		1.15097	0.100596	0.162203
rs7378724	5:138876953	5	5q31.2	G/A	0.383975	1.0757	0.0169643	1.16954e-05		1.0746	0.021288	0.000725058		1.07608	0.031716	0.02084		1.10768	0.0756069	0.176173		1.14852	0.100465	0.16811
rs4912716	5:138885920	5	5q31.2	G/A	0.296806	1.07597	0.0169159	1.02969e-05		1.07522	0.021221	0.000631393		1.0751	0.0316584	0.02215		1.10939	0.0752751	0.167883		1.15124	0.100055	0.159249
rs35895037	5:138890775	5	5q31.2	T/C	0.296556	1.07567	0.0169063	1.09857e-05		1.07448	0.021223	0.000711814		1.0752	0.0316147	0.02179		1.11	0.0750588	0.164412		1.15457	0.0997455	0.14959
rs34990312	5:138901734	5	5q31.2	A/T	0.296986	1.0748	0.0168592	1.30112e-05		1.07481	0.021184	0.000660518		1.0717	0.0314841	0.02775		1.11049	0.07463	0.16024		1.14892	0.0992409	0.161853
rs2455154	5:138913058	5	5q31.2	G/A	0.301599	1.07058	0.0165956	2.81714e-05		1.07302	0.020833	0.000716502		1.0599	0.0311143	0.06132		1.09396	0.0730744	0.219094		1.18224	0.0968544	0.0839048
rs2434576	5:138917674	5	5q31.2	G/A	0.301908	1.07286	0.0165662	1.51537e-05		1.07657	0.020866	0.000406091		1.0581	0.030871	0.06741		1.10621	0.0725909	0.164382		1.18456	0.0962562	0.0784839
rs2336901	5:138919078	5	5q31.2	G/A	0.303105	1.07027	0.0164877	2.69632e-05		1.07289	0.020722	0.000686145		1.0573	0.0308399	0.07057		1.10709	0.0724986	0.160522		1.17765	0.0961848	0.0891248
rs195674	5:138927219	5	5q31.2	A/G	0.303183	1.06981	0.0164327	2.85029e-05		1.07246	0.020694	0.000723897		1.0561	0.0306264	0.07477		1.10825	0.0720547	0.153755		1.18118	0.0956125	0.0815918
rs261534	5:138943690	5	5q31.2	C/T	0.305263	1.06796	0.0162459	3.71779e-05		1.07086	0.020436	0.000807531		1.0531	0.0303388	0.08787		1.107	0.0713308	0.154131		1.18157	0.0947269	0.0781842
rs261532	5:138949362	5	5q31.2	T/G	0.30504	1.0682	0.0162385	3.47024e-05		1.07191	0.020424	0.000673658		1.0518	0.0303327	0.09593		1.10642	0.0713082	0.156121		1.18121	0.0946946	0.0786333
rs355160	5:138953589	5	5q31.2	T/C	0.304727	1.06784	0.0162543	3.86991e-05		1.07154	0.020445	0.0007255		1.0515	0.0303408	0.09797		1.10556	0.071533	0.160667		1.18185	0.0949567	0.0784908
rs355162	5:138956241	5	5q31.2	C/T	0.303309	1.06951	0.016269	2.56377e-05		1.07283	0.020452	0.000587024		1.0542	0.0303909	0.08239		1.10645	0.0717464	0.158576		1.18533	0.0951564	0.0739761
rs355163	5:138958078	5	5q31.2	C/T	0.3035	1.06997	0.0162684	2.27002e-05		1.07358	0.020446	0.000515505		1.0543	0.0303985	0.08184		1.10621	0.0718156	0.159859		1.1853	0.0952407	0.0742749
rs431184	5:138962408	5	5q31.2	A/G	0.303289	1.06917	0.0163007	2.89934e-05		1.07206	0.020495	0.000686473		1.0549	0.0304255	0.07881		1.10525	0.0720165	0.164648		1.18606	0.0954751	0.073903
rs446588	5:138987756	5	5q31.2	C/G	0.30396	1.06973	0.0163876	2.76673e-05		1.07183	0.020636	0.000774845		1.0584	0.0304592	0.0622		1.10037	0.0726271	0.187869		1.18656	0.0962561	0.0755476
rs355157	5:138993415	5	5q31.2	C/T	0.302574	1.07	0.0164801	2.86296e-05		1.0709	0.020788	0.000984082		1.0604	0.0305373	0.05475		1.10395	0.072909	0.174953		1.19051	0.0964746	0.0706817
rs440662	5:139003472	5	5q31.2	C/T	0.300883	1.06852	0.0165565	4.51654e-05		1.06883	0.020836	0.00140015		1.0606	0.0308565	0.05652		1.09764	0.0730363	0.202102		1.18903	0.0967148	0.0734271
rs165393	5:143938665	5	5q31.3	T/C	0.00443813	2.08794	0.148967	7.73736e-07		2.1374	0.153068	6.96131e-07		NA	NA	NA		NA	NA	NA		1.37258	0.647902	0.624987
rs1036177	5:143997080	5	5q31.3	A/G	0.00358322	2.03668	0.150445	2.03758e-06		2.19496	0.155888	4.5801e-07		NA	NA	NA		0.311327	0.975346	0.231538		1.34727	0.710592	0.674861
rs4235745	5:149191111	5	5q32	T/C	0.331749	1.06842	0.0160276	2.57885e-05		1.07012	0.020117	0.000754185		1.0667	0.0300702	0.03185		1.06737	0.070301	0.353714		1.14588	0.0938423	0.146752
rs17110447	5:149192846	5	5q32	G/A	0.306946	1.07043	0.0163235	2.14596e-05		1.07408	0.020493	0.000487552		1.0643	0.0306252	0.04173		1.07201	0.0715286	0.330975		1.14649	0.0952785	0.151343
rs109075	5:149194923	5	5q32	C/T	0.310452	1.06787	0.0161951	3.59734e-05		1.07501	0.02035	0.000378849		1.0508	0.0302817	0.1018		1.08906	0.0711671	0.23059		1.14039	0.0953518	0.16828
rs251467	5:149195389	5	5q32	C/T	0.33519	1.06547	0.015898	4.80141e-05		1.06924	0.019985	0.000807792		1.0552	0.0296932	0.07052		1.08534	0.0699001	0.241342		1.14308	0.0936815	0.153436
rs109077	5:149196682	5	5q32	G/T	0.30978	1.0678	0.016216	3.75059e-05		1.07401	0.020372	0.000457352		1.0524	0.0303653	0.09288		1.09156	0.0710134	0.217307		1.13781	0.0951311	0.174752
rs32587	5:149200603	5	5q32	C/T	0.33498	1.06604	0.0159033	4.17188e-05		1.06899	0.01995	0.00082567		1.0561	0.0298753	0.0677		1.09255	0.0696075	0.203517		1.14514	0.0934234	0.146859
rs28282	5:149202206	5	5q32	G/C	0.334994	1.06687	0.0159212	3.43134e-05		1.06971	0.019969	0.000738514		1.0567	0.0299271	0.0655		1.09614	0.0696236	0.187362		1.14649	0.0934838	0.143653
rs32581	5:149205630	5	5q32	T/G	0.305229	1.07115	0.0163915	1.92664e-05		1.07718	0.020536	0.000294429		1.0511	0.0309135	0.1069		1.13671	0.0712908	0.0722813		1.11823	0.096445	0.246583
rs32580	5:149209546	5	5q32	T/C	0.30889	1.07153	0.0163651	1.68788e-05		1.07797	0.020514	0.000252273		1.0517	0.0309676	0.1038		1.11698	0.0700992	0.114516		1.1387	0.0947738	0.170535
rs32579	5:149210848	5	5q32	T/C	0.304894	1.07145	0.0163068	1.61104e-05		1.08054	0.020389	0.000145117		1.0482	0.0310171	0.1294		1.10862	0.0700013	0.140732		1.12578	0.0946548	0.210697
rs32578	5:149211868	5	5q32	A/G	0.331639	1.06915	0.0159632	1.96562e-05		1.07483	0.019972	0.000302374		1.0553	0.0302902	0.07576		1.0944	0.0687669	0.189595		1.12703	0.0928985	0.197991
rs1368368	5:150974513	5	5q33.1	G/T	0.337807	1.06757	0.0157562	2.34644e-05		1.06401	0.019868	0.00179188		1.0852	0.0292562	0.005186		1.06649	0.0688451	0.34975		1.06487	0.0930886	0.499536
rs192537112	5:157869948	5	5q33.3	C/G	0.0211259	1.30943	0.0636267	1.57096e-05		1.25957	0.080077	0.00395366		1.4084	0.118678	0.003907		1.35681	0.28933	0.291599		1.90441	0.350975	0.0664491
rs9313374	5:166810007	5	5q34	T/A	0.502582	0.941064	0.0151886	4.60067e-05		0.940863	0.019031	0.00135962		0.935279	0.0285185	0.01892		0.930494	0.067034	0.282524		0.945895	0.0906794	0.539604
rs184987454	5:173200285	5	5q35.2	C/A	0.00370973	3.13066	0.267743	2.02185e-05		2.8613	0.302736	0.000515482		NA	NA	NA		4.32457	0.573679	0.0106954		NA	NA	NA
rs9504399	6:5460612	6	6p25.1	A/G	0.0338278	1.20332	0.0448023	2.54314e-05		1.16877	0.055978	0.00533778		1.2906	0.0860476	0.003026		1.30419	0.189374	0.160785		1.2955	0.249037	0.29853
rs146256318	6:10434296	6	6p24.3	T/C	0.00597223	2.18529	0.178741	1.22185e-05		2.27986	0.190653	1.54206e-05		NA	NA	NA		1.60665	0.513723	0.35602		NA	NA	NA
rs620729	6:11508671	6	6p24.2	C/A	0.338966	0.93875	0.0157921	4.52116e-05		0.934393	0.01982	0.000617611		0.9477	0.0298123	0.0713		0.932027	0.0674978	0.296993		0.884878	0.0914643	0.18116
rs513870	6:11508854	6	6p24.2	T/C	0.339012	0.938609	0.0157925	4.33754e-05		0.934178	0.01982	0.000591829		0.9477	0.0298135	0.07147		0.931895	0.067509	0.296101		0.884781	0.0914825	0.180856
rs536939	6:11509101	6	6p24.2	T/G	0.338962	0.938794	0.0157929	4.5843e-05		0.934495	0.019821	0.000630559		0.9477	0.0298137	0.07153		0.931776	0.067502	0.295178		0.884696	0.0914721	0.180465
rs538827	6:11509323	6	6p24.2	T/C	0.338949	0.938794	0.0157927	4.58324e-05		0.934473	0.019821	0.000627746		0.9477	0.029814	0.07149		0.931929	0.0674899	0.296214		0.884898	0.0914516	0.181179
rs572618	6:11510671	6	6p24.2	T/G	0.338483	0.938516	0.0158198	4.34828e-05		0.934033	0.019872	0.000594297		0.9476	0.0298178	0.07127		0.932059	0.0675302	0.29746		0.884928	0.0915002	0.181532
rs693829	6:11511488	6	6p24.2	C/A	0.338897	0.938732	0.0157947	4.51079e-05		0.934365	0.019822	0.000614905		0.9477	0.0298184	0.07153		0.931958	0.0675358	0.29676		0.884964	0.0915087	0.181717
rs666173	6:11511957	6	6p24.2	A/G	0.338878	0.938842	0.0157956	4.66387e-05		0.934442	0.019822	0.000624594		0.9479	0.0298221	0.07254		0.932091	0.0675529	0.297863		0.885023	0.0915312	0.182065
rs667507	6:11512274	6	6p24.2	A/G	0.338878	0.938787	0.0157953	4.5873e-05		0.934447	0.019822	0.000625278		0.9477	0.0298196	0.0716		0.931985	0.0675584	0.297116		0.885035	0.0915365	0.182139
rs7771670	6:12417318	6	6p24.1	A/C	0.345133	1.08191	0.0196541	4.44989e-05		1.09032	0.02457	0.0004326		1.08861	0.0374705	0.0235		0.986527	0.0854276	0.873842		1.12621	0.109754	0.278843
rs140414212	6:17015326	6	6p22.3	C/A	0.00881076	1.56711	0.106579	2.10091e-05		1.44604	0.114471	0.00127288		NA	NA	NA		1.70828	0.435585	0.218941		4.2364	0.39376	0.000245913
rs141991028	6:17016478	6	6p22.3	T/C	0.00878094	1.56283	0.105866	2.08924e-05		1.44493	0.11341	0.00117296		NA	NA	NA		1.69241	0.441553	0.233419		4.28646	0.396966	0.000245926
rs62402551	6:19482733	6	6p22.3	C/G	0.0282412	0.80096	0.0521819	1.49214e-05		0.768914	0.064663	4.82846e-05		0.8563	0.0988226	0.1165		0.953332	0.230452	0.835711		0.49404	0.381733	0.0647173
rs113679559	6:19540830	6	6p22.3	A/C	0.0118681	1.5651	0.11133	4.56475e-05		1.62903	0.124117	8.43591e-05		NA	NA	NA		1.42432	0.32198	0.27199		1.38986	0.404158	0.41534
rs4712936	6:25417423	6	6p22	G/T	0.272748	1.16286	0.0323075	2.00438e-06		1.20361	0.039736	3.10243e-06		1.12663	0.0611225	0.05098		1.02613	0.163361	0.874556		0.973575	0.225953	0.905654
rs7752195	6:25419094	6	6p22	T/C	0.051379	1.16251	0.0319658	1.63355e-06		1.20481	0.039312	2.14126e-06		1.1299	0.0604162	0.04326		0.996296	0.162287	0.981759		0.938558	0.225573	0.778628
rs913455	6:25420344	6	6p22	C/G	0.272338	1.1615	0.03189	1.77151e-06		1.20142	0.039223	2.88886e-06		1.13366	0.060249	0.03733		0.996654	0.161996	0.983494		0.939243	0.225239	0.78079
rs4632883	6:25424191	6	6p22	A/G	0.272409	1.16051	0.031864	1.98919e-06		1.19985	0.039193	3.34283e-06		1.13379	0.0602556	0.03725		0.997701	0.16101	0.988594		0.939471	0.224106	0.780544
rs2039069	6:25424327	6	6p22	G/A	0.272407	1.16076	0.0318637	1.92186e-06		1.20026	0.039194	3.20534e-06		1.13379	0.0602554	0.03722		0.997829	0.160936	0.989224		0.939593	0.224012	0.780899
rs7774567	6:25425526	6	6p22	A/G	0.0514092	1.16012	0.0318497	2.07657e-06		1.19907	0.039149	3.53008e-06		1.1339	0.0603312	0.0373		0.997757	0.160854	0.988862		0.93961	0.223892	0.780845
rs2328887	6:25430149	6	6p22	T/C	0.286737	1.13318	0.0275893	3.94949e-06		1.15092	0.033952	3.4736e-05		1.10754	0.05298	0.05376		1.11859	0.13149	0.394063		1.18545	0.176331	0.334658
rs9295661	6:25450026	6	6p22	C/A	0.273265	1.16138	0.0323099	2.4386e-06		1.19495	0.039811	7.68947e-06		1.1422	0.0610943	0.02953		1.02533	0.160585	0.876232		0.976447	0.222065	0.914524
rs34991172	6:25480328	6	6p22	G/T	0.0484562	1.18932	0.0327994	7.46697e-08		1.22522	0.040084	4.03233e-07		1.1676	0.063279	0.01436		1.08846	0.161491	0.599681		0.926649	0.22895	0.739334
rs35789010	6:25514179	6	6p22	A/G	0.0500478	1.19473	0.0323436	2.16625e-08		1.23595	0.039425	7.72901e-08		1.1698	0.0629751	0.01278		1.07236	0.156661	0.655646		0.878702	0.22553	0.566403
rs13212936	6:25588815	6	6p22	T/C	0.0703555	1.13942	0.0277058	1.61386e-06		1.15599	0.034287	2.35998e-05		1.1385	0.0526251	0.01369		1.13726	0.127164	0.311804		0.939634	0.185104	0.736589
rs13191296	6:25684606	6	6p22	T/C	0.0562863	1.22045	0.0310161	6.34805e-11		1.26845	0.037765	3.03875e-10		1.1779	0.0601523	0.006482		1.12513	0.153989	0.443902		0.878334	0.224793	0.563869
rs6911522	6:25686033	6	6p22	T/G	0.246482	1.0729	0.0171869	3.04131e-05		1.0869	0.02136	9.57275e-05		1.0435	0.032573	0.1915		1.12234	0.0788283	0.143169		1.06667	0.105333	0.540074
rs9461196	6:25690290	6	6p22	A/G	0.246747	1.07614	0.0171457	1.3034e-05		1.08826	0.021345	7.41078e-05		1.0518	0.0323682	0.1186		1.12866	0.0785896	0.123563		1.0633	0.105183	0.559551
rs34438249	6:25690936	6	6p22	A/C	0.22375	1.08948	0.017763	8.87603e-07		1.09357	0.022136	5.32588e-05		1.0887	0.0335418	0.01127		1.11913	0.0807643	0.163427		1.07856	0.107605	0.482194
rs28360622	6:25691898	6	6p22	A/G	0.224135	1.08881	0.017749	1.04374e-06		1.09319	0.022126	5.65026e-05		1.0871	0.0334843	0.01263		1.11916	0.0807482	0.163255		1.07832	0.107586	0.48339
rs35436081	6:25700342	6	6p22	A/G	0.0851473	1.15332	0.0257392	1.68755e-08		1.17059	0.031605	6.2451e-07		1.1589	0.0494856	0.002875		1.14507	0.121117	0.263354		0.880524	0.17742	0.473277
rs10105	6:25701903	6	6p22	A/G	0.249076	1.07493	0.0170756	1.6281e-05		1.08679	0.021279	9.18165e-05		1.0494	0.0322045	0.134		1.14226	0.0777659	0.0872041		1.05451	0.104492	0.611494
rs11751287	6:25702448	6	6p22	A/G	0.247695	1.07461	0.0170917	1.79965e-05		1.08745	0.021288	8.21771e-05		1.0495	0.0322671	0.1343		1.12964	0.0778957	0.117601		1.04596	0.104663	0.667675
rs34582964	6:25703188	6	6p22	A/G	0.225448	1.08663	0.0176671	1.66282e-06		1.09244	0.02202	5.94125e-05		1.0819	0.0333742	0.01836		1.12106	0.0799998	0.153173		1.06329	0.106962	0.566149
rs34589724	6:25703286	6	6p22	G/T	0.226316	1.08627	0.0176553	1.80079e-06		1.09251	0.021998	5.77167e-05		1.0804	0.0333719	0.02052		1.12108	0.0799903	0.15306		1.06323	0.106951	0.566467
rs9467576	6:25706056	6	6p22	A/G	0.247704	1.07459	0.0170622	1.74725e-05		1.08771	0.021244	7.5735e-05		1.0489	0.0322457	0.1384		1.13054	0.0776497	0.114077		1.04305	0.10446	0.686594
rs9467577	6:25706366	6	6p22	C/T	0.240092	1.07541	0.0172374	1.73739e-05		1.08453	0.021476	0.000157802		1.0556	0.0325729	0.09691		1.14355	0.0779668	0.0853422		1.05564	0.105198	0.606767
rs9467578	6:25706546	6	6p22	T/C	0.240096	1.07538	0.0172363	1.74544e-05		1.08453	0.021475	0.000157684		1.0555	0.0325715	0.0972		1.14364	0.0779414	0.0850707		1.05552	0.105173	0.607424
rs9379780	6:25707171	6	6p22	G/A	0.385116	1.08272	0.0153294	1.27364e-07		1.07946	0.019149	6.53211e-05		1.0734	0.0290389	0.01466		1.16512	0.0675805	0.0237386		1.22598	0.0899761	0.02355
rs9461199	6:25707636	6	6p22	A/T	0.240101	1.07532	0.0172345	1.76954e-05		1.08451	0.021475	0.000158266		1.0552	0.0325686	0.0988		1.14436	0.0778545	0.0832758		1.05542	0.105084	0.607741
rs7767956	6:25707723	6	6p22	C/G	0.439251	1.08326	0.0153276	1.05801e-07		1.08008	0.019153	5.77175e-05		1.074	0.0290173	0.01383		1.16505	0.0675475	0.0237245		1.22582	0.0899301	0.0235664
rs9461201	6:25710410	6	6p22	T/C	0.240118	1.07452	0.0172296	2.14043e-05		1.08398	0.021469	0.000172523		1.054	0.0325771	0.1065		1.14067	0.077669	0.0901511		1.05567	0.104846	0.60535
rs68006638	6:25710571	6	6p22	A/G	0.0560025	1.21447	0.0306995	1.19996e-10		1.26053	0.037343	5.64057e-10		1.1826	0.0595508	0.004868		1.09489	0.153326	0.554366		0.823307	0.226859	0.391424
rs7771468	6:25713568	6	6p22	T/A	0.225459	1.08628	0.0176706	1.82856e-06		1.09395	0.022052	4.66201e-05		1.0772	0.0333712	0.02581		1.11964	0.079245	0.153855		1.06589	0.106006	0.547225
rs34493019	6:25714959	6	6p22	G/A	0.0567043	1.2022	0.0304998	8.10464e-10		1.2454	0.037097	3.30354e-09		1.1702	0.0591473	0.00789		1.09842	0.152693	0.538687		0.836038	0.225783	0.427686
rs16890970	6:25725686	6	6p22	C/T	0.240425	1.07395	0.0172031	2.38798e-05		1.08376	0.021437	0.000175491		1.0498	0.0326019	0.1363		1.14876	0.0768916	0.0712902		1.06674	0.103733	0.533387
rs9467583	6:25726621	6	6p22	T/C	0.240867	1.07474	0.0171887	1.93708e-05		1.08367	0.021417	0.000175464		1.0526	0.0325825	0.1159		1.14961	0.0768212	0.0695392		1.06769	0.103623	0.527316
rs17320614	6:25727921	6	6p22	T/C	0.225971	1.08492	0.0176121	2.42021e-06		1.09128	0.021961	6.95824e-05		1.0759	0.0333765	0.02835		1.12653	0.0785626	0.129374		1.07587	0.104983	0.486056
rs7746944	6:25728176	6	6p22	T/C	0.240637	1.07463	0.0171915	1.99646e-05		1.08399	0.021425	0.000167108		1.0509	0.0325892	0.128		1.15178	0.0766959	0.0654132		1.06976	0.103433	0.514439
rs9461209	6:25732302	6	6p22	C/G	0.389991	1.07874	0.0152513	4.10889e-07		1.07804	0.019035	7.89582e-05		1.0621	0.0290271	0.03797		1.17286	0.0665559	0.0165907		1.20331	0.0888373	0.0372192
rs4236039	6:25734470	6	6p22	C/A	0.371877	1.07116	0.0166406	2.56567e-05		1.08364	0.020754	0.000108774		1.04177	0.0314836	0.1942		1.1273	0.0745591	0.108018		1.08642	0.099548	0.405046
rs7775820	6:25734800	6	6p22	C/T	0.226156	1.08465	0.0176001	2.55041e-06		1.09081	0.02195	7.49881e-05		1.0752	0.0333654	0.02986		1.12901	0.0783154	0.1213		1.0795	0.104585	0.464485
rs28385589	6:25734882	6	6p22	T/C	0.223027	1.09182	0.0207216	1.95081e-05		1.09106	0.021956	7.20409e-05		NA	NA	NA		1.12908	0.0783095	0.121073		1.07959	0.104576	0.464003
rs6935084	6:25740827	6	6p22	C/T	0.247422	1.07408	0.0170186	1.88356e-05		1.08895	0.021207	5.86485e-05		1.0442	0.0322549	0.1802		1.12647	0.0761289	0.117734		1.04845	0.102381	0.64399
rs9467590	6:25741110	6	6p22	T/C	0.247434	1.07411	0.0170183	1.87066e-05		1.08895	0.021207	5.86583e-05		1.0443	0.0322554	0.1794		1.12646	0.0761105	0.11769		1.0484	0.102355	0.644247
rs11751622	6:25742888	6	6p22	T/C	0.225468	1.08445	0.0176052	2.71022e-06		1.0926	0.021963	5.52456e-05		1.0744	0.0333651	0.03138		1.11187	0.0782436	0.175311		1.06928	0.104435	0.521256
rs4351252	6:25742960	6	6p22	G/A	0.24739	1.074	0.0170162	1.91741e-05		1.08883	0.021207	5.99097e-05		1.0442	0.0322516	0.1802		1.12645	0.0760227	0.117286		1.04801	0.102236	0.646456
rs6906814	6:25743645	6	6p22	T/C	0.224631	1.08564	0.0176153	2.00721e-06		1.09256	0.021971	5.60514e-05		1.0779	0.0333978	0.02468		1.11982	0.07828	0.14828		1.06545	0.104587	0.544375
rs7776065	6:25745742	6	6p22	C/T	0.247331	1.0738	0.0170116	2.00779e-05		1.08872	0.021205	6.10724e-05		1.0438	0.0322434	0.1834		1.12636	0.0758864	0.116884		1.04721	0.102052	0.651281
rs9986459	6:25747408	6	6p22	T/C	0.246645	1.07342	0.0170216	2.22982e-05		1.08908	0.021213	5.74996e-05		1.0439	0.0322742	0.1829		1.11198	0.0760133	0.162603		1.04852	0.102025	0.642355
rs9885831	6:25750793	6	6p22	A/C	0.239051	1.07436	0.0171859	2.12007e-05		1.08592	0.021424	0.000119477		1.0502	0.0326088	0.1334		1.12571	0.0763236	0.120779		1.06626	0.102626	0.531856
rs4236040	6:25761209	6	6p22	T/C	0.283104	1.15648	0.0270644	4.52385e-08		1.19558	0.033517	9.84149e-08		1.13148	0.0511048	0.01568		1.04291	0.126886	0.74054		0.89972	0.182409	0.562377
rs4712969	6:25764192	6	6p22	A/G	0.283068	1.15786	0.0270656	3.50912e-08		1.19725	0.033531	7.92022e-08		1.13302	0.0510678	0.01444		1.04165	0.126868	0.747701		0.901558	0.182269	0.569658
rs6902211	6:25767437	6	6p22	G/A	0.282906	1.1563	0.0270554	4.62547e-08		1.19715	0.033532	8.03207e-08		1.12752	0.0510037	0.01859		1.04175	0.126804	0.747003		0.903763	0.18209	0.578412
rs1892250	6:25769024	6	6p22	T/C	0.283023	1.15915	0.0270509	2.71925e-08		1.19974	0.033515	5.52608e-08		1.13186	0.0510376	0.01525		1.04212	0.126769	0.744823		0.904676	0.182019	0.582061
rs1892251	6:25769349	6	6p22	T/C	0.093739	1.14477	0.0247216	2.55454e-08		1.17637	0.030672	1.18539e-07		1.1209	0.0467702	0.01464		1.0784	0.113894	0.507533		0.969029	0.160062	0.844179
rs1937126	6:25769608	6	6p22	G/C	0.290094	1.14418	0.0246585	2.65906e-08		1.17724	0.030665	1.03205e-07		1.11732	0.0463728	0.01677		1.07858	0.113875	0.506523		0.969442	0.160026	0.846227
rs4712972	6:25772047	6	6p22	A/G	0.123772	1.10723	0.0221313	2.75063e-06		1.12112	0.02772	3.71587e-05		1.1028	0.0412855	0.01773		1.08557	0.0995022	0.409301		1.02556	0.137922	0.854777
rs1892252	6:25772639	6	6p22	G/C	0.301074	1.10121	0.0216244	5.58175e-06		1.12066	0.027102	2.62995e-05		1.08944	0.040148	0.03283		1.05068	0.0986612	0.616319		1.01155	0.136161	0.932779
rs6456701	6:25774130	6	6p22	C/T	0.283005	1.16064	0.0270376	2.02618e-08		1.20151	0.033495	4.23388e-08		1.13276	0.0510266	0.01453		1.04427	0.126688	0.732408		0.906704	0.181903	0.590289
rs1954598	6:25776060	6	6p22	T/C	0.282865	1.15877	0.0270318	2.84962e-08		1.20073	0.033496	4.72932e-08		1.12765	0.0509874	0.01844		1.04496	0.126654	0.728437		0.907498	0.181854	0.593515
rs3949215	6:25777497	6	6p22	A/T	0.28286	1.15893	0.0270288	2.75913e-08		1.20089	0.033491	4.60057e-08		1.12765	0.050988	0.0185		1.04578	0.126615	0.723697		0.908131	0.181811	0.596087
rs6910549	6:25780811	6	6p22	A/G	0.290091	1.1448	0.0246488	2.31008e-08		1.17842	0.030651	8.49988e-08		1.11632	0.0463785	0.01764		1.08137	0.113648	0.491236		0.971622	0.159763	0.856997
rs1892253	6:25782314	6	6p22	T/G	0.290092	1.14479	0.0246498	2.3157e-08		1.17855	0.030653	8.34346e-08		1.11595	0.0463806	0.01801		1.0817	0.113622	0.489447		0.97184	0.159738	0.858081
rs13213957	6:25786226	6	6p22	C/T	0.0554436	1.21455	0.0306809	1.15013e-10		1.26488	0.037292	2.95845e-10		1.1766	0.0597519	0.006493		1.07826	0.151785	0.619606		0.815445	0.224854	0.364223
rs10214468	6:25789390	6	6p22	A/T	0.113286	1.12597	0.0229689	1.42878e-07		1.14771	0.028678	1.55453e-06		1.1175	0.0431421	0.01004		1.07781	0.102854	0.46632		0.980302	0.14469	0.890637
rs28360585	6:25790356	6	6p22	T/A	0.113257	1.12606	0.0229682	1.39981e-07		1.14773	0.028677	1.54921e-06		1.1171	0.043142	0.01024		1.08055	0.102846	0.451316		0.982185	0.144682	0.901125
rs13200921	6:25790378	6	6p22	C/T	0.0705725	1.16399	0.0275425	1.99322e-08		1.20321	0.03397	5.15774e-08		1.137	0.0524411	0.01438		1.10105	0.127995	0.452009		0.817693	0.192483	0.295728
rs3799346	6:25791354	6	6p22	T/C	0.250911	1.08802	0.0170891	4.8719e-07		1.08681	0.021405	0.000100546		1.0805	0.032494	0.0172		1.15984	0.072591	0.0410808		1.1751	0.0977043	0.0986492
rs942377	6:25792292	6	6p22	C/T	0.251704	1.08573	0.0170718	9.08044e-07		1.08354	0.021374	0.000174002		1.0795	0.0324829	0.01856		1.15998	0.0725935	0.0409246		1.17474	0.0977126	0.0993175
rs9467600	6:25792768	6	6p22	T/C	0.0708642	1.16346	0.0275154	2.12732e-08		1.20314	0.033954	5.13551e-08		1.1347	0.0523439	0.01574		1.09788	0.12794	0.465441		0.832917	0.191164	0.338892
rs3799350	6:25799929	6	6p22	T/G	0.250762	1.08685	0.0170851	6.75242e-07		1.08602	0.021403	0.000115481		1.0782	0.0324736	0.02037		1.16069	0.0725734	0.0400385		1.17134	0.0977292	0.105609
rs1324082	6:25801971	6	6p22	T/C	0.250746	1.0872	0.017086	6.13352e-07		1.08623	0.021404	0.00011139		1.079	0.0324743	0.01914		1.16111	0.0725855	0.0395953		1.17066	0.097764	0.107027
rs9467603	6:25803712	6	6p22	G/A	0.0709589	1.16487	0.0275148	1.64118e-08		1.20621	0.033948	3.3393e-08		1.1339	0.052361	0.01637		1.09802	0.12773	0.464117		0.821048	0.191914	0.304231
rs9467604	6:25805002	6	6p22	T/A	0.250768	1.08724	0.0170869	6.07104e-07		1.08625	0.021406	0.000111076		1.0793	0.0324747	0.01878		1.16105	0.0725675	0.039611		1.16871	0.0977669	0.110802
rs9461215	6:25806576	6	6p22	C/T	0.250804	1.08731	0.0170859	5.92802e-07		1.08635	0.021404	0.000109104		1.0794	0.0324748	0.01862		1.16117	0.072564	0.0394705		1.16822	0.0977709	0.111784
rs9461216	6:25808743	6	6p22	T/A	0.0709514	1.16423	0.0275329	1.88662e-08		1.20534	0.034	3.95236e-08		1.1364	0.0522824	0.01446		1.08881	0.127751	0.5054		0.81031	0.192463	0.274449
rs9467606	6:25809218	6	6p22	G/A	0.0708047	1.16191	0.0275381	2.90109e-08		1.20194	0.033989	6.24625e-08		1.1333	0.0523644	0.01688		1.09855	0.127675	0.461612		0.814123	0.19244	0.285244
rs9467607	6:25809477	6	6p22	A/G	0.0708267	1.16184	0.027534	2.92455e-08		1.20194	0.033989	6.24357e-08		1.1354	0.0523166	0.01519		1.08746	0.127894	0.512094		0.809422	0.192658	0.272438
rs1924469	6:25809524	6	6p22	C/T	0.250777	1.0871	0.0170871	6.31467e-07		1.08626	0.021407	0.000111118		1.0789	0.0324734	0.01939		1.16138	0.0725526	0.0392058		1.16687	0.0977772	0.114495
rs9467609	6:25809751	6	6p22	G/A	0.0708919	1.1623	0.0275366	2.69521e-08		1.20225	0.033986	5.9697e-08		1.134	0.0523655	0.01634		1.09892	0.127654	0.459954		0.813624	0.192482	0.283917
rs9467610	6:25810797	6	6p22	C/G	0.250771	1.08713	0.0170868	6.25257e-07		1.08629	0.021407	0.000110499		1.079	0.0324722	0.01916		1.16154	0.0725438	0.0389938		1.16608	0.0977785	0.116084
rs1951905	6:25811034	6	6p22	T/C	0.250848	1.08705	0.0170867	6.39308e-07		1.08612	0.021407	0.000113744		1.0791	0.0324719	0.01912		1.16156	0.072542	0.038973		1.16592	0.0977785	0.116419
rs1575534	6:25811404	6	6p22	T/C	0.250689	1.08715	0.0170872	6.22435e-07		1.08611	0.021407	0.000113974		1.0788	0.0324772	0.01955		1.16409	0.0725271	0.0361818		1.16784	0.0977572	0.11248
rs942378	6:25812459	6	6p22	A/G	0.2508	1.08768	0.0170876	5.34958e-07		1.0871	0.02141	9.58696e-05		1.0793	0.0324692	0.01883		1.16162	0.0725273	0.0388606		1.16486	0.0977742	0.118574
rs9467613	6:25812641	6	6p22	C/T	0.0707747	1.16165	0.027539	3.04607e-08		1.20163	0.033988	6.50899e-08		1.1333	0.0523708	0.01684		1.09911	0.127625	0.459016		0.809412	0.192767	0.272682
rs9467614	6:25814532	6	6p22	T/G	0.250896	1.08674	0.0170881	6.99399e-07		1.08546	0.021411	0.0001282		1.0795	0.0324687	0.01853		1.1621	0.0725278	0.0383331		1.1645	0.0977809	0.119355
rs9467615	6:25814939	6	6p22	C/T	0.250803	1.08727	0.0170856	5.99703e-07		1.0863	0.021407	0.000110168		1.0795	0.0324656	0.01851		1.16234	0.0725287	0.0380605		1.16453	0.097783	0.119304
rs13193685	6:25815370	6	6p22	G/A	0.250819	1.08765	0.0170829	5.36075e-07		1.08687	0.021402	9.92791e-05		1.0795	0.0324635	0.01841		1.16291	0.0725335	0.0374553		1.1647	0.0977892	0.118973
rs7753366	6:25817518	6	6p22	A/G	0.250806	1.08757	0.0170826	5.48129e-07		1.08657	0.0214	0.000104653		1.0798	0.0324659	0.01801		1.1634	0.0725542	0.0369804		1.16487	0.0978091	0.118687
rs9461218	6:25818755	6	6p22	A/G	0.228343	1.08296	0.0175835	3.84886e-06		1.08954	0.021989	9.62174e-05		1.0668	0.0334583	0.05324		1.12126	0.075553	0.129809		1.13721	0.101174	0.203779
rs6913879	6:25820428	6	6p22	C/T	0.250814	1.08871	0.0170921	4.0145e-07		1.08739	0.021414	9.13648e-05		1.0816	0.0324758	0.01571		1.16571	0.0726008	0.0346907		1.16624	0.0978753	0.116133
rs6939997	6:25821224	6	6p22	T/C	0.0708673	1.16263	0.0275044	2.44793e-08		1.20265	0.033931	5.38174e-08		1.1328	0.0523649	0.01726		1.10911	0.127279	0.415842		0.808136	0.192797	0.269194
rs6940698	6:25821580	6	6p22	T/C	0.0708305	1.16235	0.0275045	2.57447e-08		1.202	0.03393	5.87821e-08		1.133	0.0523691	0.01711		1.1103	0.127271	0.411002		0.808416	0.192827	0.270048
rs13201341	6:25822661	6	6p22	T/C	0.0551881	1.21858	0.0307066	5.75795e-11		1.27323	0.037349	9.96512e-11		1.1794	0.0596312	0.005646		1.05497	0.152145	0.725066		0.776927	0.227825	0.267902
rs9467618	6:25824809	6	6p22	T/C	0.244779	1.07774	0.0172369	9.56694e-06		1.08132	0.021611	0.000297364		1.0601	0.0327763	0.07519		1.20005	0.0719637	0.0112742		1.049	0.0996844	0.631291
rs6456703	6:25826119	6	6p22	T/C	0.2448	1.07797	0.01723	8.93317e-06		1.08168	0.021598	0.00027782		1.0601	0.0327759	0.07518		1.2003	0.0719539	0.0111688		1.04913	0.0996722	0.63039
rs1408268	6:25826986	6	6p22	A/T	0.244579	1.07854	0.0172329	7.75045e-06		1.08261	0.021604	0.00023868		1.0601	0.0327746	0.07517		1.20031	0.0719539	0.0111677		1.04911	0.0996727	0.630524
rs35875210	6:25827484	6	6p22	G/A	0.244473	1.07751	0.0172718	1.05517e-05		1.08093	0.021681	0.000331267		1.0601	0.0327735	0.07518		1.20031	0.071954	0.0111675		1.04911	0.0996728	0.630546
rs13199775	6:25828782	6	6p22	T/A	0.0706863	1.16265	0.0276434	2.85461e-08		1.20071	0.034191	8.80322e-08		1.1376	0.0523894	0.01387		1.11418	0.127034	0.394715		0.807926	0.192781	0.268574
rs13200784	6:25829633	6	6p22	T/A	0.246388	1.08066	0.0172506	4.56837e-06		1.08603	0.021681	0.000141058		1.0646	0.032649	0.05519		1.18281	0.0718414	0.0194373		1.04054	0.0994307	0.689401
rs34351439	6:25833010	6	6p22	C/T	0.0708379	1.16379	0.0275021	1.97304e-08		1.20219	0.033924	5.69525e-08		1.1372	0.0523921	0.01414		1.11423	0.127034	0.394507		0.807909	0.192788	0.268544
rs1165184	6:25836257	6	6p22	G/C	0.11293	1.11987	0.0228418	4.47471e-07		1.14237	0.028356	2.6786e-06		1.1011	0.043284	0.02605		1.11865	0.103825	0.280178		0.951731	0.146762	0.736046
rs9461219	6:25836927	6	6p22	G/C	0.0708776	1.16313	0.0275018	2.2247e-08		1.20138	0.033923	6.35686e-08		1.1366	0.0523941	0.01456		1.11429	0.127032	0.394266		0.80788	0.192792	0.268471
rs1324088	6:25841122	6	6p22	A/G	0.107775	1.13317	0.0232323	4.24403e-08		1.15608	0.028805	4.77522e-07		1.1191	0.0441674	0.01084		1.12833	0.105114	0.2507		0.930907	0.150065	0.633295
rs1324087	6:25841408	6	6p22	A/G	0.107774	1.13311	0.0232322	4.30488e-08		1.15602	0.028805	4.81916e-07		1.119	0.0441667	0.01092		1.12831	0.105114	0.25078		0.930885	0.150067	0.633181
rs1165148	6:25844710	6	6p22	T/G	0.243596	1.08093	0.0172396	4.21031e-06		1.08166	0.02157	0.000273572		1.0725	0.0329236	0.03351		1.20961	0.0719043	0.00813149		1.01926	0.100293	0.849173
rs1165191	6:25847847	6	6p22	T/A	0.242872	1.08167	0.0172606	3.55749e-06		1.08295	0.02161	0.000226361		1.0724	0.0329268	0.03367		1.20911	0.0719094	0.00827692		1.01918	0.100292	0.849748
rs6913795	6:25848025	6	6p22	C/T	0.0707482	1.15981	0.0275263	4.19654e-08		1.19668	0.033916	1.19618e-07		1.1331	0.0525331	0.01734		1.13076	0.127054	0.333432		0.787352	0.195574	0.221538
rs1165189	6:25849779	6	6p22	C/A	0.245629	1.07827	0.0172325	8.32779e-06		1.07844	0.021547	0.000457152		1.0701	0.0329413	0.0396		1.21196	0.0719589	0.00755017		1.01375	0.100551	0.891945
rs9467621	6:25851338	6	6p22	A/G	0.0708078	1.15972	0.0275107	4.19048e-08		1.19644	0.033914	1.23402e-07		1.1336	0.052448	0.01684		1.13033	0.126894	0.334329		0.787223	0.195359	0.220713
rs1165187	6:25851369	6	6p22	C/T	0.243527	1.08085	0.0172407	4.30382e-06		1.08194	0.021571	0.000260944		1.0716	0.0329273	0.03562		1.20936	0.0719048	0.00820049		1.01913	0.100292	0.850163
rs1747551	6:25851529	6	6p22	G/A	0.243531	1.08085	0.0172406	4.30317e-06		1.08199	0.021571	0.000259091		1.0715	0.0329271	0.03586		1.20936	0.0719049	0.00820163		1.01914	0.100291	0.850088
rs1186313	6:25856881	6	6p22	C/T	0.229585	1.08903	0.0175925	7.77369e-07		1.09627	0.022021	2.99196e-05		1.0761	0.0336008	0.02909		1.18033	0.0730803	0.0232896		1.00725	0.102111	0.943636
rs1184802	6:25858346	6	6p22	T/C	0.243246	1.08185	0.0172401	3.30338e-06		1.08361	0.021572	0.000197394		1.0712	0.0329213	0.03681		1.21032	0.0718965	0.00793152		1.02039	0.100268	0.840467
rs1179087	6:25858704	6	6p22	T/G	0.229714	1.08972	0.0175837	6.34905e-07		1.09773	0.022004	2.25784e-05		1.0754	0.0335993	0.03057		1.18012	0.0730848	0.0234497		1.00712	0.102118	0.944581
rs1165169	6:25859286	6	6p22	G/T	0.24329	1.08129	0.0172389	3.83043e-06		1.08278	0.02157	0.000226718		1.071	0.0329199	0.03709		1.21027	0.071897	0.0079453		1.02038	0.100268	0.840525
rs1177441	6:25859413	6	6p22	G/A	0.107642	1.13303	0.0232636	4.57096e-08		1.15614	0.028855	4.94917e-07		1.1173	0.0441909	0.01209		1.1432	0.1049	0.202027		0.91507	0.151158	0.557095
rs1780966	6:25859433	6	6p22	C/T	0.243297	1.08142	0.0172393	3.69695e-06		1.08279	0.02157	0.000226464		1.0715	0.0329226	0.036		1.21025	0.0718971	0.00795083		1.02038	0.100268	0.840553
rs1165168	6:25859508	6	6p22	C/A	0.107642	1.13303	0.0232636	4.56564e-08		1.15615	0.028855	4.94412e-07		1.1173	0.0441906	0.01207		1.14323	0.1049	0.201937		0.915069	0.151159	0.557092
rs1182814	6:25859554	6	6p22	C/T	0.243288	1.08129	0.0172388	3.8256e-06		1.08279	0.02157	0.000226378		1.071	0.0329193	0.03721		1.21025	0.0718973	0.00795104		1.02038	0.100268	0.840511
rs9467623	6:25860580	6	6p22	A/G	0.0726761	1.16244	0.0274477	2.37848e-08		1.20057	0.033782	6.26731e-08		1.1334	0.0524962	0.01706		1.13091	0.12694	0.332482		0.787838	0.195441	0.222416
rs1165167	6:25860688	6	6p22	G/A	0.243309	1.0813	0.0172393	3.8182e-06		1.08293	0.02157	0.000220939		1.0707	0.0329221	0.0379		1.21033	0.0719003	0.00793237		1.02028	0.100273	0.841281
rs1165165	6:25862466	6	6p22	T/C	0.229674	1.08903	0.0175822	7.65239e-07		1.09699	0.022001	2.58066e-05		1.0753	0.0335975	0.03078		1.17604	0.0731093	0.0265588		1.00717	0.10211	0.94422
rs1165164	6:25863481	6	6p22	A/G	0.229417	1.08992	0.0175891	6.0592e-07		1.09764	0.022002	2.29545e-05		1.0763	0.0336284	0.02868		1.18009	0.0731988	0.0236863		1.00767	0.102253	0.940408
rs1165163	6:25863487	6	6p22	C/G	0.107241	1.13364	0.0232728	4.05144e-08		1.15621	0.028816	4.72922e-07		1.1185	0.0443372	0.01153		1.14484	0.10545	0.199581		0.916714	0.151848	0.566863
rs1165162	6:25863605	6	6p22	T/C	0.243248	1.08101	0.0172381	4.11296e-06		1.08272	0.021569	0.000228944		1.0709	0.0329161	0.03751		1.20613	0.071919	0.00916279		1.0204	0.100268	0.840407
rs1165161	6:25864362	6	6p22	T/C	0.243077	1.07992	0.0172409	5.49507e-06		1.08096	0.021573	0.000307613		1.0709	0.0329158	0.03751		1.20615	0.0719542	0.00918972		1.0199	0.100329	0.844278
rs1165159	6:25864625	6	6p22	G/A	0.24324	1.08162	0.0172434	3.5301e-06		1.08287	0.02157	0.000223441		1.0722	0.0329447	0.03432		1.20988	0.0719389	0.00808781		1.01961	0.100346	0.846574
rs13211947	6:25864818	6	6p22	T/C	0.0543851	1.22121	0.031285	8.00189e-11		1.28149	0.038407	1.06205e-10		1.1711	0.0596429	0.008099		1.09415	0.15088	0.550956		0.764202	0.230938	0.244229
rs1184498	6:25864882	6	6p22	C/G	0.0925808	1.16836	0.0290956	7.3501e-08		1.18251	0.030656	4.54454e-08		NA	NA	NA		1.1579	0.112166	0.191194		0.903042	0.162851	0.531148
rs1165158	6:25864898	6	6p22	A/C	0.242637	1.08084	0.0173367	4.87092e-06		1.08208	0.02175	0.000286656		1.0718	0.0329475	0.03528		1.20627	0.0720012	0.00919876		1.01917	0.10043	0.850033
rs67554133	6:25866232	6	6p22	A/T	0.0663605	1.18219	0.0287348	3.02746e-09		1.22501	0.035677	1.28173e-08		1.1637	0.0539185	0.004933		1.07279	0.133358	0.598292		0.806679	0.198946	0.280213
rs68194335	6:25866243	6	6p22	T/A	0.0668578	1.17864	0.0282137	3.03935e-09		1.21712	0.034694	1.48465e-08		1.1637	0.0539185	0.00493		1.07286	0.133359	0.597969		0.806769	0.198943	0.280458
rs55912630	6:25866935	6	6p22	C/T	0.0551691	1.21384	0.0305474	1.09128e-10		1.26697	0.037094	1.78003e-10		1.1713	0.0595511	0.007944		1.0848	0.150581	0.588807		0.757542	0.230634	0.228603
rs548987	6:25869371	6	6p22	C/G	0.112939	1.12045	0.0228557	4.02487e-07		1.14194	0.028387	2.9285e-06		1.1023	0.0432429	0.02424		1.13612	0.103777	0.218778		0.939735	0.147908	0.674306
rs523383	6:25869848	6	6p22	G/A	0.112928	1.12072	0.0228553	3.80658e-07		1.14232	0.028386	2.7619e-06		1.1024	0.0432433	0.0242		1.13616	0.10378	0.218666		0.939751	0.147912	0.674397
rs555460	6:25870655	6	6p22	T/C	0.11284	1.12052	0.0228554	3.97086e-07		1.14194	0.028386	2.92674e-06		1.1025	0.0432435	0.02408		1.13626	0.103785	0.218383		0.939794	0.147917	0.674639
rs556339	6:25870745	6	6p22	T/C	0.248379	1.07555	0.0171498	1.50216e-05		1.07668	0.021476	0.000580871		1.0641	0.0326365	0.05705		1.20592	0.0719782	0.00928584		1.02584	0.100005	0.79866
rs972087	6:25872579	6	6p22	G/A	0.0824775	1.12796	0.0258133	2.04831e-06		1.16552	0.03187	1.53909e-06		1.0849	0.0490722	0.09674		1.12797	0.119605	0.314035		0.829949	0.179459	0.298978
rs501220	6:25873025	6	6p22	A/C	0.112814	1.12133	0.0228384	3.28725e-07		1.1423	0.028345	2.68253e-06		1.1042	0.043269	0.02199		1.13756	0.10383	0.2145		0.94051	0.14797	0.678508
rs9467626	6:25873746	6	6p22	A/C	0.0704876	1.1625	0.0275334	2.5949e-08		1.2003	0.033941	7.48432e-08		1.1319	0.0524568	0.01815		1.14421	0.127422	0.290391		0.794122	0.195945	0.239417
rs651578	6:25873883	6	6p22	C/T	0.234658	1.08436	0.0174877	2.36096e-06		1.09247	0.021896	5.36631e-05		1.0679	0.0333033	0.04849		1.17592	0.0732573	0.0269594		1.01224	0.101991	0.905055
rs13198474	6:25874423	6	6p22	A/G	0.0525234	1.23114	0.0313971	1.61238e-11		1.2786	0.038037	1.03868e-10		1.2133	0.0615561	0.001681		1.07202	0.155109	0.653875		0.734371	0.237162	0.19298
rs34043431	6:25875084	6	6p22	C/T	0.0553717	1.21551	0.0304994	7.5368e-11		1.26503	0.037044	2.20443e-10		1.1821	0.059357	0.004822		1.08486	0.151172	0.59004		0.755849	0.231167	0.225945
rs36014129	6:25884519	6	6p22	A/G	0.0550723	1.2194	0.0305648	4.05668e-11		1.27405	0.037083	6.51793e-11		1.1784	0.0596104	0.005891		1.0647	0.15219	0.680388		0.752432	0.231627	0.219434
rs629444	6:25885814	6	6p22	T/C	0.0958001	1.13782	0.0243909	7.01258e-08		1.18005	0.030246	4.40556e-08		1.0941	0.046232	0.0517		1.06064	0.111949	0.598953		0.93557	0.157826	0.673038
rs7766531	6:25886577	6	6p22	C/T	0.0877033	1.15703	0.0253687	4.7752e-09		1.19604	0.031477	1.29153e-08		1.1223	0.0479868	0.01621		1.10076	0.115905	0.407538		0.921889	0.167042	0.626338
rs7750960	6:25887217	6	6p22	C/A	0.087704	1.15737	0.0253672	4.44284e-09		1.19685	0.031477	1.13802e-08		1.1221	0.0479828	0.01632		1.09886	0.11587	0.415859		0.922152	0.166885	0.627224
rs9467632	6:25889706	6	6p22	G/A	0.0839084	1.16353	0.0257319	2.05666e-09		1.19665	0.031805	1.65689e-08		1.1416	0.0491396	0.007046		1.13178	0.116661	0.288623		0.882671	0.171266	0.466181
rs13214169	6:25890656	6	6p22	G/A	0.08772	1.16138	0.0253728	1.92146e-09		1.20303	0.031481	4.31543e-09		1.1233	0.0480106	0.01545		1.09773	0.115841	0.420854		0.921801	0.166799	0.625433
rs13208859	6:25894609	6	6p22	A/G	0.0799542	1.17832	0.0263013	2.1288e-10		1.21001	0.032391	3.97692e-09		1.1711	0.0504911	0.001761		1.08422	0.121935	0.507236		0.907259	0.174208	0.576377
rs13220488	6:25896907	6	6p22	G/A	0.0799088	1.17812	0.0262994	2.21164e-10		1.21022	0.032389	3.83748e-09		1.1695	0.0504845	0.001929		1.08621	0.121916	0.497598		0.906934	0.174301	0.575178
rs13207673	6:25901133	6	6p22	T/C	0.0799969	1.17852	0.0262027	1.74619e-10		1.21137	0.032226	2.67723e-09		1.1669	0.0504194	0.002198		1.09057	0.121849	0.476769		0.906362	0.174467	0.573079
rs9358891	6:25903014	6	6p22	T/C	0.392909	0.940162	0.0152729	3.83668e-05		0.919159	0.019168	1.09355e-05		0.9613	0.0286887	0.1687		1.05008	0.0666452	0.463446		0.935661	0.0893818	0.456866
rs6903228	6:25903047	6	6p22	G/A	0.0839739	1.17356	0.0258547	2.91952e-10		1.21505	0.032006	1.15802e-09		1.1428	0.0490408	0.006476		1.05498	0.120695	0.657422		0.96967	0.168264	0.854767
rs7748167	6:25904652	6	6p22	C/A	0.0879131	1.15817	0.0253598	3.71896e-09		1.20274	0.031452	4.37843e-09		1.1146	0.0478837	0.02348		1.04615	0.118671	0.703807		0.98986	0.16466	0.950647
rs9461222	6:25905111	6	6p22	A/G	0.0839621	1.17351	0.0258504	2.9279e-10		1.21506	0.032004	1.15419e-09		1.1424	0.049022	0.006627		1.05665	0.120638	0.647834		0.969233	0.168299	0.852694
rs9467635	6:25909166	6	6p22	C/A	0.0838693	1.17362	0.0258552	2.88152e-10		1.21537	0.032005	1.09889e-09		1.1421	0.0490283	0.006713		1.05698	0.120823	0.646461		0.967003	0.168717	0.842361
rs34525648	6:25914853	6	6p22	A/G	0.0838701	1.17378	0.0258523	2.77185e-10		1.21595	0.032004	1.00089e-09		1.1418	0.0490199	0.00681		1.05779	0.120664	0.641498		0.961952	0.168814	0.81826
rs35169013	6:25918027	6	6p22	C/A	0.0796729	1.17773	0.0262717	2.30474e-10		1.212	0.03237	2.85438e-09		1.1631	0.0503504	0.002696		1.0961	0.12172	0.450941		0.894943	0.17532	0.526667
rs9461223	6:25918335	6	6p22	C/T	0.0838305	1.17377	0.0258532	2.78374e-10		1.21612	0.032007	9.77554e-10		1.1416	0.0490114	0.006903		1.05815	0.120663	0.639473		0.959023	0.168978	0.80444
rs9295675	6:25918473	6	6p22	T/C	0.0849998	1.1746	0.025713	1.85806e-10		1.21534	0.031806	8.69058e-10		1.1464	0.0487944	0.005117		1.06167	0.12028	0.618806		0.945345	0.169399	0.740048
rs17526722	6:25918855	6	6p22	A/G	0.0550114	1.21925	0.0305655	4.17805e-11		1.27851	0.037065	3.38875e-11		1.165	0.0597421	0.01056		1.07773	0.151462	0.621156		0.752832	0.231231	0.21951
rs13195279	6:25919431	6	6p22	A/T	0.0798404	1.17795	0.0262611	2.16361e-10		1.21332	0.032368	2.31656e-09		1.1614	0.0502785	0.002914		1.09483	0.121736	0.456741		0.892024	0.175461	0.514909
rs34804024	6:25925496	6	6p22	T/C	0.0800579	1.1802	0.0261906	1.19246e-10		1.21579	0.032249	1.37053e-09		1.1641	0.0502328	0.002493		1.09345	0.121704	0.462925		0.890111	0.175459	0.507041
rs6931120	6:25925634	6	6p22	A/G	0.0838625	1.17602	0.0258359	1.65725e-10		1.21864	0.031983	6.30714e-10		1.1444	0.0489792	0.005899		1.05789	0.120645	0.6409		0.956764	0.169047	0.79374
rs3734523	6:25925987	6	6p22	A/G	0.0838488	1.17609	0.025833	1.62513e-10		1.21852	0.031977	6.38819e-10		1.1449	0.0489816	0.005739		1.05782	0.120644	0.641261		0.956713	0.169045	0.793495
rs17586553	6:25928775	6	6p22	A/G	0.0799677	1.18001	0.0262223	1.30595e-10		1.21565	0.032308	1.50077e-09		1.164	0.0502387	0.002502		1.09483	0.121623	0.456322		0.887715	0.175484	0.497314
rs3884025	6:25930088	6	6p22	A/G	0.0549876	1.22029	0.0305879	3.56428e-11		1.27845	0.037094	3.53854e-11		1.1666	0.0598032	0.009964		1.09206	0.151189	0.560249		0.754789	0.231287	0.223867
rs67844427	6:25931020	6	6p22	A/G	0.0800367	1.17851	0.0262246	1.81046e-10		1.21306	0.032313	2.26757e-09		1.164	0.0502448	0.002505		1.09783	0.121493	0.442358		0.886686	0.175502	0.493182
rs6940007	6:25931957	6	6p22	C/A	0.0840877	1.17471	0.0258453	2.2388e-10		1.2174	0.032008	7.95782e-10		1.1417	0.048975	0.006797		1.06475	0.120332	0.602085		0.954024	0.169048	0.780688
rs9379802	6:25933898	6	6p22	A/T	0.399087	0.940284	0.0152153	3.72261e-05		0.922495	0.019096	2.39401e-05		0.9561	0.0285985	0.1163		1.03176	0.0662843	0.637118		0.944751	0.0887472	0.52191
rs34233736	6:25934099	6	6p22	T/A	0.0800661	1.17805	0.0262526	2.08806e-10		1.2124	0.032373	2.69321e-09		1.1638	0.0502223	0.002531		1.09958	0.121404	0.434256		0.886555	0.175516	0.492684
rs17586784	6:25935227	6	6p22	A/C	0.0800769	1.17766	0.0262479	2.25325e-10		1.21293	0.032373	2.47857e-09		1.1613	0.0501887	0.002893		1.099	0.121412	0.436848		0.886069	0.175539	0.490776
rs13202371	6:25935489	6	6p22	G/A	0.0807708	1.17558	0.0261758	3.13e-10		1.21367	0.032323	2.08457e-09		1.1523	0.0499144	0.004509		1.08966	0.121334	0.479145		0.904097	0.173949	0.562194
rs13202592	6:25935591	6	6p22	T/C	0.0565787	1.2157	0.0302985	5.45022e-11		1.27111	0.03679	7.00779e-11		1.1661	0.0589975	0.009204		1.09833	0.15017	0.532274		0.753086	0.230257	0.218115
rs34116162	6:25937652	6	6p22	A/G	0.0798918	1.17742	0.0262525	2.38552e-10		1.21207	0.032368	2.81476e-09		1.162	0.0502402	0.002801		1.09998	0.121416	0.432545		0.887578	0.175505	0.496809
rs115648484	6:25938767	6	6p22	A/T	0.0543376	1.22493	0.0307521	1.94733e-11		1.28239	0.037049	1.90007e-11		1.1697	0.0609262	0.0101		1.08911	0.155086	0.582041		0.753811	0.236218	0.231536
rs13192713	6:25943234	6	6p22	A/C	0.080774	1.17472	0.026164	3.69269e-10		1.21291	0.032309	2.31102e-09		1.1516	0.0498868	0.004651		1.08662	0.121305	0.493438		0.901785	0.173928	0.552258
rs13193424	6:25943646	6	6p22	C/G	0.0807725	1.17485	0.0261645	3.59434e-10		1.2131	0.03231	2.24822e-09		1.1517	0.0498868	0.00465		1.08653	0.121303	0.493869		0.901719	0.173924	0.55197
rs35778245	6:25944803	6	6p22	A/G	0.0807786	1.17481	0.026164	3.62461e-10		1.21311	0.03231	2.24352e-09		1.1517	0.0498864	0.004643		1.08585	0.121276	0.497072		0.901312	0.173881	0.550136
rs9393677	6:25945815	6	6p22	A/G	0.399334	0.94073	0.0151972	4.18311e-05		0.92513	0.019042	4.37262e-05		0.9552	0.0286853	0.1098		1.03556	0.0661309	0.597279		0.907644	0.0883839	0.272911
rs9393678	6:25945819	6	6p22	T/C	0.399329	0.940729	0.0151974	4.1827e-05		0.92513	0.019042	4.37304e-05		0.9552	0.0286864	0.1097		1.03554	0.0661316	0.597441		0.90765	0.0883853	0.272949
rs9467641	6:25947236	6	6p22	C/T	0.39957	0.94078	0.0151933	4.22826e-05		0.925147	0.019042	4.39122e-05		0.9551	0.0286647	0.109		1.03576	0.066088	0.595003		0.909159	0.0883221	0.28091
rs2051539	6:25947259	6	6p22	C/G	0.0807862	1.1747	0.026165	3.71343e-10		1.21296	0.032312	2.30041e-09		1.1517	0.0498861	0.004629		1.08581	0.121271	0.497242		0.900867	0.173894	0.548271
rs1436306	6:25948421	6	6p22	G/A	0.399538	0.940709	0.0151969	4.15446e-05		0.925004	0.019049	4.26927e-05		0.9551	0.0286646	0.1091		1.03577	0.0660892	0.594907		0.909556	0.0883256	0.28314
rs1541987	6:25950397	6	6p22	T/C	0.399623	0.940848	0.015194	4.32175e-05		0.925045	0.019042	4.28411e-05		0.9555	0.0286691	0.1124		1.03572	0.0660913	0.595353		0.910132	0.0883282	0.286385
rs2164487	6:25950800	6	6p22	C/A	0.398547	0.940281	0.0152047	3.67499e-05		0.925329	0.019043	4.59467e-05		0.9539	0.0287218	0.09999		1.03097	0.0662044	0.645066		0.907804	0.0885228	0.274537
rs6929805	6:25950834	6	6p22	A/T	0.39861	0.940251	0.0152044	3.63948e-05		0.925306	0.019043	4.56927e-05		0.9539	0.0287205	0.1005		1.03078	0.066198	0.646993		0.907524	0.0885134	0.272957
rs2164485	6:25952106	6	6p22	A/G	0.39984	0.940706	0.0151948	4.14094e-05		0.924962	0.019045	4.2102e-05		0.9551	0.0286642	0.1091		1.0356	0.0660926	0.596589		0.91074	0.088327	0.289807
rs4478388	6:25953633	6	6p22	G/A	0.399684	0.940898	0.0151933	4.38583e-05		0.925269	0.019042	4.5265e-05		0.9551	0.0286642	0.1091		1.03553	0.0660939	0.597325		0.91099	0.0883277	0.291228
rs1115920	6:25954027	6	6p22	G/A	0.399692	0.940886	0.0151933	4.36926e-05		0.925243	0.019042	4.49776e-05		0.9551	0.0286641	0.1091		1.03555	0.0660921	0.597117		0.91109	0.0883233	0.291777
rs9467645	6:25955176	6	6p22	C/G	0.399696	0.940888	0.0151936	4.37342e-05		0.925209	0.019042	4.4607e-05		0.9551	0.0286645	0.109		1.03582	0.0661074	0.59445		0.911516	0.0883417	0.294307
rs13191776	6:25955741	6	6p22	T/C	0.080117	1.17649	0.0262412	2.85818e-10		1.21167	0.032368	2.99503e-09		1.1608	0.0501652	0.002952		1.0961	0.121346	0.449566		0.882089	0.175549	0.474802
rs35069699	6:25957282	6	6p22	T/C	0.0799476	1.17716	0.0262551	2.53211e-10		1.21176	0.032375	2.977e-09		1.1624	0.0502362	0.002739		1.09861	0.121347	0.438323		0.884081	0.175536	0.482748
rs169219	6:25957392	6	6p22	C/A	0.400884	1.07749	0.0151366	5.04765e-07		1.09348	0.018992	2.53648e-06		1.0667	0.028431	0.02315		0.979652	0.0666533	0.757757		1.12469	0.0877178	0.180384
rs9467647	6:25957642	6	6p22	G/A	0.39974	0.940446	0.0151977	3.83443e-05		0.924952	0.019042	4.18705e-05		0.9541	0.028693	0.1016		1.03537	0.0661045	0.599033		0.911987	0.0883269	0.296922
rs10946800	6:25957773	6	6p22	T/C	0.399747	0.940645	0.0151933	4.05675e-05		0.924955	0.019042	4.19023e-05		0.9548	0.0286627	0.1064		1.03538	0.0661054	0.598931		0.912037	0.0883274	0.297215
rs9467648	6:25957933	6	6p22	A/T	0.399737	0.94075	0.0151942	4.19411e-05		0.924968	0.019043	4.20668e-05		0.9552	0.0286653	0.1098		1.03521	0.0661065	0.600629		0.911952	0.0883336	0.296758
rs9467650	6:25958235	6	6p22	G/A	0.399673	0.940846	0.0151945	4.3214e-05		0.925163	0.019043	4.4116e-05		0.9556	0.0286687	0.1133		1.03199	0.0660954	0.633771		0.912525	0.0883197	0.299989
rs9467651	6:25958257	6	6p22	G/C	0.399731	0.940785	0.0151936	4.23755e-05		0.924966	0.019042	4.20257e-05		0.9552	0.0286664	0.1102		1.03567	0.0660978	0.595906		0.91249	0.0883136	0.29975
rs9467652	6:25959127	6	6p22	G/A	0.400599	0.939446	0.015185	2.76511e-05		0.922722	0.019024	2.36137e-05		0.9554	0.0286695	0.1115		1.03584	0.0661053	0.594292		0.913184	0.0883132	0.303778
rs9461227	6:25960815	6	6p22	T/C	0.400199	0.940653	0.0151948	4.07273e-05		0.924835	0.019043	4.07152e-05		0.9547	0.0286728	0.1059		1.03529	0.0660919	0.59974		0.915908	0.0882635	0.319644
rs67491322	6:25961352	6	6p22	T/C	0.0687334	1.20491	0.0280505	1.35137e-11		1.24823	0.034236	9.39338e-11		1.1721	0.0545602	0.003614		1.12179	0.133993	0.391058		0.873319	0.195624	0.488671
rs17587226	6:25962304	6	6p22	T/C	0.0687423	1.20499	0.028052	1.33202e-11		1.24828	0.034237	9.33398e-11		1.1723	0.0545661	0.003577		1.12183	0.134	0.390923		0.87289	0.19567	0.4872
rs72832596	6:25962951	6	6p22	A/C	0.0807971	1.17542	0.0261795	3.26273e-10		1.21334	0.032326	2.20168e-09		1.1535	0.0499257	0.004236		1.0878	0.121278	0.487728		0.896242	0.174257	0.529587
rs13196552	6:25974204	6	6p22	G/A	0.0898439	1.16617	0.0251268	4.66631e-10		1.19743	0.031132	7.14113e-09		1.1502	0.047759	0.003388		1.12586	0.113889	0.297939		0.898595	0.165294	0.517716
rs35116528	6:25975669	6	6p22	G/A	0.0902826	1.16762	0.0251178	3.32973e-10		1.19971	0.031114	4.8568e-09		1.1503	0.0477619	0.003379		1.12608	0.11389	0.297139		0.89847	0.165312	0.517221
rs56294283	6:25976099	6	6p22	G/A	0.0898297	1.16628	0.0251245	4.53717e-10		1.19756	0.031128	6.95757e-09		1.1503	0.0477578	0.003362		1.12594	0.113882	0.297595		0.898354	0.165302	0.51669
rs56195001	6:25976165	6	6p22	T/C	0.0899733	1.16589	0.0250572	4.45725e-10		1.19603	0.030997	7.70174e-09		1.1518	0.0477698	0.003086		1.12595	0.113882	0.297563		0.898348	0.165301	0.516661
rs13203673	6:25979122	6	6p22	C/T	0.0799352	1.17913	0.0262522	1.65601e-10		1.21525	0.032364	1.70575e-09		1.1629	0.0502598	0.002672		1.09619	0.121238	0.448732		0.876001	0.175746	0.451274
rs9379814	6:25979869	6	6p22	T/C	0.432595	0.941021	0.0151189	4.17857e-05		0.919409	0.01896	9.34745e-06		0.9703	0.0284477	0.2891		1.06812	0.0660187	0.318158		0.853239	0.0884178	0.0726429
rs36012762	6:25980523	6	6p22	C/A	0.0897927	1.16654	0.0251234	4.26929e-10		1.19696	0.031129	7.66823e-09		1.1527	0.0477487	0.002918		1.12588	0.113858	0.29772		0.898082	0.165301	0.515501
rs13212534	6:25983010	6	6p22	A/G	0.0546008	1.22547	0.0307341	1.718e-11		1.27576	0.036799	3.63924e-11		1.1897	0.0622939	0.005289		1.08511	0.150909	0.588341		0.741858	0.231869	0.197821
rs17528178	6:25983777	6	6p22	T/C	0.0559347	1.22707	0.0304434	8.04109e-12		1.28319	0.03695	1.4944e-11		1.185	0.0593508	0.004245		1.0786	0.150744	0.615724		0.738048	0.231589	0.189664
rs17587597	6:25986451	6	6p22	A/G	0.0800275	1.17946	0.0262245	1.47473e-10		1.21564	0.03232	1.52485e-09		1.1632	0.050234	0.002614		1.09627	0.121179	0.448148		0.874839	0.175759	0.446784
rs13202688	6:25993469	6	6p22	G/A	0.0559734	1.22697	0.0304427	8.18376e-12		1.28314	0.036945	1.4969e-11		1.1851	0.0593733	0.004241		1.07735	0.150638	0.620876		0.736598	0.23153	0.1867
rs13192365	6:25993968	6	6p22	C/T	0.0899131	1.16628	0.0250925	4.31684e-10		1.19679	0.03108	7.46621e-09		1.1523	0.0477254	0.002974		1.12569	0.113718	0.297824		0.895265	0.165237	0.503142
rs35528636	6:25995701	6	6p22	C/A	0.0899075	1.16588	0.0250945	4.72473e-10		1.19617	0.031084	8.28814e-09		1.1522	0.047725	0.002985		1.12601	0.113713	0.296643		0.895527	0.165233	0.504261
rs116201501	6:25999149	6	6p22	T/C	0.0899269	1.16561	0.025095	5.02248e-10		1.1963	0.031083	8.09643e-09		1.1507	0.047732	0.003264		1.12668	0.113711	0.2942		0.895948	0.165252	0.506126
rs72834617	6:25999175	6	6p22	A/G	0.0899287	1.16563	0.025095	5.00748e-10		1.19632	0.031083	8.08362e-09		1.1507	0.0477319	0.003266		1.12677	0.113711	0.293873		0.896056	0.165249	0.506583
rs71557312	6:26003070	6	6p22	G/C	0.056019	1.22748	0.0304423	7.42069e-12		1.2839	0.036943	1.3379e-11		1.185	0.059375	0.004244		1.07857	0.150656	0.615647		0.736204	0.231703	0.186259
rs9356996	6:26008487	6	6p22	C/A	0.414202	1.07202	0.0150548	2.50893e-06		1.09758	0.018911	8.49973e-07		1.044	0.0282158	0.127		0.969378	0.0661075	0.638032		1.09031	0.0873623	0.322318
rs13214280	6:26008620	6	6p22	T/C	0.090023	1.16687	0.025085	3.73452e-10		1.19771	0.031073	6.39702e-09		1.1517	0.0477021	0.003062		1.12891	0.113665	0.286096		0.896695	0.165269	0.509404
rs72834623	6:26014852	6	6p22	A/G	0.0908102	1.16809	0.0249963	2.46444e-10		1.1979	0.030952	5.42168e-09		1.1555	0.0475693	0.00238		1.13462	0.113125	0.26424		0.887102	0.165298	0.468623
rs13191445	6:26015489	6	6p22	A/G	0.056073	1.22834	0.0304415	6.29694e-12		1.28546	0.036942	1.0644e-11		1.1843	0.0593721	0.004378		1.07988	0.150635	0.609916		0.735821	0.231838	0.185768
rs16891235	6:26017542	6	6p22	C/T	0.0907901	1.16691	0.0249842	3.15282e-10		1.19594	0.030931	7.25763e-09		1.1553	0.0475638	0.002407		1.13536	0.113113	0.261721		0.887886	0.165271	0.471835
rs41266779	6:26021872	6	6p22	T/C	0.0553377	1.22647	0.0305851	1.12358e-11		1.28555	0.037073	1.23929e-11		1.1739	0.0598581	0.00739		1.09089	0.151088	0.564756		0.743281	0.23239	0.201724
rs3734528	6:26022244	6	6p22	G/A	0.0907716	1.16853	0.0249759	2.15632e-10		1.19755	0.030931	5.59628e-09		1.1571	0.0475106	0.002131		1.1369	0.113112	0.256659		0.891362	0.165117	0.486111
rs34391493	6:26022648	6	6p22	C/A	0.0988576	1.15676	0.0244888	1.39615e-09		1.1842	0.0305	2.96935e-08		1.1354	0.0459577	0.005731		1.16468	0.1116	0.171944		0.943241	0.160625	0.716016
rs35249036	6:26026163	6	6p22	G/C	0.0907919	1.16858	0.0249739	2.12344e-10		1.19741	0.030926	5.68941e-09		1.1573	0.0475137	0.002107		1.13762	0.113133	0.254416		0.892845	0.165089	0.492365
rs28360595	6:26030044	6	6p22	G/A	0.0809938	1.18038	0.0261137	1.00884e-10		1.21465	0.032194	1.54119e-09		1.1673	0.0499876	0.001974		1.10878	0.120368	0.390984		0.86832	0.175725	0.421687
rs10484433	6:26030492	6	6p22	A/C	0.0908108	1.1677	0.0249806	2.61877e-10		1.19567	0.030934	7.60386e-09		1.1575	0.0475264	0.002091		1.13894	0.113191	0.250406		0.895546	0.165087	0.503968
rs10484435	6:26031811	6	6p22	G/T	0.08099	1.18064	0.0261164	9.58602e-11		1.21465	0.032196	1.54425e-09		1.168	0.0499972	0.001896		1.10946	0.120394	0.388264		0.869414	0.175726	0.425842
rs34791189	6:26035806	6	6p22	A/G	0.0908354	1.16866	0.0250042	2.19043e-10		1.19685	0.030977	6.60104e-09		1.1576	0.0475341	0.002084		1.1405	0.113251	0.245716		0.902214	0.16488	0.532552
rs13210041	6:26037601	6	6p22	A/G	0.0555455	1.22523	0.0305711	1.38732e-11		1.28424	0.037068	1.48989e-11		1.1717	0.0598223	0.008063		1.09196	0.15074	0.559476		0.754199	0.230856	0.221719
rs35335639	6:26038681	6	6p22	G/C	0.0908517	1.16736	0.0249873	2.86114e-10		1.1955	0.030942	7.88319e-09		1.1556	0.0475418	0.002354		1.14103	0.113267	0.244121		0.902124	0.164926	0.532273
rs35367169	6:26040595	6	6p22	A/G	0.0897735	1.16964	0.0253	2.83016e-10		1.20073	0.031526	6.5322e-09		1.1504	0.0476046	0.003241		1.15789	0.113199	0.195293		0.911973	0.164787	0.576039
rs71557315	6:26041870	6	6p22	T/G	0.0906596	1.16676	0.0249999	3.33763e-10		1.19499	0.030951	8.64057e-09		1.1505	0.0476041	0.003237		1.15817	0.113204	0.194576		0.911921	0.164804	0.575843
rs13195692	6:26044373	6	6p22	T/C	0.0906571	1.16675	0.0249991	3.34688e-10		1.19483	0.030949	8.84602e-09		1.1507	0.0476041	0.003193		1.15871	0.113216	0.193219		0.911819	0.164838	0.575463
rs35506517	6:26044864	6	6p22	C/T	0.0561346	1.22624	0.0304469	9.46988e-12		1.28491	0.036942	1.15308e-11		1.1745	0.0594138	0.006792		1.09015	0.150788	0.567024		0.750316	0.231204	0.214069
rs3752417	6:26045905	6	6p22	C/G	0.0822251	1.17622	0.0259714	1.98545e-10		1.2121	0.032052	1.95784e-09		1.1586	0.0495589	0.002968		1.10091	0.120045	0.423215		0.873052	0.17512	0.438196
rs67296946	6:26048559	6	6p22	G/T	0.0920402	1.16464	0.0248593	4.29021e-10		1.19378	0.030813	9.01486e-09		1.1514	0.0471575	0.002791		1.13063	0.112999	0.277257		0.901407	0.164564	0.528204
rs60512607	6:26054171	6	6p22	A/T	0.0920305	1.16594	0.0248725	3.26805e-10		1.19494	0.030823	7.55638e-09		1.1529	0.0472024	0.002584		1.13204	0.113109	0.272878		0.90504	0.164626	0.544464
rs13220395	6:26055368	6	6p22	A/G	0.0810086	1.18045	0.0261387	1.03499e-10		1.21435	0.032237	1.69873e-09		1.1623	0.049998	0.002629		1.1308	0.120501	0.30768		0.889072	0.17547	0.502815
rs13201821	6:26057781	6	6p22	C/A	0.0892657	1.17719	0.0292572	2.00621e-08		1.19445	0.030816	8.10762e-09		NA	NA	NA		1.13011	0.113074	0.27937		0.905993	0.164421	0.548219
rs35378061	6:26059157	6	6p22	A/C	0.0823311	1.17654	0.0259887	1.90135e-10		1.21246	0.032085	1.92031e-09		1.1587	0.0495502	0.002952		1.10051	0.120162	0.425438		0.877692	0.175068	0.456155
rs16891261	6:26062631	6	6p22	G/A	0.082359	1.17658	0.0259868	1.87798e-10		1.21246	0.032083	1.9151e-09		1.1587	0.0495478	0.002948		1.1003	0.120171	0.426399		0.880108	0.174885	0.465234
rs35050608	6:26067360	6	6p22	G/A	0.0562468	1.22782	0.0304426	6.95506e-12		1.28638	0.036946	9.34946e-12		1.1761	0.0593759	0.006307		1.09096	0.150881	0.563922		0.761895	0.230248	0.237562
rs16891264	6:26072445	6	6p22	C/T	0.0822152	1.17769	0.0259902	1.48334e-10		1.21261	0.03208	1.86561e-09		1.1601	0.0495605	0.002739		1.10438	0.120579	0.410296		0.895432	0.174609	0.527029
rs71557316	6:26072981	6	6p22	A/G	0.0822231	1.17774	0.0259904	1.46904e-10		1.21262	0.03208	1.86194e-09		1.1602	0.0495624	0.00272		1.1044	0.120579	0.410203		0.895867	0.174582	0.528782
rs34888489	6:26073375	6	6p22	A/C	0.0555382	1.22694	0.0305823	1.02338e-11		1.286	0.037076	1.16572e-11		1.1721	0.0598643	0.007972		1.09535	0.151072	0.546619		0.767834	0.230167	0.251059
rs34027471	6:26073411	6	6p22	G/T	0.0808675	1.18088	0.0261561	9.6864e-11		1.21473	0.032243	1.60798e-09		1.1597	0.0500774	0.003089		1.1366	0.120958	0.289809		0.911305	0.17493	0.595458
rs7749414	6:26074884	6	6p22	T/G	0.082276	1.1788	0.0259724	1.13091e-10		1.21443	0.032047	1.34292e-09		1.1597	0.0495623	0.002799		1.1045	0.120578	0.409788		0.89763	0.174467	0.535908
rs13216785	6:26079185	6	6p22	T/C	0.0929618	1.16463	0.0247715	3.72771e-10		1.19503	0.03072	6.64061e-09		1.1467	0.046947	0.003551		1.13342	0.112553	0.265844		0.9168	0.163603	0.595451
rs34197618	6:26083519	6	6p22	C/T	0.0557008	1.22777	0.0305465	8.27075e-12		1.28853	0.037032	7.62541e-12		1.1692	0.0598154	0.00897		1.09338	0.150868	0.554037		0.774558	0.228909	0.264422
rs1971508	6:26085807	6	6p22	A/C	0.477807	1.06271	0.0149374	3.33435e-05		1.08255	0.018771	2.38486e-05		1.04047	0.0279122	0.1555		0.975805	0.0661355	0.711126		1.10092	0.0872028	0.270217
rs61472021	6:26090025	6	6p22	C/T	0.111296	1.13938	0.0230127	7.71951e-09		1.17317	0.028633	2.43756e-08		1.108	0.0433199	0.01791		1.09331	0.105031	0.395689		0.956793	0.149044	0.76697
rs13210399	6:26095643	6	6p22	A/G	0.0928303	1.17237	0.024783	6.40842e-11		1.19331	0.030671	8.29798e-09		1.1726	0.0471439	0.0007336		1.14305	0.113814	0.240107		0.964476	0.162263	0.823602
rs1045537	6:26096748	6	6p22	C/G	0.0928382	1.17232	0.0247818	6.468e-11		1.19329	0.03067	8.31229e-09		1.1726	0.047143	0.0007315		1.14248	0.113782	0.241744		0.964311	0.162203	0.82272
rs13212652	6:26099279	6	6p22	G/T	0.0941995	1.17084	0.0246099	6.74938e-11		1.19474	0.030498	5.41037e-09		1.1636	0.046721	0.001183		1.15532	0.112095	0.197759		0.945242	0.161588	0.727461
rs35402046	6:26099472	6	6p22	A/G	0.0932511	1.1674	0.0247112	1.79687e-10		1.18554	0.030538	2.49747e-08		1.1727	0.0471311	0.0007231		1.13889	0.113846	0.253296		0.962252	0.162278	0.812568
rs13200888	6:26100198	6	6p22	A/G	0.0900175	1.17505	0.0250796	5.78221e-11		1.19947	0.030988	4.37761e-09		1.168	0.0478903	0.001185		1.14256	0.115351	0.247954		0.967666	0.163752	0.840918
rs2237228	6:26104630	6	6p22	T/C	0.0899806	1.17413	0.025085	7.21641e-11		1.19966	0.030987	4.23944e-09		1.1636	0.0479235	0.001565		1.14433	0.115432	0.242823		0.968972	0.163822	0.84743
rs35484309	6:26105369	6	6p22	T/C	0.0901298	1.1756	0.0250799	5.09537e-11		1.1996	0.030987	4.27779e-09		1.1689	0.0478878	0.00112		1.14496	0.115462	0.24103		0.971557	0.163757	0.860129
rs66790453	6:26107088	6	6p22	T/C	0.0929504	1.17236	0.0247638	6.20203e-11		1.1925	0.030636	9.09921e-09		1.1736	0.0471291	0.0006831		1.14614	0.113927	0.231212		0.966654	0.162322	0.834501
rs13206501	6:26110148	6	6p22	C/T	0.0943011	1.17063	0.0246041	7.02365e-11		1.19497	0.030477	5.08325e-09		1.1607	0.0467391	0.00143		1.16199	0.112264	0.181102		0.94785	0.161794	0.74062
rs68149500	6:26111271	6	6p22	T/C	0.0914583	1.17348	0.0249136	6.21656e-11		1.20178	0.030825	2.48122e-09		1.1549	0.0474667	0.002419		1.16305	0.113729	0.184126		0.953364	0.163224	0.769832
rs16891315	6:26111756	6	6p22	C/T	0.0943078	1.17191	0.0246102	5.25002e-11		1.19506	0.030477	5.00885e-09		1.1648	0.0467753	0.001107		1.16325	0.112309	0.178146		0.949517	0.161891	0.748981
rs35825164	6:26117404	6	6p22	C/T	0.0900538	1.17457	0.0251065	6.7723e-11		1.19949	0.03101	4.47063e-09		1.1635	0.0479827	0.001596		1.15336	0.115487	0.216652		0.974344	0.163905	0.874008
rs13206443	6:26119245	6	6p22	T/C	0.0900177	1.17437	0.0251053	7.07825e-11		1.19926	0.031008	4.63523e-09		1.1619	0.0479902	0.001765		1.15827	0.115444	0.203122		0.98003	0.163689	0.901922
rs13197334	6:26122648	6	6p22	C/G	0.0929131	1.17167	0.0247943	7.69625e-11		1.19244	0.030653	9.36469e-09		1.1678	0.0472819	0.001034		1.16035	0.113892	0.191605		0.974981	0.162263	0.875917
rs13200797	6:26122957	6	6p22	A/G	0.0893665	1.17184	0.0251848	1.44387e-10		1.19663	0.031088	7.73512e-09		1.1587	0.0482087	0.002242		1.1526	0.115971	0.220734		0.987621	0.163794	0.939382
rs16891334	6:26124303	6	6p22	C/T	0.092969	1.17197	0.024801	7.25351e-11		1.19254	0.030653	9.22047e-09		1.1687	0.0473299	0.0009864		1.16048	0.113863	0.191157		0.974701	0.162279	0.874533
rs36109883	6:26133070	6	6p22	A/G	0.0570067	1.23056	0.0304742	4.33636e-12		1.28878	0.036896	6.1582e-12		1.1721	0.0599049	0.008037		1.11725	0.150627	0.461708		0.801914	0.226577	0.32991
rs72834694	6:26145158	6	6p22	C/T	0.243589	0.91712	0.0181393	1.16065e-06		0.89061	0.022873	4.08644e-07		0.9351	0.034168	0.04964		1.06681	0.075268	0.390245		0.940976	0.102761	0.553832
rs75499503	6:26145217	6	6p22	T/C	0.243585	0.917041	0.0181355	1.12693e-06		0.890657	0.022867	4.10757e-07		0.9352	0.0341568	0.04972		1.06438	0.0753401	0.407577		0.941003	0.102738	0.553929
rs9379827	6:26153335	6	6p22	A/C	0.246112	0.916879	0.0176659	5.54059e-07		0.893581	0.022115	3.62234e-07		0.9285	0.0336641	0.02759		1.05821	0.0745803	0.448039		0.964775	0.101331	0.723416
rs9358909	6:26153545	6	6p22	C/G	0.190018	0.912512	0.0194916	1.6868e-06		0.884324	0.024596	5.79284e-07		0.9284	0.0364199	0.04126		1.07948	0.0826952	0.355074		0.970846	0.11253	0.792604
rs3857546	6:26157762	6	6p22	T/C	0.10748	1.13085	0.0233812	8.57779e-08		1.1379	0.028939	8.04684e-06		1.1554	0.0442429	0.001092		1.13056	0.108798	0.259376		0.876282	0.158545	0.404844
rs7749823	6:26158079	6	6p22	C/A	0.104575	1.13263	0.0236033	7.77923e-08		1.13825	0.029219	9.34575e-06		1.1641	0.0446737	0.0006728		1.10725	0.109861	0.353745		0.892527	0.158646	0.473573
rs2183947	6:26159356	6	6p22	A/G	0.246562	0.916418	0.0175845	4.21579e-07		0.894176	0.022083	4.08241e-07		0.9261	0.033207	0.02081		1.05612	0.0746356	0.464454		0.959279	0.101539	0.682223
rs72834696	6:26161399	6	6p22	A/G	0.245701	0.916644	0.0176443	4.96085e-07		0.893744	0.022191	4.14486e-07		0.9278	0.0332362	0.02419		1.05648	0.0746587	0.461804		0.956158	0.101672	0.659253
rs1417998	6:26162019	6	6p22	A/T	0.107771	1.13087	0.0233319	8.02181e-08		1.13691	0.028884	8.89468e-06		1.1576	0.0440975	0.0009028		1.12532	0.109018	0.27879		0.886501	0.158226	0.446417
rs4486004	6:26167710	6	6p22	T/G	0.243709	0.912844	0.0176723	1.44583e-07		0.890879	0.022209	1.96377e-07		0.9241	0.0333314	0.01795		1.03572	0.0750029	0.639857		0.956924	0.101709	0.66508
rs2066295	6:26168903	6	6p22	G/A	0.249743	0.910597	0.0175849	5.67986e-08		0.8877	0.022173	7.7653e-08		0.9236	0.0329368	0.01581		1.0485	0.0742669	0.523635		0.923535	0.101675	0.434
rs9379829	6:26172219	6	6p22	T/C	0.239652	0.91737	0.0178347	8.26488e-07		0.894594	0.022427	6.81291e-07		0.9286	0.0336321	0.02754		1.04602	0.0754144	0.550765		0.972557	0.102169	0.785346
rs34661691	6:26173478	6	6p22	G/T	0.104442	1.13206	0.0236649	9.45978e-08		1.13553	0.029327	1.46479e-05		1.1657	0.0447145	0.000608		1.1034	0.110241	0.372089		0.930156	0.157131	0.644955
rs9379830	6:26173767	6	6p22	C/T	0.244686	0.914728	0.0176829	2.78497e-07		0.891714	0.02226	2.62366e-07		0.9265	0.0332418	0.0217		1.05886	0.0747033	0.443931		0.93937	0.102165	0.540399
rs9379831	6:26175852	6	6p22	A/C	0.339424	0.924722	0.0159208	5.4568e-07		0.913658	0.019941	5.94493e-06		0.931	0.0301574	0.01778		1.02162	0.0680228	0.753202		0.843086	0.0933666	0.0675294
rs17598658	6:26175866	6	6p22	C/A	0.0594989	1.20771	0.0298804	1.3125e-10		1.25043	0.036176	6.50034e-10		1.1863	0.0588997	0.003723		1.07315	0.146427	0.629694		0.806336	0.218126	0.323723
rs72834698	6:26176517	6	6p22	A/G	0.140107	0.89329	0.0220137	1.74444e-07		0.867113	0.027861	3.09344e-07		0.9043	0.0407438	0.01353		1.05737	0.0937753	0.551917		0.935246	0.130005	0.606593
rs62396185	6:26180634	6	6p22	C/G	0.301992	0.908524	0.0166003	3.85324e-09		0.893309	0.02083	6.08325e-08		0.9004	0.0314647	0.0008596		1.05199	0.0703628	0.471318		0.948639	0.0944772	0.57678
rs7766641	6:26184102	6	6p22	A/G	0.303693	0.908357	0.0164946	2.86344e-09		0.894133	0.020657	6.06049e-08		0.8976	0.0313969	0.0005819		1.05108	0.0699502	0.476362		0.953882	0.0939896	0.615423
rs9379832	6:26186200	6	6p22	G/A	0.306134	0.913654	0.0166179	3.06518e-08		0.902623	0.020695	7.40451e-07		0.896	0.0319589	0.0005918		1.06651	0.0711126	0.365172		0.950196	0.0955981	0.593068
rs1543681	6:26187783	6	6p22	C/A	0.48568	1.0905	0.0151027	5.01599e-09		1.10971	0.018921	3.76412e-08		1.06792	0.0286038	0.02156		0.993404	0.0651625	0.91911		1.20658	0.0866406	0.0302002
rs13204572	6:26189356	6	6p22	C/G	0.0597455	1.21759	0.0298278	1.88149e-11		1.26101	0.036127	1.36785e-10		1.197	0.0586993	0.002186		1.07855	0.146601	0.606011		0.812592	0.218046	0.341224
rs806977	6:26189615	6	6p22	G/A	0.539082	0.918956	0.0150452	1.03528e-08		0.90431	0.018818	9.04314e-08		0.9358	0.0285824	0.02018		1.01262	0.0650756	0.847136		0.826414	0.0864996	0.0275132
rs4145878	6:26198046	6	6p22	T/A	0.455488	1.09411	0.0151689	1.52643e-09		1.11233	0.019001	2.10788e-08		1.0908	0.028503	0.002297		0.937089	0.067504	0.335762		1.15605	0.0891359	0.103764
rs2179517	6:26198845	6	6p22	C/G	0.524079	0.918806	0.0150708	1.02689e-08		0.905227	0.018881	1.33885e-07		0.9233	0.0285024	0.00514		1.04906	0.0654036	0.463974		0.854645	0.0867274	0.0701311
rs34961555	6:26199903	6	6p22	T/C	0.059393	1.22028	0.0300553	1.59095e-11		1.26385	0.0365	1.40315e-10		1.2008	0.0588106	0.001861		1.08102	0.147032	0.596231		0.821567	0.218057	0.367414
rs1059486	6:26200083	6	6p22	G/A	0.523432	0.918878	0.0151037	1.13852e-08		0.90532	0.018944	1.51583e-07		0.9233	0.028505	0.005122		1.04896	0.0654292	0.465023		0.853812	0.086758	0.0685055
rs806794	6:26200677	6	6p22	G/A	0.318021	0.91305	0.0163003	1.28763e-08		0.896955	0.020393	9.68037e-08		0.9194	0.0311075	0.006878		1.01078	0.0689624	0.876459		0.920587	0.0930782	0.374017
rs806795	6:26205293	6	6p22	A/G	0.543451	0.921236	0.0151057	3.11734e-08		0.901999	0.01892	4.99481e-08		0.947	0.0285726	0.05676		1.02702	0.065617	0.684537		0.828695	0.087126	0.0310305
rs9379833	6:26207175	6	6p22	A/C	0.306053	0.911449	0.0165505	1.12593e-08		0.894339	0.020817	8.12641e-08		0.9071	0.0312548	0.001809		1.05588	0.0697509	0.435649		0.953804	0.0937031	0.61373
rs9358912	6:26211146	6	6p22	T/G	0.314756	0.915272	0.0164191	3.87608e-08		0.900796	0.020651	4.21107e-07		0.9062	0.0309873	0.001475		1.05098	0.0695036	0.474325		0.966429	0.0928164	0.712947
rs806798	6:26214473	6	6p22	C/T	0.546982	0.919562	0.0152264	1.98566e-08		0.902117	0.019138	7.34503e-08		0.9408	0.0286483	0.03326		1.01841	0.0656244	0.780995		0.831773	0.0869334	0.0341067
rs811041	6:26226032	6	6p22	G/C	0.326521	0.913613	0.0160962	1.06076e-08		0.899547	0.020195	1.58727e-07		0.9187	0.0304332	0.005312		1.00747	0.0686953	0.913676		0.89659	0.0927912	0.239447
rs806789	6:26229161	6	6p22	A/C	0.545434	0.915694	0.0150919	2.72576e-09		0.898411	0.018886	1.40876e-08		0.9386	0.0286245	0.02683		1.01693	0.0654093	0.79749		0.810701	0.0868131	0.0156348
rs10946808	6:26233387	6	6p22	G/A	0.311471	0.9107	0.0163024	4.97487e-09		0.896765	0.020403	9.2744e-08		0.9036	0.0310476	0.001088		1.04956	0.0693059	0.485226		0.926536	0.0933043	0.413486
rs80292109	6:26237068	6	6p22	G/A	0.316126	0.912667	0.0163845	1.31091e-08		0.90083	0.020537	3.6701e-07		0.8988	0.0310982	0.0006003		1.06931	0.0695729	0.335441		0.919556	0.0938811	0.371694
rs9358913	6:26239404	6	6p22	G/A	0.284578	0.922209	0.0166714	7.39095e-07		0.913783	0.020862	1.54742e-05		0.8917	0.0317617	0.000307		1.11817	0.0707288	0.114282		0.962256	0.0957301	0.687755
rs3999543	6:26259807	6	6p22	A/G	0.328082	0.933177	0.0161075	1.20708e-05		0.921784	0.020262	5.83133e-05		0.92	0.030283	0.005928		1.07776	0.0688587	0.276827		0.971285	0.0923732	0.752453
rs9358914	6:26262063	6	6p22	T/G	0.325514	0.927633	0.0160916	1.9606e-06		0.917527	0.020114	1.87551e-05		0.9079	0.0306574	0.00162		1.09425	0.0690799	0.192268		0.96116	0.0925847	0.668745
rs12526215	6:26262916	6	6p22	T/C	0.46256	1.09483	0.015169	1.16013e-09		1.11357	0.018903	1.26725e-08		1.0898	0.0289105	0.002935		0.916752	0.0670262	0.194708		1.20757	0.0882689	0.0326169
rs12661552	6:26265200	6	6p22	A/G	0.362509	0.937944	0.0156739	3.10032e-05		0.925436	0.019652	8.04134e-05		0.9178	0.0297355	0.003903		1.13141	0.0666661	0.0640211		0.99184	0.0893733	0.926959
rs55706012	6:26266311	6	6p22	C/A	0.0618981	1.21549	0.0295785	1.91646e-11		1.25478	0.035786	2.2658e-10		1.1962	0.0583872	0.002148		1.08807	0.146451	0.564378		0.880017	0.212307	0.547158
rs7769028	6:26267568	6	6p22	C/T	0.462903	1.09444	0.0151479	1.27514e-09		1.11267	0.018872	1.53747e-08		1.09087	0.028897	0.002623		0.916481	0.0668442	0.191981		1.2039	0.0880572	0.0350921
rs9393690	6:26271713	6	6p22	A/T	0.463124	1.09383	0.0151248	1.52043e-09		1.1117	0.018847	1.92573e-08		1.09135	0.0288473	0.002445		0.915392	0.0666932	0.185001		1.20121	0.0878196	0.0368409
rs9393691	6:26272829	6	6p22	C/T	0.39532	0.931535	0.0153126	2.35374e-06		0.914835	0.019171	3.4328e-06		0.9216	0.0291016	0.005027		1.11601	0.0655614	0.0940874		0.991421	0.0875232	0.92158
rs12665035	6:26275649	6	6p22	C/T	0.32558	0.925729	0.0160092	8.98579e-07		0.916997	0.019985	1.45295e-05		0.9044	0.0306072	0.001025		1.07957	0.0686921	0.26501		0.960853	0.0918215	0.663626
rs9393692	6:26276650	6	6p22	A/G	0.46271	1.0913	0.0151775	4.47307e-09		1.10565	0.018905	1.07995e-07		1.08366	0.0290276	0.005644		0.951098	0.0665341	0.451109		1.2468	0.0875734	0.0117769
rs9379838	6:26277133	6	6p22	C/T	0.466193	1.09077	0.0150913	4.44698e-09		1.11002	0.018832	2.97902e-08		1.0866	0.0287249	0.003842		0.905634	0.0662945	0.134878		1.19735	0.0871563	0.0387792
rs9358915	6:26277268	6	6p22	G/A	0.46619	1.09077	0.0150907	4.44083e-09		1.11004	0.018831	2.96479e-08		1.0866	0.0287248	0.003854		0.905443	0.0662947	0.134051		1.19739	0.0871569	0.0387433
rs9393693	6:26277408	6	6p22	C/A	0.466189	1.09077	0.0150906	4.44298e-09		1.11003	0.018831	2.96808e-08		1.0866	0.0287239	0.003835		0.905449	0.066295	0.134075		1.19739	0.0871573	0.0387424
rs7761298	6:26278436	6	6p22	C/T	0.466204	1.09078	0.0150857	4.37412e-09		1.10998	0.018822	2.96821e-08		1.08672	0.0287212	0.003804		0.905456	0.0663005	0.13414		1.19747	0.0871647	0.0386911
rs6931391	6:26279235	6	6p22	G/C	0.462998	1.09419	0.0151007	1.24749e-09		1.11166	0.018824	1.87239e-08		1.09302	0.0287841	0.002009		0.915271	0.0665318	0.183282		1.2001	0.08758	0.0372765
rs9393694	6:26279296	6	6p22	T/C	0.466217	1.09079	0.0150853	4.35616e-09		1.10999	0.018822	2.95744e-08		1.08672	0.0287181	0.003781		0.905465	0.0663037	0.134195		1.19751	0.0871694	0.0386628
rs7771202	6:26279907	6	6p22	A/G	0.463	1.09428	0.0151004	1.20388e-09		1.11178	0.018824	1.81124e-08		1.09302	0.0287812	0.002002		0.915451	0.0665378	0.184295		1.20036	0.0875865	0.037066
rs6940237	6:26282322	6	6p22	T/C	0.463097	1.09447	0.0150981	1.11242e-09		1.11178	0.018823	1.80966e-08		1.09337	0.0287721	0.001914		0.917345	0.06649	0.194454		1.20024	0.0876074	0.0372182
rs9358916	6:26283185	6	6p22	A/G	0.395358	0.931315	0.0152894	2.10226e-06		0.915492	0.019144	3.9884e-06		0.9196	0.0290502	0.003926		1.11389	0.0654726	0.0994773		0.991525	0.08737	0.922395
rs9358917	6:26284417	6	6p22	T/C	0.466267	1.09103	0.0150812	3.93583e-09		1.10998	0.01882	2.94934e-08		1.08719	0.0286986	0.003569		0.907529	0.0662648	0.143118		1.19796	0.0871993	0.0383285
rs2393592	6:26285560	6	6p22	A/G	0.462429	1.09594	0.0151013	6.34276e-10		1.11245	0.018828	1.515e-08		1.09577	0.0287658	0.001478		0.919845	0.0665521	0.20933		1.21086	0.0877625	0.0292478
rs2393593	6:26285683	6	6p22	T/C	0.461909	1.09401	0.0151853	1.64704e-09		1.10778	0.018918	6.28387e-08		1.0879	0.0290312	0.003714		0.95957	0.0665302	0.535042		1.23963	0.0876788	0.0142842
rs3999544	6:26285867	6	6p22	C/T	0.461975	1.09412	0.0151855	1.58038e-09		1.10799	0.01892	5.96355e-08		1.08802	0.0290251	0.003641		0.959182	0.0665304	0.53105		1.23873	0.0876927	0.0146352
rs34916901	6:26286149	6	6p22	G/T	0.462049	1.09388	0.0151005	1.40793e-09		1.11077	0.018832	2.4269e-08		1.09529	0.0287398	0.001546		0.906098	0.0666626	0.139083		1.20571	0.0877011	0.0329224
rs56763414	6:26286468	6	6p22	C/T	0.32561	0.926077	0.0159737	9.60473e-07		0.917794	0.019932	1.67954e-05		0.9041	0.0305532	0.0009663		1.07778	0.0686778	0.275402		0.962472	0.0917466	0.67674
rs9358918	6:26286744	6	6p22	T/C	0.395606	0.931338	0.0152853	2.10628e-06		0.915533	0.019142	4.02316e-06		0.9198	0.029025	0.003963		1.11288	0.0655112	0.102573		0.99172	0.0873922	0.9242
rs1124999	6:26287043	6	6p22	G/T	0.462042	1.09398	0.0150977	1.34071e-09		1.11086	0.018831	2.36339e-08		1.09553	0.0287222	0.001495		0.906018	0.0666754	0.138809		1.20549	0.0877194	0.0331314
rs1125000	6:26287256	6	6p22	C/T	0.46596	1.09122	0.015075	3.62268e-09		1.10996	0.018818	2.96535e-08		1.0879	0.0286606	0.003297		0.907565	0.0662857	0.14341		1.19821	0.0872271	0.0381686
rs9358919	6:26287862	6	6p22	C/T	0.466229	1.09121	0.0150721	3.60462e-09		1.10999	0.018815	2.92026e-08		1.08778	0.0286509	0.003312		0.907609	0.0662873	0.143617		1.19823	0.0872291	0.0381503
rs10946810	6:26288055	6	6p22	A/G	0.32568	0.925889	0.015972	8.9692e-07		0.917544	0.019937	1.58672e-05		0.9038	0.0305249	0.0009259		1.07844	0.068672	0.271464		0.963374	0.0917258	0.684157
rs7748935	6:26288609	6	6p22	C/G	0.462975	1.09467	0.0150878	1.00321e-09		1.1119	0.018818	1.73701e-08		1.09385	0.0287118	0.001778		0.91742	0.0665445	0.195244		1.19977	0.0876911	0.0378038
rs6916289	6:26289122	6	6p22	A/T	0.466302	1.0917	0.0150709	2.99268e-09		1.11074	0.018816	2.37722e-08		1.0879	0.0286392	0.003264		0.907604	0.06629	0.143611		1.19824	0.087232	0.0381524
rs6939589	6:26289203	6	6p22	T/C	0.462705	1.09523	0.0150904	8.15e-10		1.11223	0.01883	1.61886e-08		1.09553	0.0286798	0.001474		0.908646	0.0666391	0.150549		1.21563	0.0876737	0.0259376
rs9379842	6:26289310	6	6p22	C/T	0.395447	0.931061	0.0152774	1.88621e-06		0.91554	0.019139	4.01546e-06		0.9185	0.0289833	0.003367		1.11426	0.0654955	0.0985619		0.992255	0.0873794	0.9291
rs9379843	6:26289435	6	6p22	A/G	0.430069	1.09433	0.0150899	1.1496e-09		1.11137	0.018817	2.00661e-08		1.0938	0.0287294	0.001796		0.917331	0.0665454	0.194748		1.19969	0.0876863	0.0378664
rs2142703	6:26289605	6	6p22	A/G	0.462969	1.09472	0.0150854	9.78122e-10		1.11167	0.018817	1.84405e-08		1.09457	0.0286983	0.001644		0.917324	0.066546	0.194714		1.19972	0.0876868	0.0378393
rs4412192	6:26290377	6	6p22	G/A	0.466265	1.09078	0.0150715	4.2234e-09		1.10952	0.018818	3.33595e-08		1.08778	0.0286325	0.003281		0.905863	0.0663239	0.136048		1.19668	0.0872589	0.0396233
rs9379844	6:26291527	6	6p22	A/G	0.395513	0.931047	0.0152776	1.87776e-06		0.915634	0.019139	4.1228e-06		0.9183	0.0289832	0.003268		1.11409	0.0655072	0.0991019		0.992019	0.0873964	0.926951
rs9393696	6:26291591	6	6p22	C/T	0.395471	0.931209	0.0152776	1.98845e-06		0.915766	0.01914	4.27704e-06		0.9185	0.0289806	0.003355		1.11434	0.0654992	0.098358		0.992407	0.0873805	0.930491
rs9379845	6:26291601	6	6p22	T/C	0.325423	0.925812	0.0159762	8.78529e-07		0.917696	0.019945	1.66017e-05		0.903	0.0305265	0.0008324		1.0788	0.0686698	0.26934		0.964198	0.0917064	0.690954
rs9358920	6:26292029	6	6p22	T/C	0.395458	0.931102	0.0152766	1.91167e-06		0.915599	0.019138	4.07791e-06		0.9185	0.0289811	0.003346		1.11432	0.0655006	0.0984161		0.992411	0.0873819	0.930532
rs6908328	6:26292855	6	6p22	C/A	0.464301	1.09403	0.0151021	1.3332e-09		1.11039	0.018817	2.62894e-08		1.09457	0.0287915	0.001693		0.920351	0.0667495	0.213701		1.19422	0.087863	0.043375
rs6908402	6:26293014	6	6p22	T/A	0.404807	0.928969	0.0152071	7.89144e-07		0.915005	0.019058	3.14827e-06		0.914	0.028826	0.001815		1.10093	0.065189	0.140214		0.994008	0.0869861	0.944917
rs7746807	6:26293338	6	6p22	C/A	0.463524	1.09496	0.015097	9.19865e-10		1.11047	0.018815	2.56258e-08		1.09685	0.0287782	0.001316		0.92397	0.0665996	0.2351		1.19809	0.087778	0.0394998
rs7747133	6:26293470	6	6p22	C/T	0.46297	1.09444	0.015086	1.09234e-09		1.11106	0.018817	2.1819e-08		1.09493	0.0287012	0.001582		0.917352	0.0665577	0.194951		1.19943	0.0877009	0.0381253
rs9393697	6:26293841	6	6p22	T/C	0.395463	0.931213	0.0152766	1.98813e-06		0.915762	0.019138	4.26104e-06		0.9185	0.0289807	0.003362		1.11442	0.0655016	0.0981342		0.992584	0.0873798	0.932115
rs2893820	6:26295686	6	6p22	A/G	0.363035	0.936483	0.0155227	1.64214e-05		0.926045	0.019424	7.63935e-05		0.9136	0.0295558	0.002242		1.1184	0.0662469	0.091208		0.989754	0.0887059	0.907574
rs61324092	6:26297392	6	6p22	A/G	0.362909	0.936329	0.0155219	1.56227e-05		0.926131	0.019426	7.80244e-05		0.9128	0.0295446	0.00202		1.11863	0.0662392	0.0905689		0.989777	0.0886985	0.907768
rs1987244	6:26298538	6	6p22	A/G	0.362827	0.936261	0.0155218	1.52893e-05		0.92619	0.019426	7.90986e-05		0.913	0.0295421	0.002058		1.11507	0.0662546	0.100185		0.989938	0.0887091	0.909235
rs7450556	6:26299900	6	6p22	C/T	0.462453	1.09502	0.0150944	8.93381e-10		1.11095	0.018828	2.29181e-08		1.09781	0.0287151	0.001157		0.91537	0.0666218	0.184409		1.19868	0.0876994	0.0387963
rs725575	6:26301919	6	6p22	T/A	0.36297	0.936636	0.0155218	1.72179e-05		0.926498	0.019426	8.49949e-05		0.9132	0.0295449	0.00213		1.11516	0.0662453	0.0998954		0.994215	0.0886535	0.947824
rs6456711	6:26302572	6	6p22	A/C	0.464215	1.09264	0.0152366	3.12184e-09		1.10759	0.019027	7.85477e-08		1.08554	0.0289712	0.004622		0.949921	0.0667611	0.441567		1.23901	0.0878873	0.0147498
rs6456712	6:26302573	6	6p22	A/C	0.463849	1.09218	0.0152323	3.65815e-09		1.10683	0.019018	9.43584e-08		1.08554	0.0289731	0.00463		0.949914	0.0667618	0.441507		1.239	0.0878878	0.0147525
rs1883213	6:26303178	6	6p22	G/T	0.36298	0.936579	0.0155215	1.69039e-05		0.926443	0.019425	8.38275e-05		0.9131	0.0295471	0.002093		1.11521	0.0662402	0.0997346		0.994226	0.0886464	0.947916
rs9357004	6:26303319	6	6p22	T/C	0.478458	1.09891	0.0150178	1.55859e-10		1.11239	0.018752	1.34738e-08		1.09987	0.0284946	0.0008336		0.949373	0.0661746	0.432401		1.22063	0.0876642	0.0229554
rs62394764	6:26305503	6	6p22	C/T	0.362767	0.936701	0.0155223	1.75879e-05		0.926845	0.019426	9.20256e-05		0.913	0.0295487	0.002075		1.11544	0.0662301	0.0990488		0.990173	0.0886765	0.911328
rs61534839	6:26305623	6	6p22	T/C	0.325337	0.926206	0.0159689	9.9755e-07		0.918491	0.019926	1.98102e-05		0.9028	0.0305485	0.000819		1.07598	0.0686534	0.286085		0.966768	0.0916248	0.712229
rs9366648	6:26306282	6	6p22	C/T	0.36255	0.936786	0.0155364	1.83769e-05		0.926946	0.019453	9.63549e-05		0.9132	0.0295498	0.002114		1.11471	0.0662363	0.101114		0.989696	0.0886841	0.907027
rs10484439	6:26309908	6	6p22	A/G	0.0655162	1.19689	0.0287537	2.01884e-10		1.23761	0.034874	9.78306e-10		1.1688	0.0565019	0.005778		1.05755	0.142221	0.694004		0.927457	0.201613	0.708751
rs9467701	6:26312170	6	6p22	C/G	0.0867217	1.16654	0.0256401	9.70236e-10		1.20871	0.031472	1.71095e-09		1.1632	0.0487944	0.00195		0.907763	0.127334	0.447263		0.81165	0.183124	0.254457
rs6923139	6:26313348	6	6p22	T/C	0.0877369	1.16786	0.0274232	8.95104e-09		1.20981	0.031454	1.39999e-09		1.1516	0.0662971	0.0332		0.913661	0.127371	0.478377		0.816806	0.183134	0.269182
rs1883215	6:26314233	6	6p22	C/G	0.0810859	1.17188	0.0262897	8.26688e-10		1.21287	0.032204	2.06292e-09		1.1767	0.050292	0.001213		0.889761	0.130751	0.371686		0.813978	0.186416	0.269549
rs9379846	6:26314238	6	6p22	C/G	0.362771	0.937244	0.015521	2.08245e-05		0.927386	0.019421	0.000103721		0.9136	0.0295586	0.002248		1.11563	0.0662313	0.0985084		0.991295	0.0886322	0.921423
rs13220522	6:26316295	6	6p22	A/G	0.0614848	1.218	0.0296133	1.23986e-11		1.2573	0.035828	1.65045e-10		1.1978	0.0585655	0.002053		1.09648	0.145504	0.526732		0.892406	0.210797	0.589184
rs11966360	6:26316982	6	6p22	G/A	0.119404	1.10943	0.0227431	3.31075e-06		1.12993	0.028311	1.59884e-05		1.1294	0.0428135	0.004492		0.950072	0.103678	0.6213		0.884737	0.145752	0.400779
rs12660432	6:26317384	6	6p22	T/C	0.362753	0.937277	0.0155188	2.09901e-05		0.927296	0.019417	0.000101346		0.9139	0.0295586	0.002312		1.11579	0.066227	0.0980646		0.991354	0.0886197	0.921938
rs35162296	6:26318262	6	6p22	T/C	0.0655865	1.19909	0.0288697	1.55966e-10		1.24051	0.035085	8.10368e-10		1.1713	0.0564957	0.005139		1.05735	0.142156	0.694849		0.928714	0.201425	0.713502
rs17608582	6:26318799	6	6p22	A/C	0.362742	0.937313	0.0155185	2.12177e-05		0.927304	0.019416	0.000101455		0.914	0.0295591	0.002338		1.11581	0.0662327	0.0980276		0.991518	0.0886227	0.923427
rs9467704	6:26319486	6	6p22	T/C	0.0832575	1.16789	0.0260562	1.34596e-09		1.21336	0.032024	1.55126e-09		1.1644	0.0494392	0.002077		0.867103	0.130072	0.272948		0.826187	0.183863	0.299059
rs6902392	6:26322115	6	6p22	T/C	0.0866467	1.16785	0.0257293	8.37949e-10		1.21039	0.031622	1.55743e-09		1.1632	0.0488334	0.001968		0.913425	0.127556	0.477758		0.81699	0.183381	0.270362
rs6902389	6:26322153	6	6p22	G/A	0.0866421	1.16828	0.0257347	7.70736e-10		1.21111	0.031632	1.40094e-09		1.1632	0.0488336	0.001968		0.913413	0.127556	0.477692		0.81699	0.183379	0.270355
rs9358924	6:26322473	6	6p22	A/G	0.325417	0.926221	0.0159684	1.00203e-06		0.917713	0.019925	1.63489e-05		0.9046	0.0305494	0.001034		1.07426	0.0686866	0.297011		0.970214	0.0915191	0.741089
rs6903015	6:26322526	6	6p22	G/A	0.0866752	1.16772	0.0257288	8.61718e-10		1.2104	0.031622	1.55428e-09		1.1631	0.0488347	0.001974		0.911917	0.127492	0.469541		0.816083	0.183352	0.267662
rs9358925	6:26322768	6	6p22	G/C	0.362693	0.937161	0.0155173	2.02022e-05		0.927157	0.019413	9.77972e-05		0.9139	0.0295597	0.002322		1.11488	0.0662545	0.100715		0.992053	0.0886181	0.92826
rs6908156	6:26322861	6	6p22	T/C	0.0866494	1.16784	0.0257298	8.40563e-10		1.21041	0.031622	1.55217e-09		1.1631	0.0488353	0.001978		0.913408	0.127573	0.477722		0.816936	0.183408	0.270274
rs9358926	6:26323132	6	6p22	G/C	0.325538	0.925969	0.0159624	9.08579e-07		0.917725	0.019916	1.62468e-05		0.9042	0.0305385	0.0009694		1.07216	0.0686904	0.310403		0.968455	0.0915444	0.726231
rs62394768	6:26326033	6	6p22	T/C	0.362719	0.937517	0.0155195	2.26428e-05		0.927435	0.019415	0.000104367		0.9146	0.0295653	0.002521		1.11459	0.0662767	0.10166		0.992385	0.0886346	0.931269
rs62394769	6:26326182	6	6p22	T/C	0.325168	0.926408	0.0159759	1.08198e-06		0.918063	0.019933	1.79615e-05		0.9045	0.030571	0.001023		1.07348	0.0687103	0.302082		0.971093	0.0915204	0.748581
rs9467707	6:26327905	6	6p22	C/G	0.0866954	1.16903	0.0257726	6.95736e-10		1.21267	0.031667	1.13473e-09		1.162	0.048934	0.002156		0.914996	0.127817	0.487041		0.81492	0.18421	0.26655
rs9467708	6:26327956	6	6p22	C/T	0.0867245	1.16889	0.0257734	7.17987e-10		1.21266	0.031669	1.13885e-09		1.1618	0.0489371	0.002183		0.913987	0.127743	0.481394		0.814601	0.184152	0.265484
rs6918325	6:26327965	6	6p22	G/T	0.362636	0.937264	0.015546	2.16054e-05		0.926924	0.019453	9.58813e-05		0.9147	0.0296054	0.00259		1.11434	0.0663476	0.102742		0.993634	0.088714	0.942615
rs34107459	6:26328353	6	6p22	C/T	0.0615527	1.21904	0.0296172	1.01927e-11		1.25766	0.035785	1.48923e-10		1.2001	0.0587524	0.001906		1.09874	0.145752	0.51823		0.890688	0.211559	0.584254
rs6939978	6:26328462	6	6p22	C/G	0.0883409	1.17586	0.0258468	1.79276e-10		1.21281	0.031711	1.16991e-09		1.1703	0.0490301	0.001342		0.930061	0.132471	0.584154		0.933195	0.18421	0.707411
rs9366649	6:26329103	6	6p22	T/A	0.466438	1.08707	0.0151251	1.8664e-08		1.10486	0.018833	1.19154e-07		1.08436	0.0288458	0.005007		0.903385	0.0671099	0.13002		1.19628	0.0883943	0.0426179
rs9358927	6:26330492	6	6p22	G/T	0.396494	0.931264	0.0152782	2.03131e-06		0.916318	0.019119	4.8527e-06		0.9182	0.0290304	0.003279		1.11381	0.0657074	0.100933		0.988583	0.087642	0.89576
rs6930616	6:26331969	6	6p22	G/A	0.396308	0.931126	0.0152806	1.94199e-06		0.916005	0.019123	4.47917e-06		0.918	0.0290218	0.003202		1.11658	0.0657929	0.093739		0.989248	0.0877604	0.90197
rs9467711	6:26332605	6	6p22	C/A	0.108531	1.18284	0.0282201	1.69891e-09		1.19302	0.031179	1.50874e-08		1.1645	0.066369	0.02178		NA	NA	NA		NA	NA	NA
rs34569761	6:26334306	6	6p22	G/A	0.0877811	1.17791	0.0259228	1.29335e-10		1.21551	0.031843	8.84825e-10		1.172	0.0490404	0.001214		0.911063	0.133385	0.484989		0.970872	0.182927	0.871624
rs9366650	6:26335997	6	6p22	A/G	0.396409	0.932041	0.0152825	2.68817e-06		0.916705	0.019131	5.46712e-06		0.9187	0.0289971	0.003454		1.11896	0.0658774	0.0879776		0.996869	0.0878161	0.971512
rs989134	6:26336224	6	6p22	A/C	0.467126	1.08725	0.0151427	1.81536e-08		1.10603	0.01886	9.12145e-08		1.08178	0.0288279	0.006382		0.905401	0.0674532	0.140677		1.19588	0.0888658	0.0441234
rs989133	6:26336300	6	6p22	C/T	0.328388	0.928089	0.0159541	1.87082e-06		0.91764	0.019901	1.5677e-05		0.9096	0.0305467	0.001935		1.08481	0.0685514	0.235055		0.973132	0.0915493	0.766089
rs34158769	6:26336572	6	6p22	A/G	0.0652711	1.21627	0.0293304	1.11605e-11		1.25209	0.035488	2.37594e-10		1.18	0.0575127	0.004011		1.13853	0.151123	0.390633		1.06013	0.211858	0.78285
rs9366651	6:26336696	6	6p22	G/T	0.467125	1.08733	0.015144	1.77074e-08		1.10648	0.018862	8.11302e-08		1.0805	0.0288316	0.007207		0.907182	0.0674316	0.148567		1.19776	0.0888575	0.0422745
rs9357005	6:26336838	6	6p22	A/C	0.3961	0.931862	0.0152947	2.57197e-06		0.916335	0.01915	5.04975e-06		0.9189	0.0290098	0.003552		1.11913	0.0659126	0.087701		0.996255	0.0878625	0.965941
rs7755741	6:26337264	6	6p22	A/G	0.327091	0.92719	0.0159593	1.38422e-06		0.917804	0.019905	1.63944e-05		0.9062	0.030559	0.001264		1.07988	0.068719	0.26343		0.978778	0.0914051	0.814458
rs12525187	6:26337537	6	6p22	G/A	0.396291	0.931795	0.0152815	2.46318e-06		0.916435	0.019131	5.07984e-06		0.9183	0.0289866	0.003277		1.11966	0.0659107	0.0863729		0.997389	0.0878398	0.976252
rs4412193	6:26338056	6	6p22	G/A	0.396299	0.932073	0.015279	2.70471e-06		0.91685	0.019126	5.65201e-06		0.9184	0.0289867	0.003304		1.11964	0.0659151	0.0864503		0.997304	0.0878441	0.97548
rs9467713	6:26338128	6	6p22	C/T	0.0905661	1.16815	0.0256212	6.68167e-10		1.20283	0.031527	4.68958e-09		1.1709	0.0482989	0.001087		0.8913	0.131304	0.380815		0.950851	0.180791	0.780428
rs2893842	6:26338434	6	6p22	G/T	0.328136	0.927935	0.0159576	1.7842e-06		0.916988	0.019893	1.3225e-05		0.9099	0.030608	0.002027		1.0871	0.068506	0.222806		0.974791	0.0914544	0.780104
rs2393649	6:26338538	6	6p22	G/T	0.328164	0.927607	0.0159895	1.67135e-06		0.916464	0.019951	1.22886e-05		0.9098	0.030619	0.002008		1.08704	0.0685274	0.223275		0.974741	0.0914793	0.779738
rs2893843	6:26338697	6	6p22	G/A	0.396409	0.931743	0.0153683	2.75199e-06		0.916817	0.019263	6.53093e-06		0.9169	0.0291098	0.002883		1.119	0.066	0.0884611		0.99763	0.0879387	0.978477
rs35942569	6:26339131	6	6p22	G/A	0.0667918	1.20794	0.0290861	3.90636e-11		1.23879	0.03529	1.29514e-09		1.1882	0.0565845	0.002305		1.11398	0.15018	0.472291		1.0236	0.211271	0.912102
rs9467714	6:26340785	6	6p22	A/G	0.107218	1.11099	0.0241342	8.96365e-06		1.1178	0.029986	0.00020432		1.1333	0.0453639	0.005808		1.03831	0.112765	0.738829		0.994096	0.157852	0.970078
rs9379850	6:26343057	6	6p22	G/C	0.147168	1.1007	0.0210843	3.55614e-06		1.10821	0.026317	9.45809e-05		1.0751	0.0398578	0.06932		1.24501	0.0923366	0.0176299		1.07681	0.130338	0.570199
rs67509210	6:26354100	6	6p22	T/G	0.097538	1.10316	0.0244212	4.26341e-05		1.1061	0.029903	0.000746076		1.1047	0.0475311	0.03624		1.19873	0.113257	0.109497		0.990271	0.162608	0.952057
rs9366653	6:26354247	6	6p22	A/G	0.0975674	1.10306	0.0244146	4.31424e-05		1.10593	0.029894	0.000756648		1.1049	0.0475277	0.03588		1.19795	0.113164	0.110484		0.989471	0.162515	0.948072
rs28362606	6:26365586	6	6p22	C/T	0.0976291	1.10237	0.0244068	4.80266e-05		1.10501	0.029887	0.000834578		1.103	0.0475386	0.03925		1.20508	0.112743	0.0980021		0.992351	0.162167	0.962237
rs58825580	6:26365679	6	6p22	G/T	0.102979	1.10778	0.0238072	1.20608e-05		1.11529	0.029192	0.000185628		1.1146	0.0459889	0.01835		1.12282	0.112345	0.302462		0.964826	0.16049	0.823449
rs71557334	6:26365913	6	6p22	T/G	0.0976174	1.10235	0.0244073	4.81947e-05		1.105	0.029888	0.000836154		1.1029	0.0475393	0.03933		1.20539	0.112728	0.097502		0.992379	0.162162	0.962372
rs9348712	6:26366511	6	6p22	A/T	0.0976112	1.10248	0.024407	4.71221e-05		1.10518	0.029887	0.000819507		1.1029	0.0475415	0.03938		1.20585	0.112723	0.0967989		0.992378	0.162176	0.962372
rs9379856	6:26366836	6	6p22	C/A	0.0976259	1.10255	0.024407	4.66267e-05		1.10523	0.029887	0.000814907		1.1029	0.0475418	0.03934		1.20687	0.112713	0.0952671		0.991957	0.162203	0.960292
rs9379857	6:26367654	6	6p22	C/G	0.0976035	1.1028	0.0244056	4.4694e-05		1.10555	0.029886	0.000786443		1.103	0.0475414	0.03927		1.20706	0.11265	0.0948114		0.992417	0.162131	0.962552
rs9379858	6:26367689	6	6p22	C/T	0.097613	1.10303	0.0244109	4.32744e-05		1.10553	0.029885	0.000787509		1.1039	0.0475853	0.03784		1.20711	0.112648	0.0947384		0.9924	0.162132	0.96247
rs9393710	6:26367833	6	6p22	G/A	0.0976135	1.10282	0.0244053	4.45393e-05		1.10554	0.029885	0.00078709		1.1031	0.0475436	0.03906		1.20711	0.112648	0.0947384		0.9924	0.162132	0.96247
rs72841509	6:26368279	6	6p22	A/G	0.0976041	1.10299	0.0244064	4.3361e-05		1.10572	0.029886	0.000771669		1.1033	0.0475477	0.03865		1.20711	0.112648	0.0947274		0.9924	0.162132	0.96247
rs9379859	6:26369549	6	6p22	T/C	0.0976155	1.10305	0.0244065	4.29874e-05		1.10569	0.029885	0.000774444		1.1036	0.0475527	0.03813		1.20712	0.112648	0.0947163		0.9924	0.162132	0.96247
rs9358935	6:26369587	6	6p22	G/A	0.0976143	1.10307	0.0244072	4.28239e-05		1.10569	0.029886	0.000774199		1.1037	0.0475537	0.03803		1.2071	0.11265	0.0947472		0.992395	0.162133	0.962445
rs34436535	6:26370365	6	6p22	C/G	0.0975943	1.10311	0.0244094	4.26114e-05		1.10553	0.029887	0.000788078		1.1043	0.0475637	0.03694		1.20689	0.112672	0.0951248		0.992343	0.162153	0.962192
rs35307327	6:26370474	6	6p22	T/C	0.0975861	1.10319	0.0244101	4.21008e-05		1.10554	0.029887	0.000787408		1.1046	0.0475678	0.03644		1.20679	0.112682	0.0952969		0.992316	0.162161	0.96206
rs34878490	6:26370572	6	6p22	T/C	0.0977021	1.10318	0.0244112	4.22191e-05		1.10532	0.029888	0.000807241		1.1051	0.0475718	0.03571		1.20694	0.112685	0.0950937		0.992184	0.162166	0.961409
rs9358936	6:26370657	6	6p22	G/A	0.0975788	1.10316	0.0244107	4.23592e-05		1.10538	0.029887	0.00080172		1.1049	0.0475717	0.03596		1.20668	0.112691	0.0954823		0.992288	0.162169	0.961921
rs9393711	6:26370659	6	6p22	T/C	0.0977629	1.10273	0.0244082	4.53252e-05		1.10568	0.029889	0.00077606		1.1023	0.0475169	0.04032		1.20924	0.112858	0.09229		0.98923	0.162793	0.946965
rs9393712	6:26371000	6	6p22	C/G	0.0975637	1.10318	0.0244122	4.22127e-05		1.10524	0.029888	0.000814336		1.1054	0.0475772	0.03519		1.2065	0.112705	0.0957826		0.992234	0.16218	0.96166
rs12173854	6:26371679	6	6p22	G/A	0.0975149	1.10267	0.0244398	4.6804e-05		1.10419	0.029934	0.000929574		1.1063	0.0475877	0.03381		1.20502	0.112808	0.0982872		0.992109	0.162215	0.96105
rs9379863	6:26372427	6	6p22	G/A	0.0968827	1.10699	0.0245255	2.4528e-05		1.10454	0.030006	0.000920657		1.1215	0.0479017	0.0167		1.20725	0.113195	0.0961308		1.00046	0.162244	0.997727
rs9379864	6:26372584	6	6p22	A/G	0.0968779	1.10699	0.0245261	2.45609e-05		1.10454	0.030007	0.000921421		1.1215	0.047902	0.01664		1.20723	0.113196	0.0961653		1.00046	0.162245	0.997752
rs12176317	6:26372786	6	6p22	G/A	0.0968705	1.10695	0.0245268	2.47175e-05		1.10453	0.030008	0.000922837		1.1214	0.0479034	0.01678		1.20717	0.113197	0.0962532		1.00044	0.162245	0.997816
rs12174602	6:26372827	6	6p22	T/C	0.096907	1.107	0.0245278	2.45438e-05		1.10456	0.030009	0.000919626		1.1214	0.0479047	0.0168		1.20746	0.113216	0.0958807		1.00092	0.162257	0.9955
rs12174623	6:26373086	6	6p22	T/C	0.0971177	1.10731	0.0245118	2.29791e-05		1.10455	0.030007	0.000920392		1.121	0.0478366	0.01698		1.20753	0.113239	0.0958513		1.02047	0.160546	0.89954
rs12174639	6:26373121	6	6p22	A/G	0.096628	1.1086	0.0245524	1.91514e-05		1.10467	0.030008	0.00090902		1.1283	0.0480519	0.012		1.20177	0.113651	0.105838		1.0046	0.162563	0.977455
rs12174631	6:26373150	6	6p22	T/C	0.0968788	1.10714	0.0245278	2.39715e-05		1.10454	0.030008	0.000921296		1.1219	0.0479041	0.01638		1.20775	0.113263	0.0955994		1.00177	0.1623	0.991329
rs13216828	6:26373507	6	6p22	A/G	0.0968822	1.10717	0.024528	2.3837e-05		1.10453	0.030008	0.000922215		1.122	0.0479041	0.01629		1.20795	0.113279	0.0953581		1.00207	0.162315	0.989833
rs9393713	6:26373678	6	6p22	A/G	0.0968852	1.10725	0.0245284	2.35582e-05		1.10453	0.030008	0.00092304		1.1222	0.0479041	0.01609		1.20823	0.11331	0.0950415		1.00276	0.162339	0.986449
rs9393714	6:26373740	6	6p22	T/G	0.0969103	1.10757	0.0245274	2.23234e-05		1.10497	0.030006	0.000878698		1.1223	0.0479041	0.01604		1.20831	0.113318	0.094953		1.00287	0.162347	0.985908
rs9358937	6:26374274	6	6p22	G/C	0.0968903	1.10717	0.0245295	2.38657e-05		1.1042	0.030009	0.000956909		1.1226	0.0479036	0.0158		1.20867	0.113356	0.0945365		1.00374	0.162376	0.981635
rs2073527	6:26374978	6	6p22	C/T	0.0969036	1.10832	0.0245414	1.98927e-05		1.10563	0.030026	0.0008248		1.1231	0.0479145	0.01541		1.20966	0.113447	0.0933933		1.00593	0.162441	0.970982
rs2073529	6:26375159	6	6p22	G/A	0.0969152	1.1083	0.0245432	1.99938e-05		1.10547	0.030027	0.000839748		1.1233	0.0479223	0.01525		1.2101	0.113469	0.0928276		1.00663	0.162457	0.967551
rs2073530	6:26375243	6	6p22	C/T	0.0968525	1.10833	0.0245494	1.99768e-05		1.10565	0.030028	0.000824077		1.1229	0.047951	0.01561		1.21033	0.113593	0.0928596		1.00726	0.162605	0.964538
rs2073531	6:26375256	6	6p22	G/A	0.0968099	1.10832	0.0245522	2.00742e-05		1.10562	0.030027	0.00082593		1.1229	0.0479653	0.01569		1.21079	0.113673	0.092445		1.00652	0.162783	0.968164
rs9393715	6:26375645	6	6p22	A/G	0.0967715	1.10864	0.0245836	1.94983e-05		1.10523	0.03001	0.000856482		1.1255	0.0482591	0.01431		1.20976	0.113808	0.0942836		1.00729	0.162846	0.964433
rs9348716	6:26375658	6	6p22	A/G	0.0967209	1.10916	0.0245818	1.78429e-05		1.10545	0.030009	0.000835575		1.127	0.0482498	0.01319		1.20983	0.113812	0.0941994		1.00745	0.162848	0.963668
rs9379871	6:26375854	6	6p22	G/C	0.0977378	1.10898	0.0244545	1.6634e-05		1.10607	0.029906	0.000749317		1.1263	0.0477842	0.01279		1.19542	0.113419	0.115534		1.01477	0.161435	0.927651
rs3757138	6:26376103	6	6p22	G/A	0.0969018	1.10853	0.0245492	1.93114e-05		1.10551	0.030027	0.000836016		1.1239	0.047947	0.01487		1.21035	0.113664	0.093039		1.009	0.162644	0.956055
rs113261463	6:26376314	6	6p22	G/A	0.0969074	1.1087	0.0245521	1.88067e-05		1.1056	0.03003	0.000828863		1.1242	0.0479541	0.01465		1.21079	0.113691	0.0924888		1.00986	0.162657	0.951912
rs28551159	6:26376368	6	6p22	G/A	0.0964492	1.11781	0.0247738	4.71444e-06		1.11969	0.030438	0.000203938		1.1242	0.0479555	0.01462		1.21084	0.113697	0.0924424		1.01005	0.162659	0.950974
rs9366654	6:26377028	6	6p22	A/G	0.0968008	1.11061	0.0246007	1.41807e-05		1.10761	0.030086	0.000680749		1.1255	0.0480235	0.01382		1.21393	0.114293	0.0898492		1.01642	0.16345	0.920615
rs9366655	6:26377385	6	6p22	G/C	0.0970861	1.10896	0.0245509	1.79902e-05		1.10463	0.030021	0.000917495		1.1266	0.0479805	0.01295		1.21254	0.113786	0.0903244		1.0198	0.162441	0.903919
rs1977	6:26377546	6	6p22	G/A	0.0970878	1.10901	0.0245514	1.78693e-05		1.10463	0.030021	0.00091706		1.1267	0.0479839	0.01293		1.21267	0.113793	0.0901613		1.02022	0.162438	0.901926
rs1978	6:26377573	6	6p22	A/T	0.0970848	1.10943	0.0245516	1.66518e-05		1.10527	0.030021	0.000856305		1.1267	0.0479846	0.0129		1.21274	0.1138	0.0900956		1.02044	0.162438	0.900878
rs1979	6:26377591	6	6p22	T/G	0.097085	1.10952	0.0245538	1.64054e-05		1.10537	0.030025	0.000848411		1.1268	0.0479851	0.01287		1.21282	0.113801	0.0899799		1.0206	0.162435	0.900097
rs72841536	6:26378288	6	6p22	A/T	0.0972464	1.11098	0.0245791	1.30785e-05		1.10725	0.030079	0.000706777		1.1267	0.047952	0.01283		1.21513	0.113863	0.0870308		1.02718	0.162306	0.86877
rs2072806	6:26385093	6	6p22	G/C	0.0969339	1.11911	0.0244805	2.88184e-06		1.11773	0.029921	0.000199491		1.1278	0.0477366	0.01176		1.21936	0.115302	0.0854183		1.07011	0.163111	0.677838
rs9358938	6:26387546	6	6p22	T/C	0.0969953	1.1178	0.0244846	3.65678e-06		1.11467	0.029935	0.000287277		1.1302	0.0477153	0.0103		1.21961	0.115276	0.0850347		1.07276	0.162962	0.666485
rs2072803	6:26392515	6	6p22	C/G	0.0967855	1.11999	0.0245062	2.51127e-06		1.11846	0.029977	0.000188034		1.1294	0.0476927	0.01074		1.21724	0.115426	0.0885446		1.07425	0.163052	0.66046
rs9379873	6:26402717	6	6p22	C/T	0.0923352	1.12283	0.0248412	2.06917e-06		1.12673	0.030267	8.07136e-05		1.1243	0.0486171	0.01598		1.19408	0.119102	0.13642		1.06271	0.168174	0.717588
rs9393718	6:26407482	6	6p22	A/G	0.0923252	1.12318	0.0248212	1.90542e-06		1.12651	0.030245	8.19174e-05		1.1234	0.0485911	0.01666		1.21502	0.118585	0.100518		1.05688	0.168284	0.742335
rs75782365	6:26408551	6	6p22	G/T	0.0639861	1.19621	0.0290652	3.58929e-10		1.2165	0.035046	2.24536e-08		1.2016	0.057885	0.001513		1.12505	0.144864	0.415993		0.979017	0.206511	0.918209
rs41266839	6:26409890	6	6p22	C/G	0.0638361	1.19757	0.0291143	2.97509e-10		1.21806	0.035116	1.93886e-08		1.2045	0.0579356	0.001318		1.1204	0.145047	0.433152		0.972	0.206987	0.890869
rs34273322	6:26415409	6	6p22	A/T	0.0920773	1.12056	0.0248439	3.11608e-06		1.12616	0.030282	8.72274e-05		1.1176	0.0485649	0.02201		1.1915	0.119157	0.141436		1.05764	0.168463	0.739379
rs9358939	6:26416787	6	6p22	G/C	0.092138	1.1204	0.0248416	3.19839e-06		1.12607	0.030282	8.82527e-05		1.1169	0.0485647	0.02283		1.19302	0.118979	0.137986		1.05843	0.16827	0.735776
rs2393667	6:26421345	6	6p22	C/T	0.0919238	1.12226	0.0248423	2.29532e-06		1.12811	0.030275	6.84775e-05		1.1179	0.0485835	0.02181		1.19706	0.119148	0.131142		1.0644	0.168414	0.710959
rs2076030	6:26426856	6	6p22	A/G	0.0919663	1.1212	0.0248409	2.77182e-06		1.12577	0.030269	9.08327e-05		1.1196	0.048601	0.02012		1.19785	0.119113	0.129625		1.06375	0.168398	0.713632
rs2235251	6:26431982	6	6p22	T/C	0.0916513	1.12303	0.0248669	2.04628e-06		1.12817	0.030285	6.8353e-05		1.1216	0.0486934	0.01842		1.18978	0.119538	0.146034		1.06804	0.168697	0.696384
rs9366656	6:26434630	6	6p22	C/T	0.0917417	1.12316	0.0248645	1.9922e-06		1.12866	0.030284	6.42857e-05		1.1208	0.0486856	0.01914		1.19198	0.119429	0.141446		1.0648	0.168744	0.709821
rs13220495	6:26441640	6	6p22	T/C	0.0639443	1.19191	0.0290816	8.18046e-10		1.21382	0.035096	3.36514e-08		1.1927	0.057771	0.002281		1.1217	0.144912	0.428051		0.968305	0.207255	0.876503
rs9379875	6:26444732	6	6p22	T/C	0.0916019	1.12342	0.0248896	1.94923e-06		1.12725	0.030312	7.75874e-05		1.1234	0.0487344	0.01697		1.20524	0.119579	0.118501		1.06402	0.16931	0.713966
rs35942482	6:26444938	6	6p22	A/T	0.0915995	1.12344	0.02489	1.94157e-06		1.12726	0.030312	7.75179e-05		1.1235	0.0487363	0.01691		1.20532	0.119579	0.118361		1.06357	0.16933	0.715889
rs34605993	6:26454363	6	6p22	T/C	0.0752677	1.17558	0.0271853	1.40854e-09		1.1825	0.032958	3.6536e-07		1.1967	0.0535223	0.0007932		1.19315	0.13355	0.18607		0.989123	0.191245	0.954396
rs66757203	6:26454956	6	6p22	T/C	0.0754928	1.17498	0.0271312	1.47181e-09		1.18295	0.03292	3.33346e-07		1.194	0.0532801	0.0008749		1.18859	0.133467	0.195501		0.985839	0.191163	0.940527
rs35680819	6:26455814	6	6p22	C/T	0.0751361	1.17317	0.0271928	2.28645e-09		1.17875	0.03297	6.10217e-07		1.1974	0.0535281	0.000765		1.19106	0.133548	0.190458		0.98707	0.191281	0.945756
rs36033628	6:26456074	6	6p22	G/T	0.0750144	1.17545	0.0272725	1.62712e-09		1.18186	0.033104	4.47815e-07		1.1983	0.05355	0.0007298		1.1918	0.133689	0.189349		0.987316	0.191456	0.946842
rs35627490	6:26462104	6	6p22	T/C	0.0751306	1.17169	0.0271814	3.00639e-09		1.17727	0.032961	7.3781e-07		1.1966	0.0534933	0.0007915		1.18572	0.133391	0.201577		0.982561	0.191117	0.926655
rs3823158	6:26463271	6	6p22	A/T	0.075155	1.17289	0.0271798	2.37151e-09		1.17763	0.032955	6.99175e-07		1.2009	0.053511	0.000624		1.18439	0.133339	0.204378		0.981524	0.191054	0.922244
rs13195401	6:26463574	6	6p22	T/G	0.0606346	1.20263	0.0317695	3.31473e-09		1.23062	0.03998	2.09688e-07		1.2092	0.0580974	0.001078		1.11903	0.146502	0.442694		0.92611	0.211757	0.716975
rs13195402	6:26463575	6	6p22	T/G	0.0607606	1.19874	0.0317034	5.75865e-09		1.23114	0.039978	1.97673e-07		1.1948	0.0576993	0.002042		1.11891	0.146541	0.443241		0.926143	0.211802	0.717161
rs13195509	6:26463660	6	6p22	A/G	0.0750778	1.16993	0.0271966	4.31011e-09		1.17642	0.032958	8.23861e-07		1.1923	0.0536304	0.001039		1.18356	0.133304	0.20614		0.980854	0.191013	0.919387
rs3734542	6:26468326	6	6p22	A/G	0.0764995	1.17696	0.0271259	9.81177e-10		1.18101	0.03295	4.43892e-07		1.21	0.0532919	0.0003468		1.18341	0.131711	0.201048		0.973514	0.18823	0.886599
rs3734543	6:26468545	6	6p22	C/G	0.0764994	1.17699	0.0271259	9.7658e-10		1.181	0.03295	4.43944e-07		1.2101	0.0532922	0.0003465		1.18341	0.131711	0.201044		0.973517	0.18823	0.886612
rs3734544	6:26468660	6	6p22	A/G	0.166856	1.08345	0.0198552	3.91834e-05		1.07828	0.024764	0.00234003		1.0797	0.0375809	0.04127		1.19957	0.0875912	0.0377612		1.16108	0.121653	0.21957
rs9366658	6:26469866	6	6p22	A/G	0.166309	1.08383	0.0198695	3.67114e-05		1.07854	0.024761	0.00226061		1.0803	0.0376453	0.04027		1.19977	0.0879745	0.0384307		1.16505	0.122107	0.210918
rs9358944	6:26469875	6	6p22	C/A	0.166306	1.08383	0.0198696	3.66891e-05		1.07855	0.024761	0.00225929		1.0803	0.0376458	0.04026		1.19978	0.0879754	0.0384172		1.16505	0.122109	0.210905
rs9348719	6:26470032	6	6p22	C/T	0.166786	1.08382	0.0198517	3.61957e-05		1.07881	0.024756	0.00218408		1.0798	0.0375844	0.04097		1.19984	0.0876005	0.0375507		1.16136	0.121662	0.21887
rs9358945	6:26472114	6	6p22	G/A	0.166789	1.08394	0.019848	3.51512e-05		1.07905	0.024747	0.00210834		1.0798	0.037592	0.04108		1.19937	0.0875919	0.0379395		1.16106	0.121652	0.219616
rs7773938	6:26474044	6	6p22	T/C	0.166764	1.08473	0.0198582	3.01659e-05		1.08026	0.024766	0.00182481		1.0799	0.037595	0.04094		1.19934	0.0875895	0.037962		1.161	0.12165	0.21977
rs56296968	6:26474571	6	6p22	T/C	0.166758	1.08396	0.0198487	3.50382e-05		1.07904	0.024747	0.00211191		1.0799	0.0375967	0.04091		1.19941	0.0875892	0.0379037		1.16097	0.12165	0.219847
rs3757150	6:26476782	6	6p22	A/T	0.166779	1.08421	0.0198583	3.35428e-05		1.07914	0.024763	0.00209981		1.0806	0.0376054	0.03926		1.19942	0.0875915	0.037895		1.16075	0.121656	0.220467
rs16891717	6:26477143	6	6p22	A/T	0.16678	1.08423	0.0198584	3.34062e-05		1.07913	0.024763	0.00210311		1.0807	0.037606	0.03906		1.19947	0.0875926	0.0378521		1.16069	0.121658	0.220636
rs6456728	6:26477779	6	6p22	A/G	0.181958	1.08026	0.019327	4.70794e-05		1.08134	0.02422	0.00124357		1.0716	0.0361151	0.05561		1.16793	0.0857995	0.0704059		1.10712	0.119613	0.394884
rs34104395	6:26478252	6	6p22	T/C	0.0764927	1.17764	0.0271357	8.69207e-10		1.18099	0.032952	4.45505e-07		1.2129	0.0533511	0.0002973		1.18325	0.131777	0.20163		0.973235	0.188327	0.885457
rs6926677	6:26478825	6	6p22	C/G	0.17812	1.08115	0.0193924	4.15323e-05		1.08118	0.024237	0.00127921		1.0727	0.0364399	0.05422		1.17221	0.0862722	0.065512		1.12619	0.120082	0.322335
rs9358946	6:26478927	6	6p22	A/G	0.166815	1.08447	0.0198549	3.17341e-05		1.07953	0.024754	0.00199164		1.0806	0.0376122	0.03927		1.20009	0.0876012	0.0373271		1.16006	0.12168	0.222387
rs9358947	6:26479000	6	6p22	A/G	0.166809	1.08413	0.0198561	3.40639e-05		1.07899	0.024756	0.00213342		1.0806	0.0376131	0.0393		1.20014	0.0876037	0.0372892		1.15995	0.121688	0.222723
rs16891725	6:26479150	6	6p22	T/C	0.0964835	1.12345	0.0246167	1.48465e-06		1.12381	0.030111	0.000105946		1.1407	0.0477264	0.005825		1.17924	0.11784	0.161791		1.01707	0.166086	0.918828
rs7756567	6:26481642	6	6p22	G/T	0.166853	1.08402	0.0198576	3.48694e-05		1.07884	0.024757	0.00217558		1.0805	0.0376194	0.03955		1.20086	0.0876052	0.0366739		1.15927	0.1217	0.22461
rs9348720	6:26482468	6	6p22	A/G	0.166871	1.08401	0.019858	3.501e-05		1.0788	0.024757	0.00218632		1.0805	0.0376222	0.03966		1.20119	0.0876039	0.0363948		1.1589	0.121706	0.225628
rs9358948	6:26483806	6	6p22	A/G	0.166763	1.08388	0.019873	3.64241e-05		1.07861	0.024785	0.00226447		1.0804	0.0376258	0.03986		1.20166	0.0875997	0.0359854		1.15834	0.121713	0.22718
rs9348721	6:26485573	6	6p22	G/A	0.092578	1.13287	0.0250765	4.11706e-07		1.13413	0.030642	3.99853e-05		1.1461	0.0486803	0.005095		1.1946	0.120857	0.141225		1.05161	0.169589	0.766668
rs6900665	6:26487169	6	6p22	T/C	0.0928977	1.13206	0.0250488	4.64779e-07		1.13273	0.030628	4.71602e-05		1.1466	0.0485344	0.004827		1.19395	0.120853	0.142423		1.0511	0.169582	0.768861
rs16891727	6:26488860	6	6p22	A/C	0.0926376	1.13287	0.0250695	4.08368e-07		1.13423	0.030628	3.91556e-05		1.1461	0.0486847	0.005098		1.19354	0.120862	0.143227		1.05085	0.16959	0.769932
rs34313099	6:26489607	6	6p22	T/C	0.163092	1.08856	0.0200634	1.63971e-05		1.08389	0.025016	0.00128004		1.0824	0.0380507	0.03754		1.20872	0.0881428	0.0315084		1.17848	0.122269	0.179218
rs13195047	6:26493384	6	6p22	T/G	0.162814	1.08856	0.0200735	1.65803e-05		1.08337	0.025018	0.00137062		1.0841	0.0381125	0.03418		1.20536	0.0881623	0.0341259		1.17879	0.122235	0.178401
rs2093169	6:26495099	6	6p22	T/C	0.167087	1.08386	0.0198595	3.61176e-05		1.07823	0.024753	0.00234298		1.0811	0.0376636	0.03837		1.20474	0.0874172	0.0331117		1.15321	0.121618	0.241163
rs9379880	6:26496916	6	6p22	A/G	0.167064	1.08481	0.0198743	3.00959e-05		1.07956	0.02477	0.00199699		1.0811	0.0376921	0.03867		1.20729	0.0875261	0.031377		1.15359	0.121752	0.240581
rs72843784	6:26498758	6	6p22	T/G	0.0641266	1.19236	0.0291447	8.18139e-10		1.21211	0.035215	4.69467e-08		1.2131	0.0577793	0.000826		1.09525	0.143416	0.525818		0.875222	0.209732	0.525125
rs13220261	6:26499185	6	6p22	T/C	0.0765664	1.177	0.0271339	9.86539e-10		1.18068	0.032935	4.58393e-07		1.2145	0.0533678	0.0002716		1.1803	0.131827	0.208584		0.940544	0.190051	0.747053
rs9393727	6:26500011	6	6p22	G/C	0.102351	1.1096	0.0240422	1.06601e-05		1.10926	0.029586	0.000457222		1.1318	0.0458199	0.006892		1.1444	0.115954	0.244724		0.972508	0.164586	0.865499
rs2295593	6:26501768	6	6p22	T/C	0.102476	1.10859	0.0240359	1.26688e-05		1.10897	0.029582	0.000471544		1.1286	0.045792	0.008226		1.14459	0.115942	0.244115		0.97206	0.164592	0.863306
rs35555795	6:26509382	6	6p22	T/C	0.0764631	1.17658	0.0271575	1.10977e-09		1.18006	0.032972	5.13132e-07		1.214	0.05339	0.000281		1.18275	0.131804	0.20287		0.940574	0.190127	0.747278
rs3799383	6:26510748	6	6p22	T/C	0.102272	1.10995	0.0240497	1.0093e-05		1.10951	0.029592	0.000445264		1.1322	0.0458308	0.006732		1.14552	0.11621	0.242359		0.974031	0.164734	0.873097
rs9379882	6:26511076	6	6p22	T/C	0.10232	1.10975	0.0240438	1.04051e-05		1.10949	0.029592	0.000446049		1.1322	0.0457964	0.006691		1.14188	0.116143	0.253296		0.971916	0.164636	0.862631
rs34148261	6:26511744	6	6p22	C/G	0.0764611	1.17677	0.0271593	1.06961e-09		1.1803	0.032974	4.97956e-07		1.2141	0.0533898	0.0002787		1.18308	0.131867	0.202327		0.940609	0.190196	0.747515
rs12176129	6:26514940	6	6p22	T/C	0.102276	1.11001	0.0240467	9.96301e-06		1.10957	0.029594	0.000442433		1.1327	0.0457966	0.0065		1.14314	0.116279	0.249944		0.973003	0.164827	0.868123
rs35433030	6:26529890	6	6p22	A/G	0.0764282	1.17712	0.027172	1.01741e-09		1.18057	0.032986	4.8466e-07		1.2145	0.05341	0.000274		1.18435	0.132148	0.200425		0.940588	0.190501	0.747816
rs66941101	6:26530376	6	6p22	T/C	0.0764369	1.1771	0.0271723	1.02137e-09		1.18046	0.032986	4.915e-07		1.2147	0.0534111	0.0002705		1.18442	0.132155	0.20029		0.940583	0.190509	0.747804
rs67234939	6:26530419	6	6p22	G/A	0.102335	1.11052	0.0240487	9.12043e-06		1.11027	0.029591	0.000407788		1.1328	0.0458126	0.006486		1.14437	0.116386	0.246592		0.972532	0.164926	0.865894
rs6920256	6:26537801	6	6p22	A/G	0.0993219	1.11885	0.0243437	2.66094e-06		1.12054	0.029862	0.000138213		1.1347	0.0467606	0.006896		1.17211	0.117384	0.176105		0.982861	0.166395	0.917251
rs34246779	6:26549212	6	6p22	A/G	0.07639	1.17741	0.0271831	9.75494e-10		1.1811	0.032994	4.5436e-07		1.214	0.0534375	0.000285		1.18571	0.132414	0.198295		0.940652	0.190742	0.748393
rs72845428	6:26550144	6	6p22	T/C	0.0763974	1.17739	0.0271842	9.81011e-10		1.18125	0.032995	4.45374e-07		1.2135	0.0534406	0.0002936		1.18576	0.132425	0.198209		0.940565	0.190754	0.748043
rs16901784	6:26555433	6	6p22	A/C	0.102139	1.11072	0.0240534	8.85038e-06		1.11153	0.029561	0.000347863		1.13	0.0459425	0.007809		1.14748	0.11656	0.237893		0.973424	0.165113	0.870415
rs35277236	6:26562269	6	6p22	T/G	0.076335	1.17778	0.0271913	9.15883e-10		1.1817	0.032997	4.20134e-07		1.2138	0.0534795	0.0002909		1.18651	0.132518	0.196873		0.940915	0.190777	0.749548
rs72844462	6:26563864	6	6p22	C/A	0.0764369	1.17834	0.0271928	8.21787e-10		1.18253	0.032995	3.74897e-07		1.214	0.0534808	0.0002881		1.18482	0.132744	0.201408		0.941749	0.190927	0.75326
rs36162392	6:26569135	6	6p22	C/T	0.0767522	1.17895	0.0272407	7.77315e-10		1.18216	0.033087	4.24338e-07		1.2166	0.0534678	0.0002462		1.18426	0.132745	0.202648		0.953086	0.190324	0.800682
rs13198716	6:26582035	6	6p22	T/C	0.0642293	1.18686	0.0291647	2.29505e-09		1.20859	0.035189	7.28933e-08		1.2023	0.0579661	0.001481		1.0835	0.144507	0.578902		0.866279	0.210413	0.4951
rs13190739	6:26587373	6	6p22	T/G	0.0761322	1.18013	0.0272296	6.04438e-10		1.1845	0.033026	2.94647e-07		1.2161	0.0536514	0.0002651		1.18656	0.13254	0.196844		0.941653	0.190543	0.752373
rs13190754	6:26587406	6	6p22	A/G	0.196164	1.07761	0.0187763	4.99845e-05		1.06936	0.023383	0.00412974		1.0742	0.035748	0.04516		1.21677	0.0824762	0.0173638		1.17452	0.113216	0.155361
rs34229567	6:26588521	6	6p22	T/C	0.0932747	1.1202	0.0250211	3.88456e-06		1.11889	0.030652	0.000247508		1.1503	0.0481534	0.003631		1.12715	0.122094	0.326938		0.995825	0.169997	0.980365
rs13203358	6:26590578	6	6p22	T/A	0.0935173	1.11927	0.024832	3.87811e-06		1.1176	0.030307	0.000243876		1.1501	0.0481526	0.003674		1.12722	0.122069	0.326583		0.995883	0.16996	0.980632
rs9379895	6:26592707	6	6p22	G/A	0.196165	1.07783	0.0187373	4.59569e-05		1.06968	0.023317	0.0038664		1.0752	0.0357245	0.04244		1.21273	0.0824207	0.0192768		1.17296	0.113063	0.158252
rs34781270	6:26593037	6	6p22	G/A	0.0761862	1.18027	0.0271869	5.53e-10		1.18425	0.032969	2.90772e-07		1.2173	0.0535738	0.000242		1.18637	0.132501	0.19713		0.941789	0.19044	0.752819
rs35400317	6:26593275	6	6p22	T/C	0.0641328	1.1899	0.0291449	1.28764e-09		1.21424	0.035177	3.42122e-08		1.1998	0.0578929	0.00165		1.08433	0.144187	0.57444		0.865249	0.210039	0.49076
rs4634439	6:26598004	6	6p22	G/A	0.0936452	1.11968	0.024806	3.52076e-06		1.11848	0.030296	0.000219078		1.1506	0.0480191	0.003486		1.12216	0.121945	0.344602		0.991263	0.169802	0.958785
rs45527431	6:26599509	6	6p22	G/A	0.0640218	1.19219	0.0291696	8.73098e-10		1.21681	0.035213	2.50894e-08		1.2029	0.0579237	0.001429		1.08303	0.144194	0.580151		0.86348	0.210112	0.484802
rs9379897	6:26601526	6	6p22	C/T	0.0936731	1.11961	0.0248015	3.55018e-06		1.11873	0.030295	0.000212704		1.1502	0.0479999	0.003561		1.12002	0.121846	0.352245		0.989368	0.169637	0.94976
rs13208916	6:26601940	6	6p22	A/G	0.0941258	1.1171	0.0247612	5.32754e-06		1.11583	0.030255	0.000291618		1.1477	0.0479175	0.004039		1.12242	0.121152	0.34048		0.985088	0.16929	0.929283
rs28360517	6:26602453	6	6p22	G/A	0.0936853	1.11954	0.0248002	3.58815e-06		1.11847	0.030294	0.000219262		1.1506	0.0479944	0.003459		1.12004	0.121847	0.352175		0.98942	0.169638	0.950005
rs9379899	6:26603015	6	6p22	A/T	0.0935956	1.11975	0.024812	3.49488e-06		1.11858	0.030302	0.000217201		1.1509	0.0480427	0.003433		1.12112	0.1219	0.348301		0.990544	0.169728	0.955361
rs9379900	6:26603811	6	6p22	C/A	0.0937805	1.11885	0.0247936	4.0333e-06		1.11776	0.030273	0.000235626		1.1495	0.0480205	0.003722		1.12141	0.121913	0.347254		0.988832	0.169887	0.947292
rs9379901	6:26603866	6	6p22	C/T	0.09363	1.11936	0.0248038	3.71645e-06		1.1185	0.030293	0.000218305		1.1495	0.0480191	0.003722		1.12132	0.121902	0.347554		0.990606	0.169731	0.955652
rs35076545	6:26603924	6	6p22	A/C	0.0762188	1.17984	0.027178	5.94943e-10		1.18434	0.032963	2.85847e-07		1.2157	0.0535324	0.0002644		1.18456	0.132488	0.201113		0.940323	0.19045	0.746631
rs9348726	6:26605206	6	6p22	A/G	0.0936367	1.11936	0.0248016	3.70806e-06		1.1185	0.030291	0.00021821		1.1495	0.0480111	0.003716		1.12126	0.121904	0.34781		0.99083	0.169726	0.956716
rs13212985	6:26609989	6	6p22	C/G	0.0762965	1.17971	0.0271992	6.29847e-10		1.18426	0.033006	2.99503e-07		1.2152	0.05351	0.0002707		1.18488	0.132502	0.20043		0.941296	0.190434	0.750727
rs9368443	6:26610426	6	6p22	T/G	0.195131	1.07882	0.0187764	3.84453e-05		1.07169	0.023381	0.0030636		1.0744	0.0357477	0.04467		1.21378	0.0826027	0.0190063		1.1685	0.113159	0.168782
rs11967852	6:26612870	6	6p22	T/G	0.194456	1.07927	0.0188187	3.62819e-05		1.0733	0.023417	0.00251977		1.0722	0.0358912	0.0521		1.21129	0.082767	0.0205623		1.1739	0.113367	0.157277
rs9393737	6:26617306	6	6p22	A/G	0.193795	1.07949	0.018824	3.47785e-05		1.07281	0.02343	0.00270263		1.0736	0.0358835	0.04791		1.21114	0.0827768	0.020659		1.18017	0.113268	0.1436
rs9393738	6:26620658	6	6p22	A/G	0.193639	1.0792	0.018823	3.69968e-05		1.07238	0.023428	0.00285612		1.0733	0.0358828	0.04874		1.21179	0.0827879	0.0203198		1.18155	0.113258	0.140753
rs9379905	6:26630990	6	6p22	A/G	0.193576	1.07798	0.0188211	4.81285e-05		1.07049	0.023425	0.00363995		1.0731	0.0358791	0.04922		1.21169	0.0828058	0.0204043		1.18261	0.113263	0.138662
rs66488313	6:26631568	6	6p22	T/G	0.0641751	1.19412	0.0292619	6.90552e-10		1.22118	0.035386	1.63394e-08		1.1987	0.0578785	0.001743		1.08624	0.144238	0.566282		0.868423	0.209994	0.501704
rs67777156	6:26633711	6	6p22	A/T	0.0643083	1.19189	0.029211	9.7424e-10		1.21896	0.035307	2.04945e-08		1.1951	0.0578327	0.002056		1.08665	0.144219	0.564485		0.868778	0.209964	0.502883
rs9295702	6:26634040	6	6p22	C/T	0.193571	1.07795	0.0188212	4.84089e-05		1.07042	0.023425	0.00367061		1.0731	0.0358805	0.04928		1.21157	0.0828143	0.0204776		1.18341	0.113217	0.136916
rs9348728	6:26634436	6	6p22	A/G	0.193573	1.07794	0.0188207	4.85142e-05		1.07041	0.023425	0.00367837		1.0731	0.0358773	0.04914		1.21152	0.0828132	0.0205041		1.18342	0.113215	0.136888
rs6936555	6:26640886	6	6p22	T/C	0.193528	1.07792	0.0188212	4.87404e-05		1.07037	0.023425	0.00369518		1.0731	0.0358766	0.04914		1.21148	0.0828487	0.0205829		1.18388	0.113252	0.136106
rs9368447	6:26646674	6	6p22	C/A	0.194683	1.07783	0.0187729	4.74931e-05		1.07073	0.023358	0.0034368		1.074	0.0358063	0.04615		1.20556	0.0825966	0.0236174		1.17219	0.113163	0.160338
rs9393739	6:26646966	6	6p22	G/T	0.194696	1.07775	0.0187722	4.83373e-05		1.07063	0.023357	0.00347777		1.0739	0.0358046	0.04639		1.2056	0.0825973	0.0235911		1.17219	0.113163	0.160332
rs9368448	6:26649355	6	6p22	C/T	0.194668	1.07778	0.0187715	4.7996e-05		1.07069	0.023356	0.00345232		1.0739	0.0358036	0.04651		1.20544	0.0825978	0.0236926		1.17233	0.113161	0.160019
rs3999471	6:26650306	6	6p22	C/T	0.194745	1.07815	0.018769	4.4154e-05		1.07125	0.023351	0.00320278		1.074	0.0358041	0.04604		1.20538	0.0825973	0.0237282		1.17229	0.11316	0.160096
rs13201782	6:26651053	6	6p22	A/T	0.0643485	1.19327	0.0292254	7.69211e-10		1.22087	0.035334	1.62495e-08		1.1952	0.057834	0.002045		1.08873	0.144156	0.555398		0.871935	0.209764	0.513558
rs9393741	6:26654189	6	6p22	G/A	0.191191	1.08058	0.0188782	2.88988e-05		1.07073	0.023447	0.00356207		1.0832	0.0361253	0.02688		1.21155	0.0833331	0.0212871		1.17685	0.114173	0.153796
rs9379907	6:26654318	6	6p22	T/C	0.194723	1.07789	0.0187754	4.70772e-05		1.0712	0.023352	0.00322708		1.0732	0.0358464	0.0488		1.20497	0.0825887	0.0239678		1.17184	0.113148	0.161064
rs9368451	6:26654333	6	6p22	G/A	0.194739	1.07796	0.0187686	4.60312e-05		1.07103	0.023352	0.00329701		1.0739	0.035799	0.04644		1.20496	0.0825884	0.0239737		1.17183	0.113148	0.161086
rs13210025	6:26654817	6	6p22	C/A	0.194648	1.07819	0.0187746	4.40491e-05		1.07113	0.023359	0.00326719		1.0744	0.0358137	0.04507		1.20541	0.082601	0.0237145		1.17241	0.113169	0.159861
rs13215020	6:26656073	6	6p22	A/G	0.194741	1.07801	0.0187688	4.55779e-05		1.07104	0.023351	0.00329227		1.0741	0.0358051	0.04585		1.20476	0.0825823	0.0240868		1.17162	0.113139	0.161537
rs7759969	6:26663096	6	6p22	A/T	0.195864	1.07941	0.0187629	3.33714e-05		1.0714	0.023367	0.00316427		1.0765	0.03575	0.0393		1.21656	0.0821831	0.017066		1.16931	0.112803	0.165554
rs7740197	6:26663478	6	6p22	G/A	0.196296	1.07917	0.0187505	3.47246e-05		1.07141	0.023345	0.00313044		1.076	0.0357413	0.04044		1.21785	0.0821589	0.016446		1.16302	0.112913	0.181053
rs9348729	6:26664268	6	6p22	C/T	0.196335	1.07805	0.0187465	4.41464e-05		1.06957	0.02335	0.00396976		1.0756	0.0357158	0.04117		1.2175	0.0819593	0.0163437		1.16787	0.112807	0.168944
rs1104871	6:26665235	6	6p22	G/T	0.196341	1.07817	0.0187481	4.31354e-05		1.06961	0.023352	0.00395543		1.0758	0.035718	0.04082		1.21798	0.0819733	0.0161456		1.16864	0.112817	0.167161
rs35144506	6:26739487	6	6p22	G/A	0.0700656	1.19511	0.0317493	1.07079e-08		1.22089	0.0403	7.3292e-07		1.2155	0.0572595	0.0006527		1.07621	0.144389	0.610972		0.901203	0.206964	0.61523
rs13213200	6:26755915	6	6p22	T/C	0.0758452	1.20264	0.0297366	2.62276e-10		1.2101	0.036701	2.03469e-07		1.2439	0.0575778	0.0001502		1.18478	0.130927	0.195293		0.970123	0.18733	0.871367
rs13195977	6:26759078	6	6p22	A/C	0.119002	1.128	0.024186	3.85149e-07		1.129	0.030934	8.76916e-05		1.1409	0.0436257	0.002511		1.1884	0.10432	0.0980023		1.04346	0.145606	0.770133
rs34244947	6:26761745	6	6p22	C/T	0.0768893	1.19853	0.0290811	2.24266e-10		1.21226	0.036662	1.51764e-07		1.2208	0.0533314	0.0001837		1.18202	0.130897	0.201424		0.968968	0.187336	0.866366
rs71557351	6:26803025	6	6p22	C/T	0.190891	1.08783	0.0203906	2.54316e-05		1.08008	0.026518	0.00367349		1.0831	0.0362709	0.02774		1.23109	0.0823627	0.0115962		1.13804	0.115061	0.261095
rs55664827	6:26824920	6	6p22	C/T	0.0784308	1.19254	0.0289763	6.01348e-10		1.2033	0.036442	3.8067e-07		1.2217	0.0533962	0.0001766		1.17773	0.130092	0.208581		0.943164	0.18838	0.75609
rs190945449	6:26828359	6	6p22	T/C	0.0785674	1.19356	0.0289076	4.52396e-10		1.20484	0.036298	2.83993e-07		1.222	0.0534207	0.0001743		1.17748	0.130083	0.20914		0.94296	0.188386	0.755222
rs71557353	6:26840865	6	6p22	G/T	0.121865	1.11231	0.0244733	9.28148e-06		1.10803	0.031594	0.00116683		1.1267	0.0433193	0.005901		1.21729	0.105292	0.0618382		1.01298	0.149576	0.931268
rs57440165	6:26843517	6	6p22	C/A	0.0661861	1.19731	0.0307246	2.40923e-09		1.22802	0.038056	6.76065e-08		1.2036	0.0580529	0.00141		1.08048	0.142863	0.587949		0.883654	0.207992	0.552056
rs71276077	6:26849098	6	6p22	T/C	0.126444	1.11738	0.0235975	1.641e-06		1.11669	0.030068	0.000241878		1.13	0.0428327	0.004323		1.20708	0.101611	0.0639946		1.00188	0.144595	0.989644
rs77666565	6:26851415	6	6p22	A/G	0.0790681	1.19219	0.0287925	5.01848e-10		1.20296	0.036069	3.00499e-07		1.2214	0.0534304	0.000182		1.17573	0.130016	0.213072		0.941676	0.188427	0.749782
rs12176087	6:26886142	6	6p22	A/C	0.126966	1.10954	0.0232483	5.21926e-06		1.10478	0.029376	0.000693536		1.1285	0.0427916	0.004741		1.20486	0.101376	0.066007		1.00101	0.144401	0.994416
rs9366673	6:26893329	6	6p22	G/C	0.192168	1.08269	0.0199349	4.83398e-05		1.07339	0.025542	0.00555934		1.0809	0.036283	0.03206		1.22625	0.0821626	0.0130511		1.1407	0.114865	0.251759
rs71557378	6:26903585	6	6p22	G/T	0.0700936	1.20362	0.0287874	5.65042e-11		1.21972	0.035278	1.79902e-08		1.2376	0.055578	0.0001249		1.12977	0.135358	0.367375		0.865691	0.200557	0.472058
rs9379945	6:26907831	6	6p22	C/T	0.117752	1.1133	0.0230511	2.11489e-06		1.11332	0.028608	0.000175105		1.133	0.0438034	0.004357		1.17296	0.10338	0.122802		0.964152	0.148451	0.80575
rs80264589	6:26927602	6	6p22	A/G	0.0700577	1.2008	0.0282828	4.5917e-11		1.21525	0.034384	1.43087e-08		1.2368	0.0554997	0.0001287		1.12748	0.135155	0.374677		0.865802	0.2004	0.472105
rs35173303	6:26935379	6	6p22	T/C	0.0685051	1.20777	0.0298057	1.11744e-10		1.22889	0.037249	3.14156e-08		1.2362	0.0554657	0.000132		1.12646	0.134943	0.37753		0.86465	0.200183	0.467539
rs9393777	6:26942027	6	6p22	C/T	0.118373	1.10967	0.0225881	2.72182e-06		1.11038	0.027796	0.000165266		1.1301	0.0436154	0.00504		1.15859	0.102918	0.152628		0.951384	0.148185	0.736632
rs66975207	6:26942146	6	6p22	C/A	0.0666987	1.19537	0.0289489	3.55532e-10		1.2186	0.03503	1.66348e-08		1.2158	0.0574654	0.0006732		1.0698	0.139592	0.628865		0.872996	0.203311	0.504094
rs35869525	6:26946687	6	6p22	T/C	0.0700558	1.19888	0.0282055	5.99699e-11		1.21417	0.034247	1.45723e-08		1.2325	0.055519	0.0001668		1.12493	0.134875	0.382747		0.863208	0.200111	0.462284
rs34816374	6:26949672	6	6p22	G/A	0.0700901	1.19939	0.0282219	5.55245e-11		1.21383	0.034291	1.59463e-08		1.2356	0.0554499	0.0001358		1.12456	0.134953	0.384367		0.862533	0.200188	0.460081
rs34864993	6:26970895	6	6p22	A/C	0.0980477	1.15294	0.024271	2.40626e-09		1.16559	0.029816	2.76194e-07		1.1771	0.0464724	0.0004495		1.14988	0.114009	0.220577		0.774681	0.174813	0.14417
rs151153924	6:26977952	6	6p22	T/G	0.0980624	1.15362	0.0242439	1.98491e-09		1.16674	0.029766	2.2103e-07		1.1771	0.0464709	0.0004496		1.14853	0.114039	0.224618		0.77468	0.174744	0.144008
rs140077985	6:26978700	6	6p22	C/T	0.09285	1.15163	0.0248531	7.40341e-09		1.16127	0.030457	9.15545e-07		1.1726	0.0480067	0.0009121		1.20329	0.11534	0.108616		0.792513	0.177125	0.18922
rs56874662	6:26985607	6	6p22	A/C	0.0979888	1.15337	0.0242114	1.99899e-09		1.1663	0.029707	2.23624e-07		1.1773	0.0464674	0.0004444		1.14746	0.114047	0.227797		0.774781	0.174672	0.144048
rs36022097	6:26995168	6	6p22	A/G	0.0979543	1.15317	0.0242051	2.06775e-09		1.16607	0.029698	2.29653e-07		1.1775	0.0464589	0.0004379		1.14549	0.114051	0.233657		0.77446	0.174578	0.143182
rs35212793	6:26998693	6	6p22	C/T	0.0979069	1.15297	0.024199	2.14272e-09		1.16604	0.029694	2.30162e-07		1.178	0.0464295	0.0004192		1.13887	0.11411	0.254465		0.774076	0.17446	0.142139
rs13217285	6:26999845	6	6p22	T/C	0.092827	1.15055	0.024817	8.8496e-09		1.16104	0.030385	8.9154e-07		1.1697	0.0480342	0.001105		1.19915	0.115328	0.115314		0.791968	0.176909	0.187373
rs35769282	6:26999908	6	6p22	C/G	0.0979634	1.15313	0.0241978	2.06275e-09		1.16598	0.029694	2.32313e-07		1.1779	0.0464285	0.0004204		1.14404	0.114	0.237854		0.774019	0.174458	0.14202
rs57713596	6:27004098	6	6p22	T/C	0.0980056	1.15342	0.024206	1.95724e-09		1.16693	0.029708	2.03117e-07		1.177	0.0464342	0.0004484		1.14266	0.113995	0.242056		0.773736	0.174404	0.141329
rs35741362	6:27007687	6	6p22	C/T	0.100174	1.13921	0.0240565	3.49199e-08		1.15399	0.02961	1.31864e-06		1.1463	0.0459507	0.002972		1.15854	0.112809	0.192061		0.837605	0.168545	0.293072
rs10946899	6:27023694	6	6p22	A/T	0.206811	1.08509	0.0181926	4.86519e-06		1.08007	0.022378	0.000577941		1.1132	0.0352322	0.002332		1.17188	0.0823752	0.054168		0.897166	0.118222	0.358678
rs12190473	6:27024687	6	6p22	T/C	0.181028	1.08818	0.0190075	6.00529e-06		1.08552	0.023319	0.000433316		1.1187	0.0367772	0.00228		1.14846	0.0883727	0.117275		0.861937	0.127481	0.243833
rs12199218	6:27025281	6	6p22	C/T	0.181305	1.08918	0.018975	4.58091e-06		1.08745	0.023258	0.000312613		1.119	0.0367746	0.002231		1.14133	0.0884703	0.13511		0.86196	0.127483	0.243927
rs3922717	6:27030924	6	6p22	G/A	0.180894	1.08905	0.0190327	5.04794e-06		1.08666	0.023365	0.000375232		1.1204	0.0367706	0.001997		1.14115	0.0884944	0.13568		0.862163	0.127509	0.24477
rs13207365	6:27030980	6	6p22	C/T	0.180887	1.08892	0.019029	5.17513e-06		1.08666	0.023365	0.000375197		1.1199	0.0367434	0.002058		1.141	0.0884948	0.136084		0.862028	0.127513	0.24429
rs13191326	6:27031029	6	6p22	G/A	0.0926895	1.15668	0.0248375	2.45313e-09		1.17312	0.030401	1.50333e-07		1.1727	0.0480917	0.0009272		1.13894	0.116321	0.263368		0.811325	0.174789	0.23161
rs12203454	6:27031100	6	6p22	T/C	0.181001	1.08934	0.0189987	4.54019e-06		1.08731	0.023309	0.000329287		1.1199	0.0367435	0.002058		1.14123	0.0884931	0.135483		0.861964	0.127513	0.244054
rs36048693	6:27032711	6	6p22	G/T	0.181531	1.09023	0.0189811	3.59725e-06		1.08851	0.023286	0.000270641		1.1204	0.0367057	0.001948		1.14122	0.0884957	0.135514		0.861728	0.127525	0.24323
rs12204280	6:27033104	6	6p22	C/T	0.181006	1.08942	0.019	4.46024e-06		1.08743	0.023311	0.000323777		1.1199	0.0367447	0.002057		1.14136	0.0884966	0.135151		0.861879	0.127523	0.243776
rs12215773	6:27039233	6	6p22	C/T	0.17466	1.08086	0.0192774	4.01952e-05		1.07658	0.023605	0.0017715		1.1064	0.0375428	0.007094		1.17453	0.089143	0.0711307		0.883207	0.128134	0.332411
rs12190859	6:27040273	6	6p22	A/T	0.174644	1.08104	0.019279	3.87889e-05		1.07684	0.023608	0.00171265		1.1064	0.0375424	0.007098		1.17462	0.0891464	0.0710123		0.883254	0.128139	0.332638
rs35608615	6:27040402	6	6p22	C/G	0.0926639	1.15673	0.02484	2.43707e-09		1.17387	0.030402	1.34185e-07		1.1705	0.0481038	0.001062		1.14282	0.116268	0.25088		0.808853	0.175076	0.225629
rs35526527	6:27042287	6	6p22	A/C	0.0922765	1.15592	0.0249512	3.40607e-09		1.17395	0.03059	1.58342e-07		1.1701	0.0481193	0.001097		1.13555	0.116451	0.275024		0.791082	0.176839	0.185093
rs6940638	6:27046250	6	6p22	G/A	0.174627	1.08094	0.0192763	3.94924e-05		1.07676	0.023601	0.00172643		1.1062	0.0375503	0.007179		1.17477	0.0891498	0.0707976		0.883448	0.128143	0.333511
rs6904071	6:27047256	6	6p22	A/G	0.156267	1.10412	0.0203463	7.05052e-07		1.11417	0.025396	2.07235e-05		1.0926	0.0386171	0.02181		1.17663	0.0875027	0.0630433		1.00179	0.125029	0.988574
rs34388707	6:27050396	6	6p22	G/A	0.155866	1.10457	0.020399	6.78436e-07		1.11469	0.025498	2.05899e-05		1.0932	0.0386195	0.0211		1.1767	0.0875	0.062941		1.00161	0.12504	0.989728
rs67092078	6:27054772	6	6p22	A/G	0.0649571	1.19528	0.0290138	3.98783e-10		1.22777	0.034979	4.457e-09		1.1925	0.0578437	0.002335		1.04797	0.143263	0.743615		0.866144	0.208394	0.490458
rs926300	6:27059443	6	6p22	T/A	0.157026	1.10151	0.0202406	1.13853e-06		1.10979	0.02519	3.54334e-05		1.0928	0.0386199	0.02161		1.17614	0.0875135	0.0637556		1.00099	0.125069	0.993689
rs9467989	6:27064275	6	6p22	T/C	0.214198	1.08515	0.0180473	3.97512e-06		1.08881	0.022528	0.000158742		1.0822	0.0340519	0.02029		1.15774	0.0794553	0.0652654		1.01766	0.112477	0.876345
rs72842197	6:27067083	6	6p22	T/C	0.156361	1.1034	0.0203507	8.39686e-07		1.11304	0.025405	2.49088e-05		1.0928	0.038614	0.02151		1.17552	0.0875092	0.0646111		1.00057	0.125063	0.996387
rs55834529	6:27072542	6	6p22	G/A	0.0644401	1.1994	0.0290403	1.90444e-10		1.23217	0.034959	2.34358e-09		1.1973	0.0580435	0.001916		1.0428	0.144592	0.771931		0.86982	0.209108	0.504791
rs6933999	6:27074929	6	6p22	A/G	0.21425	1.08358	0.01802	5.69085e-06		1.08668	0.022474	0.00021677		1.0814	0.0340561	0.02154		1.15703	0.0794481	0.0663741		1.01727	0.112466	0.878986
rs7745603	6:27090404	6	6p22	T/C	0.214434	1.08342	0.018017	5.8913e-06		1.08658	0.022472	0.000219666		1.0812	0.0340443	0.02183		1.15635	0.0794384	0.067438		1.01689	0.112452	0.88157
rs6913660	6:27091425	6	6p22	A/C	0.156291	1.10247	0.0202855	9.62734e-07		1.11171	0.025283	2.80593e-05		1.0927	0.0385978	0.02157		1.17339	0.0875321	0.0677437		0.999943	0.125014	0.999637
rs66462181	6:27091661	6	6p22	C/T	0.064787	1.19824	0.0289132	1.98071e-10		1.23097	0.034761	2.25725e-09		1.1956	0.0579752	0.002065		1.04225	0.144139	0.774043		0.867426	0.208649	0.49546
rs67330695	6:27103654	6	6p22	A/G	0.156859	1.10289	0.0202951	8.82611e-07		1.11144	0.025307	2.98231e-05		1.0919	0.0386061	0.02274		1.17416	0.0875896	0.0668002		1.02973	0.123913	0.813125
rs61240102	6:27124904	6	6p22	C/G	0.157465	1.10245	0.0202679	9.43821e-07		1.1122	0.025287	2.60692e-05		1.0884	0.0385426	0.02791		1.18178	0.0871063	0.0551752		1.01733	0.123544	0.889413
rs1028308	6:27129757	6	6p22	A/G	0.305788	1.06707	0.0161541	4.2533e-05		1.05634	0.020063	0.00630092		1.0863	0.0307381	0.007066		1.1784	0.0722344	0.0230544		1.02977	0.101162	0.771837
rs9368489	6:27133479	6	6p22	G/A	0.215358	1.08365	0.0180254	5.6157e-06		1.08766	0.022494	0.000187259		1.0794	0.0340499	0.02489		1.15882	0.0793228	0.0631272		1.01522	0.11186	0.892612
rs13219181	6:27136225	6	6p22	G/A	0.157059	1.10224	0.0202811	1.00826e-06		1.11234	0.025293	2.56289e-05		1.0886	0.0385818	0.02773		1.18276	0.087242	0.0543544		1.00232	0.124163	0.985131
rs9379961	6:27138206	6	6p22	G/C	0.215344	1.08307	0.0180156	6.42e-06		1.08714	0.022473	0.00020103		1.0786	0.0340462	0.02626		1.15837	0.0794141	0.0641369		1.01416	0.111976	0.900087
rs6914824	6:27139048	6	6p22	T/C	0.157017	1.10219	0.0202836	1.02334e-06		1.1123	0.025296	2.58463e-05		1.0886	0.0385799	0.02779		1.18281	0.0873074	0.0544766		1.00137	0.124271	0.991186
rs67540232	6:27140866	6	6p22	A/T	0.156992	1.10217	0.0202855	1.03057e-06		1.11209	0.025297	2.67165e-05		1.0891	0.0385825	0.02696		1.18281	0.0873555	0.0546143		1.00032	0.12436	0.99797
rs35768595	6:27141904	6	6p22	T/C	0.064599	1.20255	0.0288997	8.4768e-11		1.2374	0.034748	8.77243e-10		1.1965	0.0579095	0.001952		1.04172	0.144251	0.776925		0.862441	0.209133	0.479176
rs13194053	6:27143883	6	6p22	C/T	0.156992	1.10165	0.0202881	1.16513e-06		1.11131	0.025295	3.01572e-05		1.089	0.0386015	0.02718		1.18286	0.0874007	0.0546738		0.999709	0.124432	0.998137
rs9379962	6:27145311	6	6p22	T/C	0.21532	1.08282	0.0180307	6.94569e-06		1.0873	0.022493	0.000198247		1.0777	0.0340642	0.02801		1.15748	0.0795354	0.0659468		1.01182	0.112154	0.916529
rs35565446	6:27145341	6	6p22	T/C	0.0649973	1.19872	0.0288612	1.67751e-10		1.23275	0.034735	1.69912e-09		1.1913	0.0577101	0.002418		1.05482	0.143525	0.709979		0.861115	0.208996	0.474327
rs911186	6:27150599	6	6p22	G/A	0.210719	1.09387	0.018313	5.98217e-07		1.10193	0.02295	2.34225e-05		1.0835	0.0344103	0.01978		1.15434	0.0795331	0.0711299		1.03827	0.111408	0.736049
rs34569203	6:27153984	6	6p22	C/A	0.157023	1.10258	0.0203195	9.77288e-07		1.1126	0.025337	2.54308e-05		1.0889	0.0386466	0.02748		1.18764	0.0875492	0.0494966		0.997334	0.124724	0.982922
rs6934329	6:27158033	6	6p22	G/A	0.163102	1.10324	0.0200535	5.98022e-07		1.11929	0.025024	6.68662e-06		1.0749	0.0381267	0.05802		1.1993	0.0858614	0.0342932		0.989689	0.122929	0.932808
rs35909544	6:27163456	6	6p22	A/G	0.0927589	1.16083	0.0248392	9.95009e-10		1.18183	0.030403	3.9082e-08		1.1754	0.047972	0.0007554		1.10708	0.117134	0.385162		0.775131	0.178144	0.152755
rs34783558	6:27171700	6	6p22	C/T	0.158734	1.10067	0.0203068	1.48814e-06		1.11497	0.025376	1.79783e-05		1.0753	0.0384667	0.059		1.17905	0.087629	0.0601607		1.03016	0.123052	0.809189
rs34817112	6:27176628	6	6p22	A/G	0.0945321	1.15439	0.0246221	2.94348e-09		1.17881	0.030184	5.03392e-08		1.1594	0.0474515	0.00183		1.08525	0.115829	0.479991		0.809437	0.17347	0.222939
rs56862318	6:27185354	6	6p22	A/G	0.0945353	1.15523	0.024597	2.3576e-09		1.18134	0.03016	3.28475e-08		1.1575	0.0474041	0.002031		1.08155	0.115414	0.496991		0.808604	0.172978	0.219386
rs13219354	6:27185664	6	6p22	C/T	0.0945532	1.15508	0.0245843	2.39244e-09		1.18117	0.030138	3.30287e-08		1.1573	0.0474006	0.002056		1.08137	0.115395	0.497804		0.808663	0.17295	0.219466
rs67457459	6:27198343	6	6p22	G/T	0.0942648	1.15535	0.0246274	2.40246e-09		1.18271	0.030195	2.7385e-08		1.154	0.0474245	0.00253		1.08117	0.116093	0.501423		0.812442	0.173684	0.231733
rs13212921	6:27205422	6	6p22	T/C	0.0937512	1.15442	0.0246472	3.03721e-09		1.18228	0.030215	2.9933e-08		1.1502	0.0474323	0.003177		1.08065	0.116761	0.506523		0.822359	0.174219	0.261608
rs4452638	6:27229265	6	6p22	A/G	0.0933723	1.15235	0.0246789	4.97217e-09		1.18076	0.030218	3.8251e-08		1.147	0.0476243	0.00398		1.07143	0.117118	0.555786		0.826236	0.174173	0.273126
rs7759694	6:27240956	6	6p22	T/C	0.31583	1.06614	0.0160497	4.81095e-05		1.06992	0.01998	0.000718209		1.0506	0.0304196	0.1049		1.18761	0.0715106	0.0161956		1.01707	0.0995629	0.86504
rs34843552	6:27241915	6	6p22	G/A	0.237248	1.08113	0.0175005	5.58092e-06		1.09918	0.021925	1.6113e-05		1.0532	0.0328381	0.1144		1.11605	0.0768427	0.153066		1.01187	0.106506	0.911803
rs72839445	6:27249686	6	6p22	A/G	0.0643055	1.19739	0.0290244	2.72985e-10		1.2381	0.034927	9.65344e-10		1.1746	0.0580664	0.005569		1.04781	0.144116	0.745889		0.845489	0.21042	0.425077
rs13207082	6:27251379	6	6p22	G/A	0.0655643	1.19589	0.0289714	3.34859e-10		1.23683	0.034879	1.1022e-09		1.1724	0.0581354	0.006223		1.05881	0.141339	0.686002		0.84124	0.206415	0.402295
rs56114371	6:27274834	6	6p22	T/C	0.0651857	1.2017	0.02898	1.1216e-10		1.24088	0.034859	5.97024e-10		1.1842	0.0581279	0.003634		1.04772	0.143222	0.744833		0.858202	0.208285	0.462848
rs13212562	6:27300310	6	6p22	G/A	0.0859978	1.16562	0.0259166	1.75634e-09		1.2082	0.03185	2.88396e-09		1.1377	0.0495165	0.009199		1.03365	0.12487	0.791001		0.857073	0.179429	0.390023
rs56401801	6:27301512	6	6p22	A/T	0.067711	1.20868	0.0285925	1.54925e-11		1.24888	0.034485	1.15831e-10		1.1957	0.0568845	0.001679		1.05286	0.141264	0.715374		0.813171	0.207831	0.319685
rs71537559	6:27309779	6	6p22	C/G	0.0687705	1.20621	0.0283094	1.61611e-11		1.25449	0.034196	3.35177e-11		1.1763	0.0560433	0.003766		1.03811	0.14012	0.789541		0.793259	0.207159	0.263563
rs72839477	6:27327000	6	6p22	T/C	0.0659374	1.21153	0.0288087	1.24087e-11		1.25677	0.034619	4.06329e-11		1.1842	0.0579611	0.003537		1.04799	0.142011	0.741357		0.838009	0.207345	0.394031
rs28360634	6:27332891	6	6p22	C/T	0.0681544	1.20815	0.0284179	1.2982e-11		1.25398	0.034278	4.03978e-11		1.1812	0.0565026	0.003198		1.04824	0.140583	0.737543		0.812045	0.206881	0.314236
rs34332556	6:27357414	6	6p22	G/C	0.0699141	1.20312	0.0283411	3.19284e-11		1.24741	0.034194	1.01295e-10		1.1757	0.0562875	0.004032		1.05886	0.140386	0.683718		0.813589	0.20689	0.318693
rs67859638	6:27357978	6	6p22	G/A	0.0656031	1.20624	0.0288406	3.75413e-11		1.24811	0.034659	1.61012e-10		1.1827	0.0580426	0.003841		1.0619	0.141862	0.672029		0.840908	0.207376	0.403407
rs35120058	6:27358166	6	6p22	G/A	0.0691256	1.19784	0.0282588	8.12761e-11		1.23882	0.03405	3.18356e-10		1.1757	0.0562872	0.004038		1.05933	0.140376	0.681366		0.813667	0.206888	0.318914
rs13207689	6:27369704	6	6p22	G/C	0.0663003	1.20544	0.0287773	3.97799e-11		1.24907	0.034631	1.34494e-10		1.1765	0.0576805	0.004842		1.06674	0.141592	0.648182		0.840663	0.207306	0.402458
rs2064219	6:27376001	6	6p22	G/A	0.414417	1.06544	0.0156937	3.85643e-05		1.10369	0.019568	4.61392e-07		0.989609	0.0299607	0.7283		1.0133	0.0690069	0.848205		1.15979	0.0895807	0.097955
rs13218537	6:27377235	6	6p22	G/A	0.0689866	1.20626	0.0283316	1.65648e-11		1.24605	0.034258	1.35168e-10		1.192	0.0559635	0.001699		1.06578	0.139864	0.648766		0.80748	0.206997	0.301582
rs13196692	6:27379119	6	6p22	T/C	0.0667543	1.20983	0.0286929	1.44621e-11		1.24875	0.034573	1.31556e-10		1.1945	0.0573023	0.001928		1.07487	0.141099	0.608861		0.835792	0.207341	0.386971
rs34953377	6:27381660	6	6p22	C/T	0.0689778	1.20652	0.0283326	1.5739e-11		1.24702	0.034257	1.16195e-10		1.1906	0.0559743	0.001829		1.06545	0.139876	0.650363		0.807335	0.207009	0.301205
rs66841633	6:27382386	6	6p22	T/G	0.0690427	1.2042	0.0282849	2.34271e-11		1.24323	0.034173	1.87811e-10		1.1906	0.0559729	0.001832		1.0654	0.139877	0.650645		0.807269	0.207013	0.30103
rs34150729	6:27388754	6	6p22	C/T	0.0666882	1.2105	0.0286995	1.27519e-11		1.24952	0.034574	1.17122e-10		1.1953	0.0573495	0.001871		1.0743	0.141115	0.611522		0.835533	0.207356	0.386187
rs13191227	6:27390115	6	6p22	C/G	0.0666251	1.2112	0.0287276	1.16147e-11		1.24831	0.034577	1.41414e-10		1.2012	0.0575596	0.001447		1.07421	0.141125	0.612003		0.835509	0.207368	0.386137
rs34071253	6:27391802	6	6p22	T/C	0.0699008	1.20317	0.028229	2.63581e-11		1.24493	0.034168	1.43924e-10		1.1827	0.0555632	0.002532		1.06483	0.139898	0.653427		0.807176	0.207025	0.300799
rs35716472	6:27406607	6	6p22	G/C	0.0697526	1.20274	0.0282659	3.05041e-11		1.24514	0.034205	1.45654e-10		1.1806	0.0556661	0.002863		1.06423	0.140111	0.656814		0.80602	0.207357	0.29835
rs35984974	6:27410422	6	6p22	A/G	0.0767279	1.18018	0.027034	4.5161e-10		1.22751	0.032833	4.28085e-10		1.1614	0.0528026	0.00461		0.955869	0.13361	0.73551		0.774573	0.196213	0.192963
rs13191474	6:27413345	6	6p22	T/C	0.0688611	1.20647	0.0283606	1.66391e-11		1.24835	0.034285	9.79857e-11		1.1875	0.0560671	0.002176		1.06376	0.139881	0.658601		0.806261	0.207025	0.298248
rs13195040	6:27413924	6	6p22	G/A	0.0688676	1.20648	0.0283608	1.65957e-11		1.24841	0.034285	9.70454e-11		1.1874	0.0560683	0.002184		1.06381	0.139882	0.658356		0.806064	0.20704	0.297734
rs41269265	6:27425349	6	6p22	C/T	0.0688266	1.20677	0.0283605	1.56334e-11		1.24916	0.034283	8.62479e-11		1.1868	0.0560767	0.002259		1.06312	0.139862	0.661639		0.805855	0.207011	0.297085
rs34196306	6:27425644	6	6p22	C/G	0.062778	1.21329	0.0294665	2.50134e-11		1.24825	0.035254	3.17662e-10		1.2081	0.0599642	0.001616		1.07927	0.145588	0.600286		0.822824	0.214119	0.362417
rs34613987	6:27433029	6	6p22	T/C	0.0780331	1.19324	0.0266781	1.60146e-11		1.2372	0.032411	5.12188e-11		1.1741	0.0521051	0.002062		0.968628	0.133463	0.811239		0.902103	0.18692	0.581509
rs149866169	6:27441723	6	6p22	A/T	0.078362	1.19855	0.0267026	5.14588e-12		1.24565	0.032451	1.29813e-11		1.1747	0.0521161	0.002003		0.967316	0.133497	0.803425		0.899882	0.187083	0.572839
rs67240003	6:27443202	6	6p22	T/G	0.078122	1.19313	0.0266804	1.64883e-11		1.23639	0.032412	5.86961e-11		1.1762	0.0521116	0.001843		0.966772	0.133507	0.80018		0.899181	0.187119	0.57008
rs7749305	6:27446566	6	6p22	C/T	0.0782093	1.1931	0.0266781	1.65306e-11		1.23643	0.032412	5.8379e-11		1.1761	0.0520935	0.001845		0.965997	0.133525	0.795568		0.899744	0.187106	0.572327
rs34864796	6:27459923	6	6p22	A/G	0.0782223	1.19324	0.0266838	1.61734e-11		1.23639	0.032412	5.87614e-11		1.1774	0.0521146	0.001726		0.965348	0.133626	0.791839		0.891602	0.187826	0.541291
rs58616630	6:27474715	6	6p22	G/A	0.0684676	1.20355	0.0282895	2.6854e-11		1.24527	0.034118	1.28226e-10		1.1762	0.056418	0.004028		1.06173	0.139536	0.667697		0.890376	0.200271	0.562067
rs34573979	6:27480526	6	6p22	T/C	0.0684166	1.20283	0.0283449	3.38618e-11		1.24439	0.034214	1.6525e-10		1.1764	0.05642	0.00399		1.06122	0.139547	0.670264		0.888312	0.200426	0.554586
rs6904596	6:27491299	6	6p22	A/G	0.0785416	1.18402	0.0265386	9.397e-11		1.22231	0.032269	4.94506e-10		1.18	0.0516949	0.001368		0.960437	0.132485	0.760601		0.864975	0.187854	0.440015
rs13195636	6:27509493	6	6p22	C/A	0.0687854	1.19169	0.0281776	2.41713e-10		1.22867	0.034023	1.42439e-09		1.1749	0.0560934	0.004051		1.06083	0.137807	0.668263		0.866424	0.199501	0.472327
rs13209332	6:27520752	6	6p22	A/T	0.0685469	1.1908	0.0281483	2.76152e-10		1.22794	0.033969	1.49523e-09		1.1748	0.0561504	0.004117		1.05415	0.137313	0.700966		0.863087	0.198946	0.459237
rs35848276	6:27521096	6	6p22	T/C	0.0665112	1.19095	0.0284583	4.21276e-10		1.22717	0.034113	1.96152e-09		1.1722	0.0576816	0.00587		1.07219	0.139891	0.618287		0.845582	0.205096	0.413464
rs34965299	6:27521856	6	6p22	G/A	0.0686197	1.18979	0.0281351	3.2975e-10		1.22667	0.033971	1.80915e-09		1.1742	0.0560378	0.004167		1.05401	0.1373	0.701631		0.862997	0.19893	0.458888
rs66785117	6:27523298	6	6p22	G/T	0.0686215	1.18972	0.0281336	3.33859e-10		1.22661	0.03397	1.82317e-09		1.1741	0.056032	0.004175		1.05387	0.137284	0.702322		0.862937	0.198912	0.458631
rs140365013	6:27523869	6	6p22	A/G	0.0686259	1.18947	0.0281288	3.48107e-10		1.22622	0.033962	1.91626e-09		1.1741	0.0560303	0.004175		1.05381	0.137281	0.702595		0.86292	0.198907	0.458563
rs10484399	6:27534528	6	6p22	G/A	0.0690685	1.18619	0.0281167	6.479e-10		1.22377	0.033918	2.62264e-09		1.1672	0.0561446	0.005883		1.05272	0.137155	0.707939		0.86228	0.198771	0.455996
rs34105070	6:27560805	6	6p22	T/C	0.0686196	1.18722	0.0281472	5.54174e-10		1.22392	0.033966	2.70088e-09		1.1729	0.0561353	0.004505		1.04616	0.137489	0.742749		0.855485	0.199302	0.433528
rs13202775	6:27564879	6	6p22	C/T	0.0686535	1.18716	0.0281444	5.58409e-10		1.22344	0.033963	2.88646e-09		1.1737	0.0561191	0.00431		1.0468	0.137573	0.739541		0.855614	0.199391	0.434178
rs72845046	6:27575268	6	6p22	A/T	0.0685383	1.18788	0.0282052	5.28589e-10		1.22533	0.034069	2.45018e-09		1.1712	0.0560822	0.004836		1.0506	0.137944	0.720443		0.855338	0.200135	0.434942
rs67652222	6:27586220	6	6p22	T/C	0.0686115	1.18914	0.0282085	4.15878e-10		1.22354	0.034067	3.17582e-09		1.1808	0.0561274	0.003062		1.05112	0.137909	0.7177		0.856931	0.19974	0.439526
rs35715914	6:27592003	6	6p22	T/C	0.0664412	1.18837	0.0284867	7.1851e-10		1.22416	0.034106	3.02488e-09		1.1695	0.0578744	0.00682		1.06767	0.140865	0.642038		0.847713	0.205585	0.421614
rs13212093	6:27606716	6	6p22	T/C	0.0686524	1.18766	0.0281463	5.08136e-10		1.22461	0.033954	2.41038e-09		1.1708	0.0561338	0.004978		1.05374	0.138029	0.704529		0.857721	0.199844	0.442497
rs34038546	6:27607660	6	6p22	A/C	0.0686464	1.18767	0.0281473	5.08586e-10		1.22463	0.033955	2.40232e-09		1.1707	0.056136	0.004985		1.05393	0.138042	0.703573		0.857739	0.199865	0.44261
rs144969912	6:27616843	6	6p22	T/C	0.0683873	1.18831	0.0281727	4.66356e-10		1.22471	0.033954	2.37275e-09		1.1714	0.0562572	0.00492		1.05737	0.138937	0.688068		0.859881	0.200999	0.452619
rs141342723	6:27622084	6	6p22	C/T	0.0687283	1.1866	0.0281405	6.19358e-10		1.2227	0.033939	3.13745e-09		1.1708	0.056149	0.004969		1.05619	0.138102	0.692207		0.858374	0.199929	0.444959
rs34543938	6:27624640	6	6p22	G/A	0.0686709	1.18784	0.0281491	4.9344e-10		1.22475	0.033954	2.35982e-09		1.1705	0.0561474	0.005051		1.05654	0.138111	0.690473		0.858033	0.199967	0.443861
rs56405707	6:27640246	6	6p22	A/G	0.0686018	1.1876	0.0281578	5.23114e-10		1.22353	0.033964	2.85468e-09		1.1716	0.0561532	0.004789		1.06068	0.138316	0.670157		0.860623	0.200176	0.453354
rs13210634	6:27646492	6	6p22	G/A	0.0686434	1.18758	0.0281531	5.21733e-10		1.22362	0.033961	2.8043e-09		1.1715	0.0561401	0.004813		1.06008	0.138205	0.672931		0.860155	0.200044	0.451422
rs13215275	6:27647509	6	6p22	T/G	0.068643	1.1877	0.0281533	5.09168e-10		1.22365	0.033961	2.7932e-09		1.1719	0.0561408	0.00472		1.06027	0.13821	0.671955		0.860213	0.200053	0.451643
rs13217620	6:27653120	6	6p22	T/C	0.0627281	1.19653	0.0291726	3.9841e-10		1.22859	0.034806	3.32404e-09		1.1946	0.0596891	0.002897		1.0716	0.1452	0.633892		0.789168	0.215808	0.272571
rs17749927	6:27669976	6	6p22	G/A	0.0686478	1.18984	0.0281502	3.34565e-10		1.22376	0.033959	2.74384e-09		1.1794	0.0561299	0.003282		1.06467	0.138146	0.65013		0.86141	0.200049	0.455824
rs13192965	6:27671825	6	6p22	A/G	0.068664	1.19015	0.0281474	3.13689e-10		1.22379	0.033957	2.72844e-09		1.1805	0.0561178	0.003102		1.06523	0.138127	0.647303		0.861264	0.200051	0.455319
rs12179134	6:27675469	6	6p22	G/A	0.16508	1.09877	0.0198491	1.34938e-06		1.11118	0.024527	1.72036e-05		1.0869	0.0378919	0.02781		1.09645	0.0921973	0.317938		1.0633	0.127289	0.629694
rs34409918	6:27685348	6	6p22	G/A	0.0687079	1.19049	0.028114	2.79435e-10		1.22332	0.033907	2.76683e-09		1.1825	0.0560861	0.002806		1.06739	0.138036	0.636595		0.86216	0.199975	0.458292
rs34432857	6:27685825	6	6p22	A/G	0.0688161	1.19079	0.0281159	2.64326e-10		1.22376	0.03391	2.60113e-09		1.1826	0.0560878	0.002784		1.06726	0.138039	0.637251		0.861944	0.199989	0.457565
rs34064842	6:27688625	6	6p22	T/G	0.0687802	1.18958	0.0281133	3.34112e-10		1.22175	0.033912	3.50369e-09		1.1829	0.056059	0.002739		1.06759	0.13803	0.635611		0.862225	0.199976	0.45852
rs13212318	6:27688841	6	6p22	C/A	0.0687032	1.18923	0.0281174	3.59306e-10		1.22159	0.033912	3.58914e-09		1.1819	0.0560909	0.002886		1.06761	0.13803	0.635527		0.862237	0.199976	0.458562
rs9357045	6:27688927	6	6p22	A/G	0.163473	1.09004	0.0197911	9.1978e-06		1.11831	0.024515	5.08462e-06		1.0741	0.0373038	0.05537		0.936692	0.0946892	0.48976		0.9673	0.130212	0.798473
rs9348774	6:27688930	6	6p22	T/C	0.163968	1.09004	0.0197226	8.56854e-06		1.11828	0.024385	4.55353e-06		1.0733	0.0372925	0.05773		0.937373	0.0948177	0.495184		0.967826	0.130376	0.801942
rs9295740	6:27689502	6	6p22	A/G	0.166599	1.0868	0.0196203	1.56354e-05		1.11571	0.024285	6.5212e-06		1.07	0.0370823	0.06811		0.932154	0.0935	0.452401		0.956952	0.128588	0.732207
rs2056923	6:27689939	6	6p22	C/T	0.147755	1.08793	0.0206249	3.16647e-05		1.11157	0.025523	3.41168e-05		1.067	0.0392596	0.0984		1.00806	0.0955926	0.933058		1.00227	0.131898	0.986266
rs13202295	6:27698837	6	6p22	T/C	0.0662663	1.18892	0.0285758	7.30375e-10		1.22072	0.03424	5.7229e-09		1.1802	0.0578952	0.004218		1.08077	0.141314	0.582537		0.834627	0.207455	0.38355
rs13202291	6:27698857	6	6p22	G/A	0.0687218	1.18811	0.0281231	4.50759e-10		1.22089	0.033917	3.99555e-09		1.1797	0.0561065	0.00323		1.06443	0.138135	0.651257		0.862358	0.199986	0.459009
rs17750424	6:27701122	6	6p22	C/T	0.0687	1.1882	0.0281428	4.55533e-10		1.22103	0.033954	4.07156e-09		1.1792	0.0561038	0.003301		1.06828	0.138016	0.632263		0.862482	0.199981	0.459436
rs13193542	6:27702425	6	6p22	T/G	0.0686919	1.18657	0.0281467	6.28461e-10		1.22099	0.033954	4.09087e-09		1.1726	0.0561348	0.004552		1.06834	0.138014	0.63197		0.862425	0.199985	0.459247
rs13193480	6:27702561	6	6p22	G/A	0.0686915	1.18806	0.0281427	4.68291e-10		1.22099	0.033954	4.09228e-09		1.1787	0.0561031	0.003378		1.06835	0.138014	0.631885		0.862431	0.199986	0.459267
rs6940116	6:27708732	6	6p22	G/A	0.146742	1.08995	0.0207238	2.31102e-05		1.11465	0.025665	2.34703e-05		1.0655	0.0393562	0.1068		1.01793	0.0961666	0.853352		1.00569	0.133012	0.965951
rs17693963	6:27710165	6	6p22	C/A	0.0745341	1.16009	0.0271614	2.66643e-08		1.19383	0.032797	6.5952e-08		1.1493	0.0539031	0.009837		1.01797	0.13437	0.894577		0.8186	0.195146	0.305037
rs72847313	6:27730082	6	6p22	T/C	0.0688652	1.18851	0.0281268	4.19227e-10		1.21982	0.033942	4.79031e-09		1.1815	0.0560486	0.002927		1.08034	0.137723	0.574729		0.862383	0.200088	0.459327
rs17750747	6:27730334	6	6p22	C/T	0.0688762	1.18848	0.0281262	4.20983e-10		1.21981	0.033942	4.80075e-09		1.1815	0.0560486	0.002928		1.08023	0.13767	0.575079		0.862286	0.200023	0.45884
rs35501037	6:27739566	6	6p22	A/T	0.0689768	1.18832	0.0280719	4.03015e-10		1.21921	0.03384	4.71259e-09		1.1828	0.0560669	0.002745		1.07691	0.137785	0.590751		0.859186	0.200226	0.448455
rs200468	6:27757855	6	6p22	G/C	0.162623	1.08924	0.0198142	1.12068e-05		1.1189	0.024524	4.63127e-06		1.0595	0.0373908	0.1224		0.999073	0.0944082	0.992166		0.959921	0.132536	0.757606
rs35037868	6:27759115	6	6p22	C/G	0.0665609	1.19657	0.0285858	1.70224e-10		1.23244	0.034333	1.14907e-09		1.1788	0.0576765	0.004336		1.09423	0.139865	0.519693		0.840834	0.205479	0.398842
rs200474	6:27767640	6	6p22	A/G	0.162844	1.08821	0.0198454	1.44527e-05		1.11916	0.024586	4.67257e-06		1.0564	0.0373818	0.1419		0.994049	0.0944283	0.949597		0.959759	0.132462	0.756506
rs79430547	6:27768100	6	6p22	G/A	0.162839	1.08788	0.0198042	1.49047e-05		1.11904	0.024504	4.4314e-06		1.055	0.037395	0.1525		0.994071	0.0944327	0.949788		0.959885	0.132462	0.75726
rs200476	6:27768348	6	6p22	T/A	0.162982	1.08834	0.0197889	1.32822e-05		1.11948	0.024477	4.00434e-06		1.0556	0.0373864	0.1477		0.993855	0.094448	0.947962		0.959939	0.132464	0.757587
rs169262	6:27770890	6	6p22	T/C	0.162882	1.0877	0.0197984	1.54095e-05		1.11897	0.024495	4.45061e-06		1.0544	0.0373876	0.1563		0.994283	0.0944401	0.951589		0.960296	0.132461	0.759715
rs13195728	6:27771106	6	6p22	C/T	0.0687195	1.19155	0.0280935	2.20413e-10		1.22643	0.033889	1.71302e-09		1.1761	0.0560196	0.003789		1.08006	0.137792	0.576219		0.864163	0.200081	0.46559
rs200481	6:27773832	6	6p22	A/T	0.0869976	1.16647	0.0253269	6.17599e-10		1.20753	0.030844	9.72385e-10		1.159	0.0489562	0.002581		0.917641	0.128273	0.502829		0.816172	0.183144	0.267374
rs200482	6:27773904	6	6p22	A/G	0.0870761	1.16509	0.0253152	8.18737e-10		1.2058	0.030839	1.29272e-09		1.1579	0.0488921	0.002707		0.917638	0.128272	0.502806		0.816194	0.183139	0.267427
rs200483	6:27774824	6	6p22	A/G	0.0865	1.16671	0.0253778	6.34422e-10		1.20739	0.030886	1.04842e-09		1.1596	0.0491296	0.002582		0.916456	0.128713	0.497897		0.82271	0.18326	0.286928
rs17751184	6:27775028	6	6p22	T/C	0.0686588	1.19144	0.0281132	2.32071e-10		1.22618	0.033882	1.76506e-09		1.1766	0.0562076	0.003806		1.07825	0.137789	0.584548		0.862522	0.200122	0.459893
rs200484	6:27775674	6	6p22	G/A	0.0881724	1.16592	0.0253303	7.02104e-10		1.20647	0.030734	1.01253e-09		1.1577	0.049403	0.003039		0.916367	0.128713	0.49742		0.8229	0.18324	0.287446
rs200485	6:27775697	6	6p22	C/G	0.0870712	1.16569	0.0253152	7.19093e-10		1.20629	0.030838	1.18744e-09		1.159	0.0488972	0.002542		0.917409	0.12827	0.501561		0.816639	0.183089	0.268579
rs200486	6:27779506	6	6p22	T/C	0.162591	1.10059	0.0198168	8.47596e-07		1.12071	0.024501	3.29668e-06		1.094	0.0374385	0.01639		0.982342	0.0958052	0.85248		1.01699	0.131085	0.897707
rs9368531	6:27781872	6	6p22	C/G	0.0863752	1.168	0.0253819	4.81824e-10		1.20776	0.030875	9.71912e-10		1.1636	0.0492083	0.00207		0.915766	0.128701	0.494158		0.824503	0.18307	0.291836
rs370155	6:27782031	6	6p22	G/T	0.0870837	1.16566	0.0253158	7.24091e-10		1.20632	0.030843	1.19037e-09		1.1589	0.0488862	0.002555		0.916776	0.128252	0.498079		0.81821	0.182895	0.272642
rs401763	6:27782528	6	6p22	C/T	0.085379	1.16497	0.0259362	2.09195e-09		1.20776	0.031755	2.7749e-09		1.1532	0.0494116	0.003911		0.912744	0.132546	0.490937		0.827944	0.187692	0.314436
rs401754	6:27782538	6	6p22	A/T	0.0850565	1.17046	0.0254896	3.35151e-10		1.20786	0.030874	9.5472e-10		1.1689	0.0497018	0.001689		0.91205	0.132611	0.487548		0.827322	0.187787	0.312759
rs2747054	6:27783359	6	6p22	G/A	0.0864467	1.1682	0.025386	4.63724e-10		1.20779	0.030873	9.65443e-10		1.1643	0.0492472	0.002011		0.915552	0.128696	0.492991		0.825047	0.183008	0.293325
rs34718920	6:27783941	6	6p22	T/C	0.0686917	1.19207	0.0280912	1.98065e-10		1.22737	0.033882	1.47901e-09		1.1762	0.056033	0.00377		1.07801	0.137789	0.585653		0.863305	0.20007	0.462534
rs200504	6:27785820	6	6p22	C/T	0.16179	1.0988	0.0199027	1.43582e-06		1.11826	0.024676	5.90756e-06		1.0936	0.0373994	0.01679		0.981939	0.0957848	0.849091		1.01779	0.131001	0.892907
rs200501	6:27788942	6	6p22	T/C	0.086839	1.16543	0.0253568	8.11877e-10		1.20678	0.03084	1.09632e-09		1.1602	0.0491797	0.002513		0.899479	0.12857	0.409948		0.813497	0.182771	0.258749
rs200497	6:27792640	6	6p22	T/C	0.0857821	1.16547	0.025422	8.88038e-10		1.20311	0.030914	2.21028e-09		1.1655	0.0493527	0.001913		0.914175	0.128652	0.485497		0.827429	0.182691	0.299784
rs200490	6:27796935	6	6p22	T/G	0.0864704	1.1638	0.0253536	1.1462e-09		1.20187	0.030876	2.59287e-09		1.1629	0.0490419	0.002089		0.914792	0.128166	0.487135		0.821659	0.182376	0.281455
rs71559050	6:27797416	6	6p22	A/C	0.0686766	1.19145	0.0280887	2.23239e-10		1.22624	0.03388	1.74486e-09		1.1762	0.0560339	0.003777		1.0795	0.137682	0.578464		0.865481	0.199866	0.469783
rs200489	6:27798257	6	6p22	C/T	0.0857649	1.16634	0.0254236	7.36785e-10		1.20402	0.030916	1.9054e-09		1.1667	0.0493617	0.001786		0.913809	0.128611	0.483412		0.828666	0.182513	0.303138
rs67101035	6:27798887	6	6p22	G/C	0.0686376	1.19159	0.0280887	2.17165e-10		1.22624	0.03388	1.74551e-09		1.1767	0.0560359	0.003688		1.07971	0.137671	0.577488		0.865992	0.199825	0.471508
rs201004	6:27804934	6	6p22	C/T	0.162182	1.10022	0.0198239	9.33002e-07		1.12056	0.024504	3.39622e-06		1.0935	0.0374866	0.01708		0.978468	0.0957435	0.820155		1.01932	0.130759	0.883639
rs34706883	6:27805255	6	6p22	C/A	0.0686134	1.19159	0.028089	2.17198e-10		1.22626	0.03388	1.74082e-09		1.1768	0.0560364	0.003664		1.07953	0.137645	0.578249		0.864579	0.199981	0.466838
rs13212651	6:27806985	6	6p22	G/A	0.068608	1.19161	0.0280887	2.16029e-10		1.22622	0.03388	1.74924e-09		1.177	0.056036	0.003641		1.0795	0.137625	0.57832		0.864694	0.199951	0.467182
rs201002	6:27808192	6	6p22	G/A	0.0867121	1.16361	0.0253104	1.11901e-09		1.20248	0.03081	2.16807e-09		1.1602	0.0490164	0.00243		0.914866	0.127984	0.486916		0.826039	0.18174	0.292993
rs201001	6:27808899	6	6p22	C/T	0.162333	1.09983	0.019812	1.00751e-06		1.11966	0.024504	3.97725e-06		1.0944	0.0374106	0.01591		0.977312	0.0957055	0.810491		1.0193	0.130687	0.883716
rs201000	6:27809159	6	6p22	T/C	0.162339	1.09985	0.019812	1.00254e-06		1.1197	0.024504	3.95163e-06		1.0944	0.0374109	0.01588		0.977262	0.0957017	0.810067		1.0193	0.130682	0.883677
rs35819751	6:27810569	6	6p22	G/A	0.0686207	1.19165	0.0280877	2.13905e-10		1.22626	0.03388	1.74081e-09		1.177	0.0560349	0.003629		1.07947	0.137599	0.578393		0.866315	0.199723	0.472433
rs175597	6:27810626	6	6p22	C/T	0.0859887	1.16527	0.0253845	8.7493e-10		1.20325	0.030858	2.02191e-09		1.164	0.0493354	0.002084		0.9138	0.128428	0.482744		0.833428	0.18186	0.316387
rs200996	6:27811828	6	6p22	A/G	0.0862569	1.16389	0.0253741	1.16203e-09		1.20222	0.030846	2.36461e-09		1.1606	0.0493102	0.002523		0.916741	0.128369	0.498286		0.832797	0.181916	0.314525
rs200995	6:27813694	6	6p22	C/T	0.0866438	1.16449	0.025392	1.04671e-09		1.20078	0.0309	3.18928e-09		1.1645	0.0492567	0.001995		0.922269	0.128173	0.527831		0.850522	0.180707	0.370279
rs200992	6:27814677	6	6p22	G/A	0.0815267	1.15565	0.0261204	1.7538e-08		1.19381	0.031874	2.73408e-08		1.1541	0.0499644	0.004128		0.89304	0.135944	0.405332		0.793262	0.193521	0.231393
rs200991	6:27815494	6	6p22	A/C	0.135056	1.11391	0.0213739	2.78026e-07		1.13858	0.026283	7.89067e-07		1.1089	0.0407785	0.01123		0.935828	0.104876	0.527131		1.01391	0.142793	0.922957
rs13194781	6:27815639	6	6p22	G/A	0.0688851	1.18919	0.0280766	3.41355e-10		1.22337	0.033867	2.63356e-09		1.1738	0.0560581	0.004245		1.08943	0.136899	0.531517		0.858788	0.199498	0.445417
rs200990	6:27815823	6	6p22	G/T	0.0871257	1.1623	0.0252976	1.45532e-09		1.20089	0.030806	2.80727e-09		1.1582	0.0489941	0.002714		0.927679	0.127107	0.554784		0.817164	0.181481	0.265883
rs200989	6:27816442	6	6p22	G/A	0.0863987	1.16457	0.0253717	9.97436e-10		1.20248	0.030853	2.28346e-09		1.1623	0.0493138	0.002288		0.927029	0.127568	0.552538		0.823734	0.181727	0.285959
rs36116761	6:27818482	6	6p22	G/C	0.0688849	1.18918	0.0280737	3.40682e-10		1.22407	0.033872	2.38884e-09		1.172	0.0560125	0.004599		1.08935	0.136901	0.531898		0.858815	0.199497	0.445505
rs34194357	6:27818535	6	6p22	G/A	0.0688852	1.18918	0.0280738	3.40814e-10		1.22407	0.033872	2.38932e-09		1.172	0.0560135	0.004598		1.08932	0.136902	0.532		0.858806	0.199496	0.445473
rs34295134	6:27828151	6	6p22	A/T	0.0863344	1.1633	0.0253713	1.31019e-09		1.20189	0.030851	2.51093e-09		1.1588	0.0493147	0.0028		0.928811	0.127502	0.562452		0.819579	0.182117	0.274609
rs200983	6:27830326	6	6p22	T/C	0.0863299	1.16328	0.0253711	1.3158e-09		1.20188	0.030851	2.51474e-09		1.1587	0.0493144	0.002813		0.929389	0.127471	0.565654		0.818957	0.182167	0.272913
rs200981	6:27833174	6	6p22	G/A	0.0870162	1.16171	0.0253002	1.65738e-09		1.20124	0.030807	2.65242e-09		1.1549	0.0490085	0.003299		0.93188	0.126906	0.578255		0.810364	0.182097	0.248201
rs13199772	6:27834085	6	6p22	G/A	0.0689349	1.18847	0.0280601	3.84545e-10		1.22261	0.033844	2.87562e-09		1.1727	0.0560336	0.004462		1.08971	0.13687	0.530226		0.858849	0.199488	0.445604
rs13199906	6:27834139	6	6p22	G/C	0.0689306	1.18862	0.0280747	3.81078e-10		1.22345	0.033877	2.62805e-09		1.1713	0.0559997	0.004757		1.0897	0.136869	0.530231		0.858683	0.199498	0.44505
rs17763089	6:27835218	6	6p22	A/G	0.0689214	1.18894	0.0280782	3.59298e-10		1.22335	0.033876	2.66569e-09		1.1728	0.0560331	0.004438		1.08993	0.136856	0.529186		0.858832	0.199487	0.445543
rs200948	6:27835272	6	6p22	C/T	0.0862889	1.16387	0.0253673	1.15264e-09		1.20256	0.030847	2.23856e-09		1.159	0.0493145	0.002772		0.934056	0.127159	0.591626		0.81424	0.182501	0.260158
rs200949	6:27835435	6	6p22	G/A	0.0943978	1.14759	0.0245073	1.09281e-08		1.19378	0.029915	3.2021e-09		1.1315	0.0472024	0.008855		0.88204	0.122646	0.306113		0.787117	0.176115	0.174077
rs200950	6:27835772	6	6p22	G/A	0.0862859	1.16386	0.0253668	1.15561e-09		1.20256	0.030847	2.23893e-09		1.1589	0.0493126	0.002787		0.934769	0.127104	0.595613		0.813548	0.182545	0.258305
rs200952	6:27836976	6	6p22	T/C	0.086298	1.16397	0.0253666	1.12768e-09		1.20263	0.030848	2.21453e-09		1.159	0.0493127	0.002776		0.93548	0.12704	0.599587		0.814528	0.182464	0.260882
rs17695758	6:27837183	6	6p22	C/T	0.0689381	1.18895	0.0280781	3.5877e-10		1.22328	0.033877	2.69638e-09		1.1729	0.0560308	0.004415		1.09008	0.136841	0.528477		0.860098	0.199398	0.449758
rs200953	6:27837267	6	6p22	C/T	0.0870042	1.16161	0.0252994	1.69097e-09		1.20134	0.030809	2.61525e-09		1.1538	0.0490133	0.003521		0.936359	0.126565	0.603377		0.808959	0.182166	0.244499
rs200954	6:27838764	6	6p22	G/C	0.0863221	1.1637	0.0253701	1.20205e-09		1.20228	0.030857	2.36853e-09		1.1585	0.0493048	0.002839		0.935923	0.127043	0.602187		0.817551	0.182301	0.269161
rs200956	6:27839746	6	6p22	C/T	0.141016	1.10797	0.0210404	7.03812e-07		1.13866	0.025891	5.2942e-07		1.0955	0.0400545	0.02278		0.903381	0.103358	0.325562		0.978959	0.141154	0.880249
rs45509595	6:27840926	6	6p22	C/T	0.0661117	1.19507	0.0286171	2.38283e-10		1.2303	0.03436	1.62028e-09		1.1769	0.0578494	0.004872		1.10989	0.139024	0.453303		0.827394	0.206207	0.358171
rs557042	6:27845129	6	6p22	T/C	0.083464	1.16695	0.0257488	1.05755e-09		1.20666	0.031219	1.77252e-09		1.1596	0.0504281	0.003328		0.94738	0.128584	0.674206		0.791536	0.187207	0.211748
rs483143	6:27846744	6	6p22	C/G	0.084368	1.16515	0.0256612	1.35966e-09		1.20673	0.031162	1.63721e-09		1.1532	0.0500429	0.004395		0.948157	0.128137	0.677806		0.785161	0.187012	0.1959
rs493161	6:27850714	6	6p22	T/A	0.0834267	1.16833	0.0257594	8.02161e-10		1.20862	0.031236	1.31211e-09		1.1601	0.0504322	0.003231		0.947612	0.128623	0.675689		0.791819	0.187279	0.212621
rs494887	6:27850873	6	6p22	A/G	0.140058	1.08826	0.0210736	4.41065e-05		1.11151	0.025703	3.90339e-05		1.0713	0.0409975	0.09278		0.993021	0.103027	0.945803		0.939221	0.142984	0.660993
rs200979	6:27852357	6	6p22	A/G	0.140056	1.0882	0.0210735	4.46276e-05		1.11138	0.025703	3.981e-05		1.0714	0.0409955	0.09236		0.992841	0.103038	0.944409		0.939292	0.142992	0.661397
rs200977	6:27854301	6	6p22	C/T	0.0836485	1.16595	0.0256569	1.14499e-09		1.20429	0.031053	2.14639e-09		1.1603	0.0504321	0.003204		0.948104	0.128658	0.678721		0.792369	0.187335	0.214125
rs169287	6:27854760	6	6p22	A/C	0.140502	1.08829	0.0210464	4.28629e-05		1.11203	0.025682	3.55815e-05		1.0708	0.0408941	0.09449		0.992677	0.10287	0.943042		0.933945	0.142912	0.632523
rs200975	6:27855625	6	6p22	T/G	0.140076	1.08825	0.0210728	4.41378e-05		1.11137	0.025703	3.98782e-05		1.0717	0.0409897	0.09134		0.992481	0.103048	0.941615		0.939385	0.142998	0.661906
rs200974	6:27855845	6	6p22	G/A	0.140061	1.08828	0.0210717	4.385e-05		1.11142	0.025701	3.95529e-05		1.0717	0.0409896	0.09129		0.992436	0.103051	0.941264		0.939324	0.143002	0.661591
rs200968	6:27859568	6	6p22	C/T	0.140251	1.08847	0.0210646	4.20909e-05		1.11087	0.025686	4.24836e-05		1.0727	0.0410131	0.08711		0.991976	0.103047	0.937687		0.95162	0.142374	0.727609
rs66868086	6:27865902	6	6p22	T/A	0.0663131	1.19874	0.0286449	1.21595e-10		1.23517	0.034413	8.38956e-10		1.1782	0.0577952	0.004554		1.11063	0.139433	0.451746		0.835156	0.20628	0.38252
rs200965	6:27866384	6	6p22	A/G	0.140317	1.08842	0.0211187	4.44443e-05		1.11236	0.025765	3.58493e-05		1.0687	0.0410679	0.1056		0.991019	0.103385	0.93046		0.956718	0.142445	0.756088
rs200964	6:27866943	6	6p22	C/G	0.140795	1.08775	0.0210955	4.94852e-05		1.11179	0.025752	3.86695e-05		1.0681	0.0409626	0.1076		0.99112	0.103226	0.931139		0.951684	0.142357	0.727935
rs13199649	6:27868792	6	6p22	T/C	0.0668398	1.20025	0.0285233	7.54497e-11		1.23616	0.034261	6.09336e-10		1.1832	0.0575177	0.00344		1.10312	0.139434	0.481517		0.830415	0.206241	0.367572
rs188015	6:27877446	6	6p22	A/T	0.0994067	1.15155	0.0239063	1.88938e-09		1.19859	0.029261	5.98556e-10		1.1194	0.0459671	0.01417		0.953506	0.117283	0.684791		0.85146	0.167037	0.335711
rs34788973	6:27879200	6	6p22	A/C	0.0679247	1.19241	0.0283384	2.66747e-10		1.23207	0.034082	9.16168e-10		1.1737	0.0569107	0.004893		1.05488	0.13906	0.70084		0.806771	0.204699	0.29421
rs61742093	6:27879982	6	6p22	G/A	0.0679601	1.19254	0.028335	2.59032e-10		1.23203	0.034081	9.20849e-10		1.1744	0.0569069	0.004719		1.05509	0.138869	0.699396		0.807366	0.204409	0.295184
rs13218875	6:27884012	6	6p22	T/C	0.0683658	1.20223	0.0282589	3.37563e-11		1.23886	0.033829	2.42522e-10		1.1811	0.0574334	0.003763		1.10164	0.139433	0.487536		0.845296	0.20484	0.411939
rs71559054	6:27896799	6	6p22	C/A	0.0670376	1.19963	0.0284584	7.71849e-11		1.23581	0.03417	5.78857e-10		1.181	0.0574515	0.003779		1.09738	0.139465	0.505237		0.847222	0.204538	0.417613
rs67040724	6:27905509	6	6p22	C/T	0.0669908	1.19978	0.0284633	7.55704e-11		1.23583	0.034171	5.76464e-10		1.181	0.057461	0.003796		1.09943	0.139685	0.497394		0.846434	0.205034	0.416134
rs67662114	6:27932301	6	6p22	A/G	0.0671066	1.19984	0.0284593	7.41532e-11		1.23598	0.03417	5.63213e-10		1.1809	0.0574638	0.003809		1.10115	0.139371	0.489328		0.845216	0.204621	0.411178
rs13216117	6:27938484	6	6p22	G/A	0.0671169	1.19993	0.0284598	7.28792e-11		1.23618	0.034172	5.485e-10		1.1804	0.0574646	0.003891		1.10309	0.139299	0.481218		0.84575	0.20456	0.412796
rs36101351	6:27943369	6	6p22	T/C	0.0671113	1.19994	0.0284589	7.26497e-11		1.23619	0.034172	5.47645e-10		1.1803	0.0574603	0.003911		1.10388	0.139262	0.477912		0.845594	0.204551	0.412259
rs28360499	6:27945396	6	6p22	A/G	0.0671453	1.19874	0.028448	9.07367e-11		1.23439	0.034154	7.02735e-10		1.18	0.0574575	0.003975		1.10437	0.139242	0.475876		0.845549	0.204544	0.412096
rs156743	6:27967089	6	6p22	C/T	0.0996147	1.1472	0.0238575	4.67616e-09		1.19168	0.029199	1.90452e-09		1.1162	0.0459355	0.01668		0.957488	0.116894	0.710165		0.880676	0.164603	0.440144
rs71537572	6:27970715	6	6p22	C/T	0.0666697	1.19938	0.0284995	8.67184e-11		1.23407	0.034174	7.53852e-10		1.1786	0.0576262	0.004353		1.12027	0.140796	0.41989		0.852283	0.206954	0.439921
rs138234416	6:27992898	6	6p22	A/G	0.0675402	1.19752	0.0285986	1.43195e-10		1.23973	0.034523	4.82875e-10		1.1755	0.0570591	0.004597		1.06376	0.138217	0.654721		0.810227	0.203554	0.301215
rs71559067	6:27994416	6	6p22	T/A	0.0671664	1.19956	0.0284446	7.66198e-11		1.23607	0.034161	5.50061e-10		1.1782	0.0574312	0.004289		1.11003	0.138817	0.452052		0.844616	0.204317	0.408508
rs149990	6:27998258	6	6p22	A/G	0.0997405	1.15053	0.0238295	2.11291e-09		1.19556	0.029154	8.97773e-10		1.1186	0.0459455	0.01472		0.960097	0.116583	0.726871		0.887155	0.16391	0.465086
rs149943	6:28002388	6	6p22	A/G	0.0997606	1.14995	0.023828	2.40697e-09		1.19433	0.029152	1.1183e-09		1.1189	0.0459455	0.01446		0.962229	0.116542	0.741116		0.887347	0.163896	0.465855
rs13193295	6:28003228	6	6p22	G/C	0.0672534	1.1984	0.0284142	9.21346e-11		1.23483	0.034109	6.24821e-10		1.1765	0.0574319	0.004649		1.11015	0.13878	0.451496		0.844508	0.204282	0.408069
rs149949	6:28011516	6	6p22	C/T	0.0999265	1.1577	0.023843	4.07122e-10		1.20572	0.029236	1.56459e-10		1.1239	0.0457637	0.01067		0.962322	0.115959	0.740491		0.875995	0.163832	0.419022
rs202906	6:28011652	6	6p22	C/T	0.100464	1.15632	0.0238103	5.34813e-10		1.20427	0.029196	1.93311e-10		1.1208	0.0457027	0.01257		0.967196	0.115778	0.773283		0.880136	0.163561	0.435027
rs13200214	6:28017250	6	6p22	T/C	0.0671595	1.20101	0.0284557	5.84777e-11		1.23735	0.034148	4.46302e-10		1.1805	0.0575921	0.003959		1.11066	0.13873	0.449317		0.844024	0.204257	0.406427
rs203890	6:28022248	6	6p22	C/T	0.203602	1.07604	0.0183832	4.93829e-05		1.09892	0.022615	3.03396e-05		1.049	0.0351488	0.1735		0.966326	0.0897022	0.702562		1.08721	0.119422	0.483846
rs35949109	6:28025926	6	6p22	C/T	0.100116	1.15086	0.0238639	2.06125e-09		1.19722	0.029217	7.23703e-10		1.1182	0.0460059	0.01519		0.96132	0.1157	0.733142		0.87229	0.16365	0.403766
rs71559070	6:28038929	6	6p22	A/G	0.0671912	1.19643	0.0284274	1.38717e-10		1.22883	0.034109	1.52762e-09		1.1843	0.0575468	0.003283		1.11125	0.138728	0.447035		0.844568	0.204195	0.408069
rs34712084	6:28043828	6	6p22	G/A	0.106533	1.13322	0.0233756	5.1869e-08		1.16393	0.028525	1.02727e-07		1.1027	0.0453436	0.03105		1.05363	0.114797	0.649031		0.973866	0.160425	0.868886
rs1321505	6:28052823	6	6p22	C/A	0.106456	1.13356	0.0233727	4.802e-08		1.16426	0.028523	9.71692e-08		1.1023	0.0453373	0.0317		1.05717	0.11475	0.628051		0.978058	0.160249	0.889888
rs35902873	6:28058949	6	6p22	C/G	0.0671743	1.19652	0.0284279	1.36187e-10		1.22913	0.034114	1.4701e-09		1.1839	0.0575307	0.003336		1.1112	0.138695	0.447122		0.845288	0.204105	0.410231
rs13197574	6:28060239	6	6p22	C/T	0.0671559	1.1964	0.0284429	1.42667e-10		1.22932	0.034115	1.43169e-09		1.1828	0.0576506	0.003583		1.11112	0.138695	0.447411		0.845206	0.204112	0.409978
rs34166054	6:28065801	6	6p22	C/T	0.0671723	1.19616	0.0283801	1.36458e-10		1.22847	0.034032	1.48201e-09		1.1839	0.0575281	0.003345		1.1108	0.138695	0.448659		0.844998	0.204122	0.409314
rs34662244	6:28073881	6	6p22	A/G	0.069684	1.19999	0.0281236	4.31099e-11		1.23263	0.033583	4.72845e-10		1.1865	0.0575752	0.002982		1.11038	0.13869	0.450305		0.844651	0.204135	0.408204
rs13203816	6:28079598	6	6p22	C/T	0.0671744	1.19659	0.0284299	1.34918e-10		1.22934	0.034118	1.43364e-09		1.1839	0.0575284	0.003342		1.11015	0.138681	0.451146		0.844406	0.204141	0.40741
rs9468287	6:28079741	6	6p22	A/C	0.106457	1.13355	0.0233736	4.81639e-08		1.16428	0.028525	9.69501e-08		1.1022	0.0453345	0.03191		1.05673	0.11478	0.630725		0.979039	0.160229	0.894817
rs34588114	6:28080628	6	6p22	A/C	0.0671734	1.19652	0.0284304	1.36942e-10		1.22923	0.034119	1.45673e-09		1.1839	0.0575284	0.003342		1.11013	0.13868	0.451236		0.844404	0.204139	0.407403
rs68188794	6:28080777	6	6p22	C/T	0.0610975	1.22061	0.0325902	4.52299e-10		1.28809	0.042131	1.86765e-09		1.1839	0.0575292	0.003336		1.11005	0.138683	0.451544		0.844338	0.204146	0.4072
rs34371502	6:28081758	6	6p22	C/T	0.0671737	1.19657	0.0284304	1.35503e-10		1.22931	0.034119	1.43878e-09		1.1839	0.0575285	0.003342		1.1101	0.138678	0.451354		0.844367	0.20414	0.407281
rs9461432	6:28086883	6	6p22	C/T	0.109671	1.13404	0.0231142	3.04429e-08		1.16347	0.028298	8.77261e-08		1.1067	0.0444992	0.02266		1.05103	0.113569	0.661218		0.994197	0.157312	0.97049
rs71559072	6:28089481	6	6p22	T/C	0.0671741	1.19737	0.0284292	1.15438e-10		1.23058	0.034117	1.18894e-09		1.1839	0.0575292	0.003336		1.10972	0.138663	0.452756		0.844083	0.204139	0.406348
rs66886492	6:28089731	6	6p22	T/C	0.0671582	1.19692	0.0284269	1.2575e-10		1.22988	0.034113	1.31367e-09		1.1839	0.057529	0.003341		1.10977	0.138659	0.452555		0.844025	0.20414	0.406157
rs35345226	6:28091580	6	6p22	G/A	0.0671573	1.19695	0.0284286	1.2541e-10		1.22993	0.034116	1.30762e-09		1.1839	0.0575292	0.00334		1.10971	0.138657	0.452787		0.844024	0.204133	0.406141
rs4713139	6:28092685	6	6p22	T/C	0.109606	1.13281	0.0231037	3.94041e-08		1.16231	0.028289	1.05607e-07		1.1049	0.0444601	0.02488		1.05068	0.113565	0.663343		0.994105	0.157294	0.970018
rs4713140	6:28097193	6	6p22	A/G	0.109566	1.13371	0.0230882	3.16417e-08		1.16366	0.02826	8.16095e-08		1.1049	0.0444622	0.02489		1.05078	0.113568	0.662699		0.994501	0.157287	0.972036
rs34130214	6:28102378	6	6p22	T/C	0.109543	1.13424	0.0230984	2.8509e-08		1.16452	0.028278	7.20198e-08		1.1049	0.0444655	0.02492		1.05091	0.113566	0.66193		0.995003	0.157271	0.974589
rs3757188	6:28107357	6	6p22	C/T	0.109441	1.13458	0.0230938	2.62618e-08		1.16536	0.028265	6.15667e-08		1.1035	0.0444844	0.0268		1.05296	0.113567	0.649525		0.998209	0.157233	0.990905
rs35749575	6:28114818	6	6p22	T/G	0.0671846	1.19817	0.0284002	9.44864e-11		1.23183	0.034068	9.34457e-10		1.1838	0.0575305	0.003357		1.109	0.138591	0.455352		0.843745	0.204072	0.405084
rs72846780	6:28119055	6	6p22	C/T	0.0671861	1.1981	0.0283993	9.57317e-11		1.23172	0.034067	9.50127e-10		1.1838	0.0575288	0.003352		1.10897	0.138579	0.455459		0.843905	0.204055	0.405569
rs13205911	6:28124114	6	6p22	T/C	0.0671633	1.1968	0.0284144	1.26603e-10		1.23006	0.034068	1.2175e-09		1.1828	0.0576506	0.003583		1.1089	0.138568	0.455695		0.843963	0.204044	0.405735
rs9468300	6:28126840	6	6p22	T/C	0.109352	1.13531	0.0230975	2.2425e-08		1.16603	0.028273	5.54591e-08		1.1036	0.0444896	0.02674		1.05685	0.113493	0.626116		1.00413	0.156995	0.979073
rs56037701	6:28129231	6	6p22	T/C	0.067656	1.20905	0.0327503	5.63686e-09		1.23045	0.034175	1.29348e-09		NA	NA	NA		1.10885	0.138554	0.455813		0.843991	0.204033	0.4058
rs13197176	6:28129232	6	6p22	T/C	0.0665953	1.19959	0.0285553	9.02354e-11		1.2339	0.034279	8.70932e-10		1.184	0.0576318	0.003378		1.10853	0.140283	0.462658		0.841868	0.206429	0.404365
rs13201308	6:28130089	6	6p22	T/C	0.0671846	1.19776	0.0283995	1.02452e-10		1.23113	0.034068	1.03858e-09		1.184	0.0575289	0.003334		1.10894	0.138545	0.455462		0.844088	0.204021	0.406095
rs34765154	6:28130450	6	6p22	A/G	0.0671843	1.1979	0.0283995	9.96146e-11		1.23134	0.034068	1.00546e-09		1.184	0.0575293	0.003328		1.10894	0.138541	0.455453		0.844095	0.204018	0.406109
rs34505829	6:28133239	6	6p22	T/A	0.0671839	1.19791	0.0283996	9.93545e-11		1.23133	0.034068	1.00796e-09		1.1841	0.0575311	0.003305		1.10895	0.13853	0.455364		0.844166	0.204006	0.406314
rs35098436	6:28134221	6	6p22	C/T	0.0671835	1.19793	0.0283996	9.90042e-11		1.23132	0.034068	1.00943e-09		1.1842	0.0575314	0.003301		1.10894	0.138527	0.455408		0.844174	0.204004	0.406334
rs13217984	6:28139710	6	6p22	T/A	0.067179	1.19789	0.0284026	1.0027e-10		1.23122	0.034073	1.02955e-09		1.1843	0.0575333	0.003274		1.109	0.138517	0.455109		0.84429	0.203992	0.406689
rs67297533	6:28141253	6	6p22	T/G	0.0673579	1.19927	0.0283099	6.62355e-11		1.23301	0.033913	6.55613e-10		1.1844	0.0575348	0.003264		1.10905	0.138516	0.454915		0.844382	0.20399	0.406984
rs8180562	6:28141460	6	6p22	A/G	0.10938	1.13563	0.0230687	2.008e-08		1.16652	0.028222	4.82596e-08		1.1033	0.0444847	0.02705		1.05698	0.113482	0.625299		1.0051	0.156932	0.974149
rs9380064	6:28143118	6	6p22	G/A	0.109363	1.13582	0.0230936	1.99118e-08		1.1667	0.028266	4.90755e-08		1.1037	0.0444915	0.02658		1.05726	0.113474	0.623654		1.00552	0.156911	0.971999
rs35781323	6:28144832	6	6p22	C/T	0.0671751	1.1975	0.0283578	1.01259e-10		1.23039	0.033995	1.06817e-09		1.1845	0.0575345	0.003249		1.1093	0.138544	0.454012		0.844467	0.204031	0.40736
rs34832585	6:28150878	6	6p22	T/C	0.0670913	1.19862	0.0284192	8.89188e-11		1.23197	0.034091	9.39172e-10		1.1846	0.0575391	0.003239		1.11105	0.138958	0.448568		0.845093	0.204628	0.410785
rs9368561	6:28168343	6	6p22	T/C	0.106117	1.13713	0.0233891	2.25004e-08		1.17016	0.028525	3.61154e-08		1.1015	0.0454114	0.03332		1.05843	0.115018	0.621506		0.974323	0.161213	0.871815
rs13195291	6:28169241	6	6p22	A/G	0.0671876	1.19965	0.0284225	7.2858e-11		1.23339	0.034097	7.64741e-10		1.185	0.0575583	0.003192		1.11204	0.138739	0.444022		0.845064	0.204384	0.410134
rs735765	6:28170297	6	6p22	A/G	0.11522	1.12826	0.0226975	6.24671e-08		1.16811	0.027844	2.39743e-08		1.0738	0.0435188	0.1018		1.06796	0.11067	0.552455		0.983061	0.15507	0.912275
rs13197633	6:28174757	6	6p22	A/G	0.0670894	1.20127	0.02844	5.43168e-11		1.23568	0.034105	5.46839e-10		1.1853	0.0576216	0.003173		1.11147	0.139184	0.447681		0.844619	0.204925	0.409909
rs35001169	6:28187632	6	6p22	G/T	0.0665706	1.21303	0.0285499	5.96336e-12		1.24445	0.034184	1.57891e-10		1.209	0.0581759	0.001105		1.11886	0.13903	0.419195		0.849293	0.204631	0.424715
rs9393908	6:28190830	6	6p22	A/T	0.106491	1.14825	0.0234573	2.00501e-09		1.18578	0.028568	2.44784e-09		1.1064	0.0458208	0.02731		1.05836	0.114305	0.619722		0.972509	0.159628	0.861369
rs9366717	6:28191057	6	6p22	T/C	0.106486	1.14827	0.0234566	1.98971e-09		1.18583	0.028567	2.42666e-09		1.1064	0.0458203	0.0273		1.05833	0.114302	0.619887		0.972566	0.159621	0.861652
rs35656932	6:28191288	6	6p22	T/G	0.0666891	1.21305	0.0285349	5.79388e-12		1.24482	0.034171	1.46767e-10		1.2086	0.0581272	0.001118		1.1165	0.138896	0.427537		0.848776	0.20444	0.422557
rs34243448	6:28193102	6	6p22	A/C	0.0666934	1.21662	0.0285284	2.72802e-12		1.25042	0.034162	6.08263e-11		1.2082	0.0581194	0.001135		1.11622	0.138879	0.428538		0.849003	0.204395	0.42321
rs34787248	6:28197886	6	6p22	T/C	0.158427	1.10701	0.0201613	2.83557e-07		1.14593	0.024814	4.02952e-08		1.0455	0.0388168	0.2516		1.10065	0.0928745	0.30182		0.954916	0.133074	0.728844
rs9468317	6:28198456	6	6p22	C/T	0.159082	1.10186	0.0200675	8.61284e-07		1.14088	0.024668	9.13119e-08		1.0414	0.03872	0.2953		1.08533	0.0927492	0.37731		0.939654	0.132931	0.639617
rs2299029	6:28198831	6	6p22	A/G	0.159081	1.10198	0.0200668	8.3526e-07		1.14106	0.024667	8.82021e-08		1.0414	0.0387189	0.295		1.08549	0.0927496	0.376472		0.940082	0.132924	0.642051
rs11967137	6:28199764	6	6p22	G/A	0.159613	1.09978	0.0200238	1.32537e-06		1.13823	0.024617	1.44435e-07		1.0417	0.0386276	0.2906		1.07813	0.0925259	0.416209		0.933096	0.1326	0.601513
rs11962305	6:28199937	6	6p22	C/G	0.15919	1.10148	0.0200538	9.25918e-07		1.14016	0.024645	1.0251e-07		1.0415	0.0387157	0.2937		1.085	0.0927131	0.378895		0.940612	0.132815	0.644815
rs13204012	6:28201531	6	6p22	A/G	0.0666534	1.21658	0.028509	2.65656e-12		1.25116	0.034138	5.24433e-11		1.2056	0.0580972	0.001288		1.1167	0.138699	0.426153		0.85252	0.203939	0.43399
rs13205211	6:28203056	6	6p22	G/T	0.0666615	1.2164	0.0285067	2.7473e-12		1.25089	0.034135	5.45272e-11		1.2056	0.0580943	0.00129		1.11656	0.138681	0.426626		0.852699	0.2039	0.434506
rs9380069	6:28203300	6	6p22	G/A	0.109558	1.14391	0.0230605	2.96647e-09		1.18321	0.028088	2.10513e-09		1.1123	0.0449921	0.01799		0.995957	0.112538	0.971281		0.912763	0.158188	0.563918
rs9366718	6:28205502	6	6p22	T/A	0.159654	1.09951	0.0200132	1.39382e-06		1.13749	0.024606	1.64635e-07		1.0421	0.0386152	0.2858		1.07805	0.0923734	0.4159		0.936849	0.132191	0.621676
rs9393909	6:28207200	6	6p22	T/C	0.159037	1.10304	0.0200885	6.68547e-07		1.14258	0.02472	6.97066e-08		1.042	0.0387017	0.288		1.08493	0.0925288	0.378318		0.945463	0.132304	0.671654
rs9393910	6:28208192	6	6p22	G/C	0.159059	1.10159	0.0200548	9.01307e-07		1.13998	0.024657	1.07649e-07		1.0421	0.0387003	0.2871		1.08506	0.0925546	0.377748		0.945725	0.13232	0.673219
rs9368563	6:28208558	6	6p22	G/A	0.158661	1.10203	0.0200615	8.19465e-07		1.14084	0.024669	9.2247e-08		1.042	0.0387009	0.2874		1.08409	0.092577	0.38312		0.945829	0.13231	0.673808
rs9295768	6:28209102	6	6p22	A/G	0.158741	1.10206	0.0200601	8.13078e-07		1.14076	0.024669	9.38068e-08		1.0421	0.0386998	0.2869		1.08501	0.0924906	0.377724		0.946494	0.132195	0.67742
rs9468318	6:28209531	6	6p22	A/T	0.159063	1.10176	0.0200553	8.6635e-07		1.14026	0.02466	1.02175e-07		1.0421	0.0386995	0.2866		1.08493	0.0924947	0.378149		0.946403	0.132202	0.676906
rs9357067	6:28210293	6	6p22	G/C	0.158917	1.10242	0.0200592	7.46222e-07		1.14068	0.024662	9.44716e-08		1.0424	0.0387121	0.2837		1.08985	0.0925779	0.352677		0.949305	0.132264	0.694064
rs967005	6:28210688	6	6p22	T/C	0.158951	1.10485	0.0200804	4.29673e-07		1.14122	0.024665	8.53026e-08		1.0497	0.0388537	0.2115		1.08977	0.0925795	0.353112		0.949214	0.132267	0.693538
rs17720293	6:28214698	6	6p22	T/C	0.0880771	1.17323	0.0255523	1.98517e-10		1.19127	0.030939	1.54168e-08		1.1873	0.0506821	0.0007047		1.05376	0.125067	0.675467		1.0107	0.172387	0.950767
rs7740487	6:28216486	6	6p22	G/C	0.118707	1.12833	0.0223718	3.9579e-08		1.1753	0.027369	3.59862e-09		1.0688	0.0431807	0.1235		1.01463	0.109205	0.894177		0.940023	0.152792	0.685619
rs68141011	6:28217797	6	6p22	T/G	0.115345	1.15585	0.0261491	2.54019e-08		1.17518	0.02736	3.63741e-09		NA	NA	NA		1.0158	0.109238	0.885875		0.938626	0.152876	0.678645
rs13200462	6:28218199	6	6p22	C/A	0.118717	1.12816	0.0223669	4.08734e-08		1.17489	0.027359	3.83674e-09		1.069	0.0431823	0.1224		1.01533	0.109211	0.889229		0.938833	0.152873	0.679698
rs9986596	6:28219661	6	6p22	A/G	0.118934	1.12787	0.0223684	4.37561e-08		1.17444	0.027361	4.19046e-09		1.069	0.0431835	0.1225		1.01564	0.109222	0.887017		0.937793	0.152934	0.674515
rs1679732	6:28221264	6	6p22	G/A	0.305755	1.1267	0.0221896	4.44723e-08		1.17155	0.027164	5.58741e-09		1.07365	0.042817	0.09702		0.989475	0.108216	0.92211		0.968791	0.149295	0.831817
rs10456362	6:28221816	6	6p22	A/G	0.1206	1.1267	0.0223064	5.22462e-08		1.16851	0.027292	1.1556e-08		1.0788	0.0431396	0.07869		0.991741	0.108529	0.939087		0.983664	0.149129	0.912054
rs13208096	6:28225311	6	6p22	G/C	0.0667081	1.2135	0.0284977	4.95337e-12		1.24595	0.034132	1.174e-10		1.207	0.0580439	0.001191		1.1168	0.138577	0.42535		0.853424	0.203758	0.436641
rs1679709	6:28228342	6	6p22	A/G	0.122035	1.12533	0.0221864	6.06496e-08		1.16939	0.027152	8.25254e-09		1.0734	0.0428417	0.09844		0.991727	0.108161	0.938774		0.964227	0.149406	0.807369
rs1778511	6:28229411	6	6p22	G/A	0.305612	1.1267	0.022154	4.2318e-08		1.1703	0.027105	6.55673e-09		1.0762	0.0427931	0.08628		0.991706	0.108161	0.938623		0.964202	0.149405	0.807231
rs1778508	6:28229881	6	6p22	C/T	0.305612	1.12627	0.022159	4.71287e-08		1.16962	0.027114	7.53135e-09		1.0762	0.0427939	0.08612		0.991704	0.108161	0.938606		0.964191	0.149405	0.807174
rs2799077	6:28234597	6	6p22	T/C	0.122263	1.12659	0.0221494	4.31684e-08		1.17092	0.027098	5.7845e-09		1.0742	0.0427852	0.09449		0.992141	0.108179	0.941855		0.964759	0.149438	0.81027
rs2799079	6:28235176	6	6p22	C/A	0.122239	1.12695	0.0221494	3.96944e-08		1.17149	0.027098	5.18926e-09		1.0742	0.0427851	0.09431		0.992219	0.108182	0.94244		0.964879	0.149442	0.810919
rs67998226	6:28238059	6	6p22	C/T	0.0681848	1.2121	0.0282037	3.9898e-12		1.25047	0.033832	3.92472e-11		1.192	0.0571183	0.002108		1.11068	0.137511	0.445238		0.830981	0.203726	0.363449
rs11965538	6:28239915	6	6p22	A/G	0.12225	1.12759	0.0221473	3.41374e-08		1.17216	0.027095	4.55128e-09		1.075	0.0427784	0.09102		0.992	0.10822	0.940834		0.965184	0.149481	0.812606
rs1778484	6:28240798	6	6p22	G/A	0.332179	1.0667	0.01596	3.79186e-05		1.08526	0.019658	3.15213e-05		1.063	0.0308026	0.04733		0.957533	0.073585	0.555375		0.948688	0.100256	0.599301
rs1778483	6:28240991	6	6p22	G/T	0.284234	1.07242	0.0167477	2.11845e-05		1.09025	0.020734	3.08151e-05		1.0801	0.0319714	0.01589		0.924981	0.0768971	0.310532		0.950884	0.10444	0.629652
rs1778482	6:28240992	6	6p22	C/G	0.28423	1.07256	0.0167482	2.04856e-05		1.09042	0.020735	2.98127e-05		1.0802	0.0319713	0.01586		0.925058	0.07689	0.311004		0.950849	0.104433	0.629372
rs2743555	6:28241081	6	6p22	A/G	0.122188	1.12714	0.0221693	3.90922e-08		1.17147	0.027134	5.46246e-09		1.0751	0.0427845	0.09049		0.992161	0.10822	0.942027		0.965854	0.149453	0.816177
rs1419183	6:28242794	6	6p22	C/A	0.122232	1.12768	0.0221586	3.4036e-08		1.17088	0.027106	5.8903e-09		1.0779	0.0428202	0.07993		0.993393	0.108183	0.951138		0.966438	0.149422	0.819283
rs1150726	6:28243042	6	6p22	A/G	0.33223	1.06622	0.0159552	4.27263e-05		1.08436	0.019649	3.7593e-05		1.0632	0.0308018	0.04679		0.957675	0.0735934	0.556773		0.949037	0.100271	0.601904
rs34878803	6:28250179	6	6p22	C/T	0.0681286	1.21282	0.028204	3.43394e-12		1.25087	0.033831	3.6823e-11		1.1939	0.0571262	0.001919		1.11068	0.137507	0.445231		0.830933	0.203718	0.363284
rs1150724	6:28250236	6	6p22	T/C	0.332291	1.06651	0.0159798	4.06585e-05		1.08495	0.019695	3.47271e-05		1.0639	0.0308018	0.04444		0.954616	0.0735926	0.527956		0.947135	0.100284	0.588094
rs34396849	6:28250955	6	6p22	C/A	0.0677189	1.21375	0.0282338	2.98358e-12		1.2507	0.033833	3.79046e-11		1.1944	0.0571764	0.001894		1.12033	0.139354	0.41485		0.835311	0.206377	0.383233
rs6901575	6:28250984	6	6p22	A/G	0.121603	1.13143	0.0222906	1.71295e-08		1.17616	0.027302	2.79605e-09		1.0783	0.0429308	0.0791		0.994963	0.109079	0.963078		0.984893	0.150052	0.919196
rs1150721	6:28255040	6	6p22	C/G	0.332061	1.06654	0.0159854	4.06394e-05		1.08475	0.019703	3.64758e-05		1.0643	0.0308026	0.04291		0.955164	0.0736663	0.533478		0.947565	0.100392	0.591619
rs13211507	6:28257377	6	6p22	C/T	0.0681363	1.21188	0.0282071	4.20484e-12		1.24883	0.03383	5.08579e-11		1.1955	0.0571571	0.001788		1.11071	0.137506	0.445127		0.830973	0.203716	0.363402
rs34691223	6:28258208	6	6p22	A/C	0.0681357	1.21158	0.0281998	4.42494e-12		1.24924	0.033826	4.73755e-11		1.1929	0.057118	0.00201		1.11139	0.137498	0.442432		0.832207	0.203634	0.367069
rs1233660	6:28260249	6	6p22	A/T	0.332043	1.06587	0.0159962	4.88741e-05		1.08321	0.019722	5.05983e-05		1.0649	0.0308045	0.04117		0.956782	0.0736944	0.548838		0.949888	0.100409	0.60864
rs6905391	6:28262686	6	6p22	A/G	0.12675	1.12263	0.0219756	8.41324e-08		1.1684	0.026947	7.66791e-09		1.0721	0.0423806	0.1005		0.992558	0.105	0.943284		0.912462	0.147272	0.533916
rs13207345	6:28265572	6	6p22	T/C	0.0669421	1.21465	0.0284586	3.63873e-12		1.24676	0.034077	9.67003e-11		1.2051	0.0580467	0.001309		1.12889	0.13829	0.380676		0.877765	0.201999	0.51865
rs72854513	6:28265954	6	6p22	T/A	0.0668954	1.21407	0.0284771	4.23885e-12		1.24591	0.034109	1.1494e-10		1.2051	0.0580465	0.001311		1.12899	0.138285	0.380315		0.878022	0.201977	0.51954
rs1936365	6:28268452	6	6p22	C/G	0.127011	1.12408	0.0219596	5.89684e-08		1.16932	0.026924	6.2514e-09		1.0734	0.0423769	0.09469		0.997754	0.104877	0.982893		0.923654	0.146713	0.588291
rs33932084	6:28268824	6	6p22	G/A	0.0682626	1.21224	0.0282359	4.08606e-12		1.24551	0.033874	9.09493e-11		1.2026	0.0573165	0.001286		1.12093	0.136651	0.403508		0.858486	0.200668	0.447026
rs56189111	6:28271973	6	6p22	A/C	0.066972	1.21432	0.0284725	3.99273e-12		1.24609	0.03411	1.11889e-10		1.2044	0.0580267	0.001349		1.1327	0.138144	0.367071		0.885213	0.201416	0.544946
rs13191786	6:28277671	6	6p22	G/T	0.0669802	1.21491	0.0284742	3.53596e-12		1.2468	0.034112	1.0035e-10		1.2049	0.0580306	0.001321		1.13286	0.138148	0.366527		0.885349	0.201415	0.54545
rs34950484	6:28278688	6	6p22	A/G	0.0684539	1.21303	0.0281928	3.21262e-12		1.24985	0.033828	4.31922e-11		1.1921	0.0571288	0.0021		1.12655	0.137106	0.384782		0.862336	0.201394	0.462079
rs853694	6:28279100	6	6p22	T/A	0.127001	1.12359	0.0219683	6.68303e-08		1.16845	0.02693	7.43485e-09		1.0735	0.0424174	0.09469		0.9976	0.104873	0.981717		0.924228	0.14668	0.59113
rs35072899	6:28281541	6	6p22	T/C	0.0669782	1.21521	0.028474	3.32438e-12		1.24709	0.034112	9.59195e-11		1.2051	0.0580251	0.001302		1.13379	0.138191	0.363535		0.885797	0.201458	0.547208
rs34661125	6:28281894	6	6p22	A/G	0.0684533	1.21331	0.0281924	3.02443e-12		1.25012	0.033828	4.1321e-11		1.1923	0.0571213	0.00208		1.12741	0.137151	0.381921		0.862782	0.201435	0.463737
rs13190888	6:28285985	6	6p22	A/G	0.0709869	1.20928	0.0281529	6.60362e-12		1.2439	0.033763	1.01876e-10		1.1921	0.0571059	0.002092		1.12745	0.137154	0.381787		0.862794	0.20144	0.463787
rs853685	6:28288785	6	6p22	T/C	0.127619	1.12519	0.0219345	4.40152e-08		1.1689	0.026904	6.59958e-09		1.0786	0.0422767	0.07354		0.999389	0.104821	0.995351		0.920376	0.146791	0.571904
rs56075693	6:28290328	6	6p22	G/T	0.0669861	1.21457	0.0284739	3.79386e-12		1.24611	0.034115	1.12189e-10		1.2051	0.0580093	0.001302		1.13403	0.138193	0.362747		0.886059	0.20145	0.54817
rs34218844	6:28290647	6	6p22	C/T	0.0669847	1.21441	0.0284733	3.921e-12		1.24589	0.034114	1.15965e-10		1.205	0.058009	0.001304		1.13403	0.138194	0.362735		0.886093	0.201448	0.548293
rs853682	6:28295875	6	6p22	C/T	0.127518	1.12454	0.0219548	5.26489e-08		1.1674	0.026927	9.02417e-09		1.0803	0.0423259	0.06807		0.99914	0.104818	0.993452		0.913569	0.147082	0.538821
rs853681	6:28296650	6	6p22	A/C	0.127506	1.1243	0.0219504	5.53047e-08		1.16711	0.026918	9.41305e-09		1.0803	0.0423263	0.06797		0.999119	0.104817	0.99329		0.910227	0.147222	0.522881
rs853679	6:28296863	6	6p22	A/C	0.127492	1.12425	0.0219505	5.59527e-08		1.16709	0.026918	9.45719e-09		1.0804	0.0423244	0.06764		0.99906	0.104816	0.992844		0.907782	0.147319	0.511348
rs853676	6:28299687	6	6p22	T/C	0.12769	1.12599	0.0219148	3.55521e-08		1.16906	0.026868	6.11832e-09		1.083	0.0422732	0.05925		1.00139	0.104625	0.98939		0.894915	0.14742	0.451369
rs17312661	6:28300336	6	6p22	G/A	0.149113	1.11115	0.0205522	1.79542e-07		1.11435	0.025092	1.59622e-05		1.156	0.0399296	0.0002835		0.988171	0.100085	0.905358		0.940007	0.138477	0.655039
rs7752448	6:28301099	6	6p22	G/A	0.0848874	1.1596	0.0258511	5.60833e-09		1.2023	0.031281	3.8658e-09		1.1237	0.0513557	0.02314		1.06165	0.123194	0.627262		0.786115	0.184551	0.192237
rs7752608	6:28301195	6	6p22	G/A	0.0791677	1.17647	0.0264259	3.91799e-10		1.22063	0.031937	4.30409e-10		1.1358	0.0526955	0.0157		1.08375	0.125975	0.523192		0.824892	0.187531	0.30465
rs11970439	6:28303464	6	6p22	G/C	0.190438	1.08016	0.0188047	2.9986e-05		1.09977	0.023006	3.56725e-05		1.0893	0.0364211	0.0188		0.918439	0.0905989	0.347686		0.881984	0.12615	0.319498
rs67340775	6:28304384	6	6p22	C/A	0.0678881	1.21549	0.0283102	2.35114e-12		1.24835	0.033968	6.56445e-11		1.2061	0.0573524	0.001085		1.12121	0.138156	0.407624		0.875794	0.201535	0.510491
rs35030260	6:28305508	6	6p22	A/G	0.0671206	1.21582	0.028512	3.11707e-12		1.248	0.034208	9.40157e-11		1.2057	0.0578749	0.00123		1.13393	0.138194	0.363092		0.885819	0.201464	0.547303
rs13217619	6:28306671	6	6p22	C/T	0.0682738	1.20414	0.0282761	2.35278e-11		1.22966	0.033802	9.58159e-10		1.2057	0.0578796	0.00123		1.13389	0.138195	0.363232		0.885755	0.201468	0.54707
rs17301128	6:28308034	6	6p22	G/C	0.189723	1.07956	0.018828	3.49749e-05		1.09676	0.023028	6.0518e-05		1.0946	0.0364815	0.01322		0.914705	0.0908431	0.326394		0.88628	0.126377	0.339446
rs6912584	6:28309590	6	6p22	C/T	0.190428	1.08004	0.0188049	3.08058e-05		1.09812	0.022992	4.68472e-05		1.0928	0.0364732	0.015		0.919437	0.0906397	0.354094		0.880703	0.126246	0.314297
rs35016036	6:28314880	6	6p22	T/C	0.0671374	1.21698	0.0284623	2.24573e-12		1.24939	0.03412	6.76621e-11		1.2064	0.0578857	0.001186		1.13369	0.138202	0.363928		0.885533	0.201484	0.546275
rs35744819	6:28318331	6	6p22	T/G	0.0671453	1.21916	0.0284709	1.44036e-12		1.25253	0.034138	4.23252e-11		1.2071	0.0578691	0.001142		1.13343	0.13821	0.364836		0.885316	0.201498	0.545497
rs56131013	6:28320677	6	6p22	A/G	0.19367	1.08174	0.0186928	1.88186e-05		1.10021	0.022877	2.98422e-05		1.0937	0.0361609	0.01328		0.917191	0.0902911	0.338395		0.890313	0.125279	0.353722
rs6903652	6:28322120	6	6p22	G/C	0.193746	1.08182	0.0186773	1.8218e-05		1.10047	0.022848	2.78696e-05		1.0934	0.0361665	0.01355		0.91699	0.090249	0.336946		0.889452	0.125255	0.349638
rs6903823	6:28322296	6	6p22	G/A	0.193871	1.08223	0.0186983	1.69423e-05		1.10153	0.022889	2.39404e-05		1.0926	0.0361573	0.01433		0.916931	0.0902412	0.336545		0.889213	0.125255	0.348531
rs13198809	6:28323702	6	6p22	A/G	0.0673574	1.21805	0.0284419	1.72692e-12		1.25275	0.034121	3.99359e-11		1.2022	0.0577109	0.001415		1.13237	0.138188	0.368355		0.884256	0.201477	0.541507
rs35353359	6:28324378	6	6p22	T/C	0.0673765	1.21749	0.0284277	1.8975e-12		1.25195	0.034105	4.44337e-11		1.202	0.0576705	0.001422		1.13241	0.138181	0.368168		0.884207	0.201471	0.541313
rs6921919	6:28325201	6	6p22	G/C	0.182169	1.08918	0.0191261	5.4561e-06		1.10528	0.023427	1.92975e-05		1.1064	0.0369019	0.006126		0.918041	0.0929177	0.357407		0.925197	0.127583	0.542262
rs6922111	6:28325308	6	6p22	T/C	0.182114	1.08876	0.0191328	6.05622e-06		1.10512	0.023426	1.98202e-05		1.1052	0.0369548	0.006819		0.918067	0.0929122	0.35754		0.925155	0.127577	0.542003
rs35875412	6:28331818	6	6p22	T/C	0.170046	1.10069	0.0195263	5.70296e-07		1.10961	0.023916	1.36793e-05		1.1385	0.0376494	0.0005686		0.919925	0.0953114	0.381197		0.942774	0.130313	0.651117
rs13199081	6:28331834	6	6p22	C/T	0.214459	1.09363	0.0179659	3.96512e-07		1.10496	0.021969	5.53511e-06		1.1263	0.0347515	0.0006178		0.912756	0.0881136	0.300198		0.913644	0.120065	0.451924
rs13214023	6:28332141	6	6p22	A/G	0.0673974	1.21674	0.0284191	2.18825e-12		1.24842	0.034082	7.51388e-11		1.2086	0.0577043	0.001025		1.13162	0.138237	0.371082		0.883938	0.201539	0.540453
rs7750526	6:28336004	6	6p22	T/A	0.215125	1.09106	0.01795	7.72734e-07		1.10395	0.021958	6.67493e-06		1.1176	0.0347408	0.001377		0.920651	0.0874952	0.34471		0.915949	0.119159	0.461253
rs35017208	6:28345282	6	6p22	T/C	0.0676519	1.21266	0.0283827	4.82391e-12		1.24633	0.034083	1.0413e-10		1.1973	0.0574105	0.001708		1.13209	0.138094	0.368972		0.884966	0.201353	0.543899
rs7774981	6:28346910	6	6p22	C/T	0.215519	1.09084	0.0179336	8.01603e-07		1.10292	0.021933	7.95035e-06		1.1192	0.0347217	0.001179		0.920819	0.0874793	0.345689		0.916054	0.119155	0.461822
rs7754960	6:28346945	6	6p22	C/G	0.21572	1.09016	0.017921	9.43822e-07		1.10184	0.02191	9.57863e-06		1.1192	0.0347214	0.001178		0.920786	0.0874804	0.345482		0.916022	0.119157	0.461654
rs13213152	6:28349698	6	6p22	G/A	0.0673888	1.21709	0.0284256	2.05598e-12		1.24894	0.034102	7.10489e-11		1.2086	0.0576774	0.001018		1.13216	0.138084	0.368678		0.885249	0.201321	0.544891
rs3799499	6:28354250	6	6p22	T/G	0.215588	1.09062	0.0179332	8.4982e-07		1.10265	0.021934	8.38635e-06		1.1199	0.0347129	0.001107		0.917598	0.0875023	0.325716		0.9131	0.119201	0.445665
rs67981811	6:28354835	6	6p22	G/C	0.0676268	1.21306	0.0283839	4.44544e-12		1.24651	0.034082	1.01075e-10		1.1982	0.0574185	0.001637		1.13305	0.138173	0.365973		0.885529	0.201412	0.546117
rs36092177	6:28357807	6	6p22	T/C	0.0675957	1.21338	0.028388	4.18624e-12		1.24659	0.034083	1.00054e-10		1.1982	0.0574186	0.001636		1.13733	0.138473	0.352741		0.887207	0.201742	0.553034
rs13213986	6:28358009	6	6p22	A/T	0.0673351	1.21679	0.0284267	2.19563e-12		1.24914	0.034102	6.88043e-11		1.2052	0.0576463	0.001204		1.13803	0.138502	0.350548		0.887526	0.201777	0.554299
rs2232429	6:28359632	6	6p22	G/T	0.0675872	1.21336	0.0283875	4.2071e-12		1.2464	0.034081	1.02711e-10		1.1982	0.0574182	0.001638		1.13883	0.138532	0.348041		0.887885	0.201816	0.555716
rs2232427	6:28359709	6	6p22	G/T	0.215531	1.09073	0.0179464	8.41066e-07		1.10266	0.021957	8.56147e-06		1.1199	0.0347105	0.0011		0.919107	0.0875716	0.335428		0.913942	0.119285	0.450611
rs2232426	6:28360659	6	6p22	C/G	0.067586	1.21337	0.0283882	4.20304e-12		1.24642	0.034082	1.02475e-10		1.1982	0.0574188	0.001635		1.13878	0.138532	0.348176		0.887845	0.201817	0.555568
rs34546986	6:28362309	6	6p22	A/G	0.0673285	1.21656	0.0284272	2.30519e-12		1.24868	0.034102	7.40021e-11		1.2053	0.0576472	0.001201		1.13883	0.138531	0.348018		0.887905	0.201814	0.555789
rs34871267	6:28364232	6	6p22	A/G	0.0673286	1.21611	0.0284549	2.65842e-12		1.2481	0.03415	8.59108e-11		1.2052	0.0576464	0.001206		1.13883	0.138531	0.348034		0.887915	0.201813	0.555826
rs2232423	6:28366151	6	6p22	G/A	0.0675841	1.21225	0.0284174	5.57316e-12		1.24518	0.034127	1.31524e-10		1.1971	0.057446	0.001737		1.13884	0.138531	0.347993		0.887915	0.201814	0.555826
rs1005126	6:28367623	6	6p22	G/C	0.215526	1.09011	0.0179354	9.74772e-07		1.10173	0.021934	1.00085e-05		1.1197	0.0347199	0.00113		0.919216	0.0875934	0.336229		0.914289	0.119308	0.452613
rs35883476	6:28368508	6	6p22	C/G	0.0673215	1.21603	0.0284547	2.70027e-12		1.24808	0.03415	8.62547e-11		1.2049	0.0576449	0.001222		1.13903	0.13853	0.347366		0.887922	0.201816	0.555857
rs13196606	6:28370078	6	6p22	A/G	0.215579	1.09019	0.0179336	9.52925e-07		1.10192	0.021934	9.65168e-06		1.1196	0.0347093	0.00113		0.919069	0.0875695	0.335176		0.913964	0.11928	0.450712
rs58020991	6:28371794	6	6p22	A/G	0.211902	1.09269	0.0180619	5.86362e-07		1.10653	0.022114	4.70507e-06		1.1185	0.0349188	0.001339		0.92151	0.0876466	0.351009		0.90936	0.119422	0.426255
rs71559081	6:28372069	6	6p22	A/T	0.212161	1.09154	0.0180035	7.34262e-07		1.10461	0.022007	6.15066e-06		1.1185	0.0349187	0.001343		0.921481	0.0876455	0.350821		0.909373	0.119421	0.426322
rs13217326	6:28373155	6	6p22	A/G	0.211471	1.09298	0.0181188	5.88087e-07		1.10738	0.022219	4.42356e-06		1.1179	0.0349159	0.001417		0.921145	0.0876587	0.348751		0.90892	0.119448	0.424004
rs6905380	6:28374902	6	6p22	G/A	0.213072	1.09198	0.0179789	6.30251e-07		1.10625	0.021977	4.33276e-06		1.1151	0.0348627	0.001778		0.925985	0.0875901	0.379989		0.909572	0.119421	0.427384
rs16901847	6:28375851	6	6p22	A/G	0.170677	1.09503	0.0194792	2.09696e-06		1.1059	0.023833	2.40548e-05		1.1234	0.037675	0.002008		0.929636	0.0948999	0.441995		0.947486	0.129775	0.677652
rs13203055	6:28382410	6	6p22	A/G	0.21243	1.09048	0.0179889	9.53253e-07		1.10398	0.021991	6.85463e-06		1.1158	0.0348764	0.001684		0.921392	0.0876465	0.350258		0.909438	0.119421	0.426667
rs6940744	6:28385957	6	6p22	A/G	0.212437	1.09033	0.0179885	9.90582e-07		1.10394	0.021991	6.90019e-06		1.1153	0.0348733	0.001752		0.921357	0.0876466	0.350037		0.909445	0.11942	0.4267
rs16894091	6:28390137	6	6p22	A/T	0.212437	1.09031	0.0179881	9.95089e-07		1.10391	0.021991	6.94022e-06		1.1153	0.0348707	0.001757		0.921338	0.0876466	0.349911		0.909454	0.11942	0.426752
rs13193272	6:28392743	6	6p22	A/C	0.212167	1.09111	0.0179961	8.14598e-07		1.10437	0.021997	6.38852e-06		1.1173	0.0349048	0.001485		0.92159	0.0876508	0.351546		0.909697	0.119426	0.428075
rs13201681	6:28394680	6	6p22	T/C	0.0673655	1.21587	0.0284279	2.66587e-12		1.24807	0.034106	8.17448e-11		1.2037	0.0576344	0.001297		1.14122	0.138503	0.340206		0.887668	0.20185	0.554971
rs13209596	6:28396190	6	6p22	A/C	0.212011	1.09228	0.0180143	6.11062e-07		1.10613	0.02203	4.67928e-06		1.1173	0.0349048	0.001485		0.922588	0.0876556	0.357995		0.910629	0.11943	0.433108
rs9969098	6:28398748	6	6p22	T/G	0.212392	1.08998	0.017988	1.08601e-06		1.10319	0.021991	7.96869e-06		1.1152	0.0348699	0.001765		0.92342	0.0876474	0.363352		0.911413	0.119412	0.437278
rs7740429	6:28399246	6	6p22	A/G	0.212128	1.09107	0.0179966	8.24666e-07		1.10408	0.021998	6.7606e-06		1.1173	0.0349048	0.001485		0.923552	0.0876498	0.364227		0.911528	0.119414	0.437909
rs7765989	6:28400295	6	6p22	C/T	0.170645	1.09406	0.019475	2.61929e-06		1.10448	0.023828	3.03936e-05		1.1223	0.037664	0.002184		0.932438	0.0949076	0.461087		0.950397	0.12977	0.695023
rs16894106	6:28400339	6	6p22	A/G	0.212342	1.09004	0.0179949	1.07882e-06		1.10307	0.021991	8.1588e-06		1.1157	0.0349213	0.001715		0.92388	0.0876396	0.366315		0.911805	0.119397	0.439346
rs7766356	6:28400538	6	6p22	C/T	0.148055	1.10807	0.0206141	4.04416e-07		1.10803	0.025179	4.61375e-05		1.1575	0.040031	0.0002595		0.997592	0.100167	0.980796		0.950174	0.138351	0.71181
rs67381177	6:28411941	6	6p22	C/G	0.0673952	1.21468	0.0284545	3.57897e-12		1.24676	0.034152	1.06277e-10		1.2022	0.0576362	0.0014		1.14301	0.138474	0.334393		0.887587	0.201862	0.554692
rs16894116	6:28414967	6	6p22	T/G	0.170636	1.09409	0.0194867	2.63808e-06		1.10458	0.023845	3.03004e-05		1.122	0.0376831	0.002256		0.933263	0.0948912	0.466692		0.951254	0.129734	0.700085
rs61289879	6:28419162	6	6p22	A/G	0.167577	1.09862	0.0196875	1.15825e-06		1.10961	0.024086	1.5727e-05		1.1296	0.0380717	0.001365		0.926227	0.0960037	0.424719		0.939036	0.131468	0.63233
rs55690788	6:28436145	6	6p22	C/T	0.0674448	1.2154	0.0284806	3.22583e-12		1.24668	0.034166	1.09441e-10		1.2041	0.0577717	0.001304		1.14589	0.138671	0.326082		0.893845	0.201878	0.578283
rs34676049	6:28453618	6	6p22	G/T	0.0676113	1.21355	0.028521	5.0905e-12		1.24221	0.034196	2.26014e-10		1.2065	0.0579306	0.001195		1.15599	0.138912	0.29671		0.894222	0.202567	0.581002
rs114242735	6:28482917	6	6p22	C/T	0.0680225	1.21392	0.0284897	4.46404e-12		1.24153	0.034169	2.42599e-10		1.2105	0.057871	0.0009633		1.1537	0.138354	0.301418		0.897489	0.201273	0.591025
rs116260720	6:28502794	6	6p22	A/C	0.197004	1.08843	0.0183734	2.67588e-06		1.1051	0.022488	8.82467e-06		1.0867	0.0355168	0.01919		0.985422	0.0894195	0.869553		0.975864	0.122152	0.841468
rs114386932	6:28535685	6	6p22	T/C	0.196275	1.08638	0.0186366	6.02734e-06		1.10895	0.022866	6.10327e-06		1.0938	0.0358928	0.01246		0.907947	0.0894225	0.280176		0.883037	0.123741	0.314788
rs114476214	6:28543264	6	6p22	T/C	0.171549	1.09308	0.0194983	3.37765e-06		1.10455	0.023897	3.16497e-05		1.1194	0.0376391	0.002724		0.955251	0.0938298	0.625609		0.904773	0.129383	0.439254
rs116226959	6:28546952	6	6p22	A/G	0.195758	1.08624	0.0186524	6.3442e-06		1.10734	0.022883	8.35853e-06		1.0968	0.0359419	0.01018		0.90419	0.08948	0.260348		0.894913	0.123515	0.368701
rs115994001	6:28553779	6	6p22	T/A	0.340101	1.06985	0.0164996	3.09133e-05		1.07915	0.020421	0.000191168		1.0825	0.0312508	0.01124		0.980451	0.0783275	0.801		0.961311	0.10638	0.710707
rs115743462	6:28554543	6	6p22	T/G	0.171341	1.09371	0.0194828	2.86531e-06		1.10155	0.023882	5.12409e-05		1.1274	0.0375731	0.001417		0.962064	0.0939656	0.680645		0.910219	0.12955	0.467759
rs114808773	6:28556051	6	6p22	G/C	0.171325	1.09377	0.0194796	2.81579e-06		1.10167	0.023877	5.01198e-05		1.1274	0.0375708	0.001411		0.961693	0.0939597	0.677619		0.910306	0.129532	0.468149
rs116152370	6:28558890	6	6p22	A/G	0.196523	1.08644	0.0186306	5.89921e-06		1.1062	0.022871	1.01876e-05		1.1005	0.035854	0.007577		0.899796	0.0893509	0.23732		0.903594	0.122974	0.409731
rs114501284	6:28560071	6	6p22	T/A	0.196358	1.08609	0.0186296	6.40078e-06		1.10571	0.022871	1.11473e-05		1.1004	0.0358487	0.007595		0.899463	0.0893386	0.235616		0.903913	0.122944	0.411251
rs115031589	6:28562589	6	6p22	A/G	0.171713	1.09435	0.019454	2.38609e-06		1.10281	0.023837	4.03625e-05		1.1272	0.0375503	0.001427		0.959305	0.0938979	0.658156		0.910731	0.129394	0.469889
rs114179204	6:28566522	6	6p22	T/C	0.195718	1.0859	0.018658	6.91544e-06		1.10365	0.022911	1.67393e-05		1.1007	0.0358845	0.007476		0.911193	0.0894946	0.298722		0.920795	0.123029	0.5024
rs116496237	6:28569338	6	6p22	T/C	0.195699	1.0859	0.0186558	6.89006e-06		1.10356	0.022907	1.69365e-05		1.1005	0.0358856	0.007591		0.910753	0.0895273	0.296395		0.925784	0.122901	0.530366
rs115891768	6:28576143	6	6p22	A/T	0.0682308	1.2083	0.0283935	1.21004e-11		1.2353	0.03404	5.36885e-10		1.2024	0.0577667	0.001422		1.14221	0.138417	0.33675		0.936646	0.197985	0.740962
rs116663187	6:28578286	6	6p22	G/A	0.16865	1.10453	0.019682	2.71405e-07		1.14219	0.024141	3.64776e-08		1.0769	0.038013	0.05133		0.909359	0.0939387	0.311797		0.956847	0.128911	0.732208
rs116591906	6:28583392	6	6p22	G/A	0.0660821	1.14259	0.02505	7.31929e-08		1.13652	0.027107	2.3475e-06		1.2276	0.0679397	0.002541		1.05872	0.299695	0.849005		0.689183	0.451715	0.409895
rs115497789	6:28599105	6	6p22	A/G	0.143666	1.11452	0.0208986	1.28487e-07		1.14068	0.025519	2.49502e-07		1.1101	0.0407922	0.01047		0.947009	0.100261	0.587098		0.958821	0.13657	0.758152
rs116244607	6:28618751	6	6p22	G/A	0.250917	1.07283	0.0172466	3.32031e-05		1.10734	0.021187	1.49156e-06		1.0174	0.0332909	0.6049		0.982487	0.0816714	0.828731		1.06228	0.110423	0.584259
rs114385935	6:28619353	6	6p22	G/A	0.068433	1.20833	0.0283375	1.09693e-11		1.23796	0.03396	3.26171e-10		1.2	0.0577154	0.001583		1.13243	0.137798	0.366784		0.905453	0.198619	0.617041
rs116337663	6:28622914	6	6p22	G/A	0.113634	1.14398	0.0230225	2.73913e-09		1.16452	0.027873	4.64158e-08		1.1525	0.0459983	0.002031		0.969176	0.110656	0.777224		1.05237	0.148728	0.731426
rs115080246	6:28623724	6	6p22	T/A	0.249424	1.07241	0.0172647	3.74462e-05		1.10587	0.021208	2.08543e-06		1.019	0.0333315	0.5715		0.9769	0.0818568	0.775251		1.07485	0.110265	0.512708
rs116521087	6:28630691	6	6p22	A/G	0.068587	1.20896	0.0283269	9.43976e-12		1.23694	0.033951	3.77429e-10		1.2032	0.0577596	0.00136		1.13493	0.137326	0.356683		0.929445	0.19642	0.709515
rs115504169	6:28630793	6	6p22	G/T	0.238587	1.0894	0.0203398	2.27389e-05		1.10194	0.021359	5.49729e-06		NA	NA	NA		0.952468	0.0830112	0.557435		1.04923	0.11176	0.667182
rs116500795	6:28635780	6	6p22	C/T	0.113841	1.14486	0.0266041	3.12849e-07		1.1625	0.02789	6.71361e-08		NA	NA	NA		0.97097	0.110461	0.7897		1.05166	0.148541	0.734559
rs116283706	6:28636643	6	6p22	C/T	0.24565	1.09538	0.0201749	5.5162e-06		1.10595	0.021204	2.04012e-06		NA	NA	NA		0.979079	0.0816429	0.795659		1.07335	0.109985	0.51983
rs114180101	6:28648083	6	6p22	A/T	0.249052	1.07285	0.0172746	3.40573e-05		1.10624	0.021232	1.97959e-06		1.0202	0.0333251	0.5481		0.976789	0.0817193	0.773822		1.07288	0.110033	0.522608
rs114906496	6:28648271	6	6p22	T/C	0.245287	1.09574	0.0201963	5.22229e-06		1.10656	0.021227	1.83943e-06		NA	NA	NA		0.976699	0.081725	0.77297		1.07278	0.110043	0.523181
rs116595590	6:28648320	6	6p22	C/T	0.249023	1.07298	0.0172747	3.30167e-05		1.10636	0.021231	1.93001e-06		1.0204	0.0333288	0.5449		0.976707	0.081728	0.773061		1.07288	0.110044	0.522667
rs116153562	6:28650523	6	6p22	C/T	0.113402	1.14301	0.0230052	3.35387e-09		1.16311	0.027853	5.80213e-08		1.1496	0.0459064	0.00239		0.987997	0.11075	0.913176		1.03813	0.150001	0.803003
rs149005266	6:28651091	6	6p22	G/T	0.113384	1.14321	0.0230061	3.20184e-09		1.16316	0.027853	5.75832e-08		1.1502	0.0459148	0.002304		0.988665	0.110732	0.918005		1.03809	0.150002	0.803198
rs115744018	6:28651780	6	6p22	A/G	0.113322	1.14227	0.0230364	4.18777e-09		1.16176	0.027906	7.74681e-08		1.1502	0.0459176	0.002303		0.988913	0.110729	0.919801		1.03739	0.150039	0.806743
rs150525686	6:28655388	6	6p22	C/T	0.248327	1.07539	0.0173031	1.89349e-05		1.10905	0.021271	1.13805e-06		1.0215	0.0333561	0.523		0.988304	0.081855	0.885718		1.07011	0.110522	0.539805
rs143656576	6:28656109	6	6p22	A/T	0.24884	1.07546	0.0172991	1.85335e-05		1.10806	0.021268	1.40325e-06		1.0239	0.0333397	0.4787		0.990204	0.0818366	0.904249		1.06811	0.110543	0.551131
rs149445347	6:28656452	6	6p22	C/A	0.248205	1.07522	0.0173348	2.04608e-05		1.10902	0.021329	1.22563e-06		1.0216	0.0333594	0.5211		0.986918	0.0818621	0.872204		1.06966	0.11052	0.542319
rs146219985	6:28656489	6	6p22	G/T	0.248782	1.07589	0.0172981	1.66564e-05		1.10887	0.021266	1.17653e-06		1.0239	0.0333399	0.4795		0.9886	0.0818469	0.888593		1.06792	0.110543	0.55219
rs116076247	6:28657458	6	6p22	G/A	0.11188	1.14919	0.0231397	9.5973e-10		1.1685	0.028005	2.69241e-08		1.1558	0.0461966	0.00172		1.01114	0.11134	0.920714		1.03992	0.151973	0.796749
rs116137698	6:28667669	6	6p22	G/A	0.0685877	1.21089	0.028395	7.10268e-12		1.24229	0.034044	1.85761e-10		1.2012	0.0578131	0.001516		1.12761	0.137494	0.382396		0.89611	0.198547	0.580622
rs116725083	6:28673434	6	6p22	A/G	0.070444	1.21632	0.0282691	1.82925e-12		1.25175	0.033849	3.27256e-11		1.1956	0.0578049	0.001995		1.12453	0.137058	0.391833		0.922323	0.195939	0.679843
rs145684760	6:28681415	6	6p22	A/G	0.070311	1.21751	0.0282455	1.35833e-12		1.25252	0.03381	2.74637e-11		1.1966	0.0578208	0.001908		1.12534	0.13711	0.389112		0.939294	0.194879	0.747938
rs116594362	6:28689672	6	6p22	C/A	0.151617	1.12061	0.0224943	2.80015e-07		1.12744	0.026684	6.95744e-06		1.1169	0.0418164	0.008177		NA	NA	NA		NA	NA	NA
rs116208416	6:28696063	6	6p22	A/C	0.0866489	1.20334	0.0278795	1.65753e-11		1.22984	0.032462	1.85281e-10		1.1549	0.0544254	0.008128		NA	NA	NA		NA	NA	NA
rs114541829	6:28705074	6	6p22	T/G	0.0776319	1.18889	0.0270415	7.54988e-11		1.23149	0.032532	1.54802e-10		1.1525	0.054386	0.009067		1.04163	0.133351	0.759714		0.927345	0.187885	0.688078
rs115329265	6:28712247	6	6p22	G/A	0.126616	1.11873	0.0221488	2.5285e-07		1.13578	0.027179	2.80715e-06		1.1355	0.0424304	0.002752		1.01747	0.106744	0.871096		0.833688	0.155235	0.241301
rs114376086	6:28712663	6	6p22	G/A	0.0714648	1.21763	0.0281233	1.05472e-12		1.25248	0.033716	2.43754e-11		1.1912	0.0573927	0.002302		1.14162	0.136457	0.331749		0.978849	0.191147	0.910952
rs115455818	6:28713725	6	6p22	C/G	0.0714416	1.2177	0.0281302	1.05339e-12		1.25398	0.033732	1.9525e-11		1.1875	0.0573702	0.002739		1.14121	0.136483	0.333128		0.978867	0.191149	0.911028
rs114852762	6:28713847	6	6p22	T/C	0.0714409	1.21767	0.0281303	1.05942e-12		1.25395	0.033732	1.96259e-11		1.1875	0.0573703	0.002739		1.14109	0.13649	0.333554		0.978871	0.191149	0.911043
rs116556815	6:28714044	6	6p22	G/C	0.140247	1.12814	0.0213737	9.2808e-09		1.15828	0.026117	1.84369e-08		1.095	0.0421459	0.03134		1.06101	0.0974324	0.543322		1.01553	0.135336	0.90937
rs114257825	6:28715566	6	6p22	A/G	0.0714832	1.21784	0.0281213	1.00476e-12		1.25389	0.033715	1.93692e-11		1.1878	0.0573786	0.002705		1.14315	0.136482	0.326963		0.979789	0.191137	0.91493
rs115173981	6:28716345	6	6p22	G/A	0.154257	1.11127	0.0206251	1.91289e-07		1.13358	0.025189	6.43448e-07		1.0924	0.0405912	0.02946		1.06373	0.0948847	0.514941		0.9814	0.132834	0.887597
rs116739443	6:28716854	6	6p22	T/A	0.0714336	1.21781	0.0281273	1.02332e-12		1.25439	0.033723	1.80733e-11		1.1872	0.0573802	0.002789		1.1388	0.136616	0.341409		0.97889	0.191162	0.911129
rs115225723	6:28717178	6	6p22	C/G	0.0714305	1.2179	0.0281285	1.00443e-12		1.25443	0.033724	1.79431e-11		1.1876	0.0573825	0.002739		1.13813	0.136646	0.343692		0.97882	0.191168	0.910839
rs114671705	6:28719755	6	6p22	T/A	0.239317	1.07323	0.0176074	4.38154e-05		1.10158	0.021591	7.43591e-06		1.0311	0.0341785	0.3708		1.02366	0.0827676	0.777516		0.988954	0.112899	0.921628
rs115970240	6:28719976	6	6p22	C/T	0.071565	1.21761	0.02813	1.07438e-12		1.2543	0.033722	1.8312e-11		1.1882	0.0573887	0.002657		1.13379	0.136756	0.358541		0.97143	0.191482	0.879678
rs114779419	6:28723421	6	6p22	T/C	0.0710932	1.21709	0.028154	1.25779e-12		1.25359	0.033718	2.04214e-11		1.1883	0.0574708	0.002679		1.13367	0.137796	0.362561		0.958279	0.193945	0.826079
rs116248721	6:28723841	6	6p22	C/A	0.0712001	1.21714	0.0281417	1.21488e-12		1.25429	0.03372	1.82762e-11		1.189	0.0574103	0.002569		1.12393	0.137453	0.395351		0.957212	0.192855	0.820618
rs114570945	6:28723949	6	6p22	C/T	0.071422	1.21771	0.0281318	1.05308e-12		1.25435	0.033722	1.81593e-11		1.1884	0.0573972	0.002637		1.13047	0.136945	0.370531		0.978187	0.19122	0.90818
rs115311693	6:28723960	6	6p22	T/C	0.0710533	1.21764	0.028159	1.12784e-12		1.25434	0.033722	1.8164e-11		1.189	0.0574667	0.002591		1.11937	0.138634	0.415982		0.979313	0.192688	0.913609
rs115387042	6:28724082	6	6p22	T/A	0.0714251	1.21686	0.0281539	1.31752e-12		1.2533	0.033762	2.27107e-11		1.188	0.0573869	0.002686		1.12995	0.136954	0.372354		0.977971	0.191227	0.907267
rs114118218	6:28726815	6	6p22	T/C	0.0714178	1.21701	0.0281287	1.21978e-12		1.25398	0.033718	1.91684e-11		1.1871	0.0573831	0.002799		1.12692	0.137042	0.383253		0.977806	0.19123	0.90657
rs116357908	6:28727121	6	6p22	A/G	0.070581	1.21739	0.0282105	1.30403e-12		1.25295	0.033788	2.48866e-11		1.1926	0.0576819	0.002264		1.11866	0.137619	0.415193		0.97949	0.191561	0.91385
rs148282746	6:28727343	6	6p22	G/A	0.0714254	1.21689	0.028128	1.24901e-12		1.25391	0.033717	1.93485e-11		1.1869	0.0573814	0.002828		1.12631	0.137057	0.385484		0.977746	0.191232	0.906316
rs115401572	6:28728329	6	6p22	T/C	0.239672	1.07311	0.017649	4.68891e-05		1.10203	0.021658	7.26928e-06		1.0309	0.0342084	0.3743		1.01623	0.0828919	0.846043		0.991921	0.112907	0.942727
rs114773131	6:28731188	6	6p22	G/T	0.0722362	1.21502	0.0280967	1.76541e-12		1.25153	0.033664	2.65154e-11		1.1859	0.05737	0.00296		1.12337	0.137137	0.396271		0.977023	0.191274	0.903272
rs114054988	6:28732514	6	6p22	G/A	0.0722284	1.21497	0.028093	1.77153e-12		1.25133	0.033651	2.68505e-11		1.1864	0.0574016	0.002903		1.12173	0.137159	0.402292		0.977276	0.19124	0.904328
rs116214177	6:28734676	6	6p22	A/G	0.0722247	1.21444	0.0280954	1.99471e-12		1.25103	0.033663	2.86974e-11		1.1853	0.0573627	0.00304		1.12048	0.137179	0.40696		0.977643	0.191205	0.905865
[truncated: 5,093 more rows]
