# Supplementary material for: Genome-wide association meta-analysis identifies pleiotropic risk loci for aerodigestive squamous cell cancers
Source: PLoS Genet. 2021 Mar 5;17(3):e1009254. doi: 10.1371/journal.pgen.1009254 (PMC7968735; doi:10.1371/journal.pgen.1009254)
Supplement: S2 Table — 108 variants with Pmeta<5x10-7; in the fixed-effects (F-E) meta-analyses; two single-cancer analyses at P<5x10-4 and consistent effect direction across cancer sites. (CSV) [file pgen.1009254.s011.csv]

S2 Table Pleiotropic SqCC risk variants fixed-effects (F-E) meta-analyses.
						F-E SqCC meta-analyses				Lung SqCC				Oral/oropharynx SqCC				Larynx SqCC				Esophageal SqCC
rsID	Chr:Pos	Chr	Region	EA/OAa	EAFb	OR	SE	P		OR	SE	P		OR	SE	P		OR	SE	P		OR	SE	P
rs1229984	4:100239319	4	4q23	T/C	0.05	0.80	0.04	1.89E-09		0.92	0.05	7.35E-02		0.58	0.08	8.32E-13		0.67	0.16	1.42E-02		0.28	0.32	9.28E-05
rs137966363	6:29375802	6	6p22	C/T	0.08	1.20	0.03	2.20E-12		1.23	0.03	1.25E-10		1.21	0.05	4.37E-04		1.01	0.13	9.28E-01		1.04	0.18	8.05E-01
rs115620922	6:29376385	6	6p22	G/C	0.08	1.20	0.03	2.21E-12		1.23	0.03	1.25E-10		1.21	0.05	4.39E-04		1.01	0.13	9.30E-01		1.04	0.18	8.07E-01
rs115870917	6:29607101	6	6p22	C/T	0.08	1.24	0.03	2.57E-15		1.28	0.03	9.83E-14		1.21	0.06	4.93E-04		1.09	0.13	5.40E-01		1.01	0.18	9.49E-01
rs115408932	6:29927722	6	6p22	G/C	0.47	1.10	0.02	1.99E-10		1.10	0.02	3.89E-07		1.13	0.03	3.36E-05		1.03	0.07	7.04E-01		1.08	0.09	3.60E-01
rs114465838	6:29937977	6	6p22	G/A	0.40	1.12	0.02	5.63E-13		1.13	0.02	3.62E-10		1.11	0.03	2.58E-04		1.09	0.07	1.79E-01		1.05	0.09	5.83E-01
rs116480994	6:30032522	6	6p22	C/A	0.08	1.23	0.03	4.05E-15		1.27	0.03	2.10E-13		1.21	0.06	4.31E-04		1.08	0.13	5.42E-01		1.02	0.17	9.05E-01
rs115631432	6:30045199	6	6p22	A/G	0.36	1.11	0.02	4.65E-12		1.12	0.02	8.02E-09		1.12	0.03	2.16E-04		1.10	0.07	1.65E-01		1.09	0.09	3.40E-01
rs114618975	6:30112795	6	6p22	A/G	0.08	1.22	0.03	1.28E-14		1.24	0.03	5.19E-12		1.23	0.05	1.76E-04		1.15	0.13	2.72E-01		1.04	0.17	8.24E-01
rs116090375	6:30127805	6	6p22	G/A	0.09	1.22	0.03	2.33E-14		1.24	0.03	5.05E-12		1.22	0.05	3.16E-04		1.14	0.13	2.87E-01		1.04	0.17	8.31E-01
rs116441981	6:30137209	6	6p22	A/G	0.12	1.18	0.02	5.98E-13		1.19	0.03	7.02E-10		1.18	0.05	4.62E-04		1.15	0.11	2.01E-01		1.22	0.14	1.53E-01
rs116534499	6:30138162	6	6p22	G/C	0.45	1.09	0.02	5.14E-09		1.08	0.02	4.57E-05		1.15	0.03	1.50E-06		1.04	0.07	5.22E-01		1.01	0.09	8.97E-01
rs114265059	6:30147230	6	6p22	G/T	0.12	1.18	0.02	7.90E-13		1.19	0.03	9.66E-10		1.18	0.05	4.32E-04		1.15	0.11	2.02E-01		1.21	0.14	1.63E-01
rs115387234	6:30152467	6	6p22	T/G	0.08	1.23	0.03	6.37E-15		1.25	0.03	2.02E-12		1.22	0.06	3.38E-04		1.17	0.13	2.04E-01		1.07	0.17	7.06E-01
rs145088312	6:30162505	6	6p22	A/G	0.12	1.18	0.02	4.74E-13		1.19	0.03	5.61E-10		1.18	0.05	4.09E-04		1.14	0.11	2.08E-01		1.21	0.14	1.69E-01
rs115382475	6:30165662	6	6p22	A/G	0.12	1.18	0.02	5.28E-13		1.19	0.03	6.28E-10		1.18	0.05	4.06E-04		1.14	0.11	2.09E-01		1.21	0.14	1.70E-01
rs114124113	6:30169092	6	6p22	G/A	0.12	1.18	0.02	4.04E-13		1.19	0.03	6.28E-10		1.18	0.05	2.46E-04		1.14	0.11	2.33E-01		1.19	0.14	1.99E-01
rs115962467	6:30171284	6	6p22	T/C	0.12	1.18	0.02	5.11E-13		1.19	0.03	7.11E-10		1.18	0.05	2.77E-04		1.14	0.11	2.33E-01		1.19	0.14	2.01E-01
rs115756918	6:30173538	6	6p22	A/G	0.08	1.23	0.03	5.91E-15		1.25	0.03	2.03E-12		1.22	0.06	3.50E-04		1.18	0.13	1.98E-01		1.08	0.17	6.52E-01
rs114524376	6:30174428	6	6p22	T/A	0.12	1.18	0.02	4.95E-13		1.19	0.03	7.09E-10		1.18	0.05	2.63E-04		1.13	0.11	2.36E-01		1.19	0.14	2.03E-01
rs150922079	6:30177939	6	6p22	A/G	0.12	1.18	0.02	5.77E-13		1.19	0.03	7.79E-10		1.18	0.05	2.86E-04		1.14	0.11	2.34E-01		1.19	0.14	2.01E-01
rs116118489	6:30181883	6	6p22	A/G	0.12	1.18	0.02	4.52E-13		1.19	0.03	6.40E-10		1.18	0.05	2.60E-04		1.13	0.11	2.39E-01		1.19	0.14	2.05E-01
rs142696802	6:30190040	6	6p22	T/C	0.29	1.12	0.02	2.14E-11		1.12	0.02	7.44E-08		1.14	0.03	3.31E-05		1.05	0.07	4.89E-01		1.10	0.09	2.96E-01
rs149750519	6:30195038	6	6p22	T/G	0.12	1.18	0.02	8.25E-13		1.19	0.03	8.55E-10		1.18	0.05	3.53E-04		1.13	0.11	2.44E-01		1.19	0.14	2.10E-01
rs115647250	6:30204399	6	6p22	G/C	0.12	1.17	0.02	1.08E-12		1.19	0.03	8.46E-10		1.18	0.05	4.23E-04		1.13	0.11	2.69E-01		1.19	0.14	2.16E-01
rs115630448	6:30223428	6	6p22	T/C	0.17	1.14	0.02	2.68E-11		1.13	0.03	5.25E-07		1.17	0.04	5.25E-05		1.11	0.09	2.57E-01		1.30	0.12	2.51E-02
rs115785414	6:30279130	6	6p22	A/G	0.08	1.23	0.03	1.46E-15		1.26	0.03	3.99E-13		1.21	0.05	4.71E-04		1.17	0.13	2.03E-01		1.12	0.17	5.07E-01
rs115899777	6:31299899	6	6p21.33	C/T	0.17	1.13	0.02	2.96E-09		1.11	0.02	3.39E-05		1.16	0.04	4.56E-05		1.09	0.13	5.25E-01		1.55	0.16	6.79E-03
rs115063210	6:31351887	6	6p21.33	A/C	0.35	1.09	0.02	1.12E-08		1.09	0.02	8.09E-06		1.13	0.03	6.31E-05		1.04	0.07	5.75E-01		1.01	0.09	9.49E-01
rs1800628	6:31546850	6	6p21.33	A/G	0.09	1.25	0.03	2.35E-18		1.28	0.03	1.54E-15		1.22	0.05	2.63E-04		1.18	0.12	1.73E-01		1.20	0.16	2.35E-01
rs115484360	6:31940897	6	6p21.33	G/A	0.09	1.26	0.03	2.42E-19		1.29	0.03	1.41E-16		1.21	0.05	4.41E-04		1.21	0.12	1.19E-01		1.24	0.16	1.65E-01
rs116300399	6:32096001	6	6p21.33	A/C	0.09	1.25	0.03	3.41E-18		1.28	0.03	2.63E-15		1.21	0.05	4.09E-04		1.21	0.12	1.07E-01		1.22	0.16	2.06E-01
rs115860703	6:32131972	6	6p21.32	C/G	0.09	1.25	0.03	3.80E-18		1.27	0.03	6.94E-15		1.22	0.05	2.90E-04		1.25	0.12	6.23E-02		1.21	0.16	2.26E-01
rs139865833	6:32218120	6	6p21.32	A/G	0.08	1.25	0.03	3.54E-18		1.27	0.03	1.05E-14		1.23	0.05	1.66E-04		1.25	0.12	6.20E-02		1.20	0.16	2.55E-01
rs115894431	6:32219898	6	6p21.32	A/G	0.09	1.25	0.03	6.78E-18		1.27	0.03	1.00E-14		1.21	0.05	3.64E-04		1.26	0.12	5.20E-02		1.20	0.16	2.56E-01
rs149131618	6:32226481	6	6p21.32	G/A	0.08	1.25	0.03	1.79E-18		1.28	0.03	7.02E-15		1.23	0.05	1.54E-04		1.27	0.12	4.54E-02		1.20	0.16	2.55E-01
rs115157812	6:32230256	6	6p21.32	G/T	0.08	1.25	0.03	1.68E-18		1.28	0.03	6.22E-15		1.23	0.05	1.48E-04		1.26	0.12	5.20E-02		1.20	0.16	2.53E-01
rs150470445	6:32240072	6	6p21.32	A/T	0.08	1.25	0.03	1.82E-18		1.28	0.03	5.16E-15		1.23	0.05	1.55E-04		1.25	0.12	6.56E-02		1.20	0.16	2.57E-01
rs147151648	6:32252132	6	6p21.32	G/A	0.08	1.25	0.03	1.51E-18		1.28	0.03	3.37E-15		1.23	0.05	1.57E-04		1.25	0.12	6.62E-02		1.17	0.16	3.16E-01
rs116757844	6:32257199	6	6p21.32	C/T	0.08	1.25	0.03	4.00E-18		1.28	0.03	9.59E-15		1.23	0.05	1.60E-04		1.25	0.12	6.63E-02		1.17	0.16	3.15E-01
rs114384056	6:32261252	6	6p21.32	G/T	0.09	1.25	0.03	3.88E-18		1.27	0.03	8.26E-15		1.23	0.05	1.78E-04		1.25	0.12	6.64E-02		1.17	0.16	3.16E-01
rs142144345	6:32263663	6	6p21.32	T/C	0.09	1.25	0.03	3.21E-18		1.28	0.03	7.28E-15		1.23	0.05	1.65E-04		1.25	0.12	6.64E-02		1.17	0.16	3.16E-01
rs116325871	6:32269457	6	6p21.32	T/C	0.09	1.25	0.03	3.49E-18		1.27	0.03	7.80E-15		1.23	0.05	1.69E-04		1.25	0.12	6.64E-02		1.17	0.16	3.15E-01
rs116245742	6:32274882	6	6p21.32	A/C	0.09	1.25	0.03	4.15E-18		1.27	0.03	9.23E-15		1.23	0.05	1.73E-04		1.25	0.12	6.66E-02		1.18	0.16	3.10E-01
rs150977343	6:32275621	6	6p21.32	T/C	0.09	1.25	0.03	5.78E-18		1.27	0.03	1.35E-14		1.23	0.05	1.75E-04		1.25	0.12	6.66E-02		1.18	0.16	3.04E-01
rs147338561	6:32280591	6	6p21.32	C/T	0.08	1.27	0.03	1.34E-17		1.30	0.03	3.34E-14		1.24	0.06	1.41E-04		1.27	0.13	6.81E-02		1.20	0.17	2.96E-01
rs114999843	6:32284108	6	6p21.32	G/T	0.08	1.26	0.03	6.45E-18		1.28	0.03	2.35E-14		1.25	0.06	9.92E-05		1.24	0.12	8.06E-02		1.18	0.16	3.13E-01
rs116667074	6:32285362	6	6p21.32	T/C	0.09	1.25	0.03	3.63E-18		1.28	0.03	8.66E-15		1.23	0.05	1.86E-04		1.24	0.12	6.68E-02		1.19	0.16	2.62E-01
rs114288718	6:32288952	6	6p21.32	A/G	0.09	1.25	0.03	4.37E-18		1.27	0.03	1.04E-14		1.22	0.05	1.89E-04		1.24	0.12	6.68E-02		1.19	0.16	2.59E-01
rs116636123	6:32290208	6	6p21.32	T/C	0.09	1.25	0.03	4.40E-18		1.27	0.03	1.05E-14		1.22	0.05	1.90E-04		1.24	0.12	6.68E-02		1.20	0.16	2.59E-01
rs139165151	6:32295652	6	6p21.32	C/T	0.09	1.25	0.03	3.94E-18		1.28	0.03	8.97E-15		1.22	0.05	1.95E-04		1.24	0.12	6.69E-02		1.20	0.16	2.58E-01
rs116669008	6:32303692	6	6p21.32	A/T	0.09	1.25	0.03	5.83E-18		1.27	0.03	1.28E-14		1.22	0.05	2.10E-04		1.24	0.12	6.71E-02		1.20	0.16	2.57E-01
rs115007147	6:32305544	6	6p21.32	G/A	0.09	1.25	0.03	4.53E-18		1.27	0.03	1.06E-14		1.22	0.05	2.06E-04		1.25	0.12	6.17E-02		1.20	0.16	2.57E-01
rs114138262	6:32315511	6	6p21.32	G/T	0.09	1.25	0.03	4.62E-18		1.27	0.03	1.09E-14		1.22	0.05	2.08E-04		1.25	0.12	6.18E-02		1.20	0.16	2.56E-01
rs114142816	6:32325562	6	6p21.32	A/G	0.09	1.25	0.03	7.04E-18		1.27	0.03	1.57E-14		1.22	0.05	2.10E-04		1.24	0.12	6.79E-02		1.20	0.16	2.58E-01
rs145864686	6:32340070	6	6p21.32	T/C	0.34	1.10	0.02	1.68E-09		1.10	0.02	5.18E-06		1.13	0.03	1.35E-04		1.14	0.07	6.77E-02		1.04	0.09	7.05E-01
rs114937304	6:32340871	6	6p21.32	T/C	0.09	1.25	0.03	2.62E-18		1.28	0.03	6.11E-15		1.23	0.05	1.64E-04		1.24	0.12	7.46E-02		1.20	0.16	2.61E-01
rs116676210	6:32358201	6	6p21.32	C/G	0.09	1.25	0.03	4.83E-18		1.27	0.03	1.05E-14		1.23	0.05	1.61E-04		1.23	0.12	8.48E-02		1.18	0.16	2.84E-01
rs147461705	6:32368462	6	6p21.32	A/G	0.09	1.25	0.03	6.45E-18		1.27	0.03	1.36E-14		1.23	0.05	1.56E-04		1.22	0.12	1.03E-01		1.20	0.16	2.58E-01
rs115613607	6:32381280	6	6p21.32	C/G	0.09	1.25	0.03	6.99E-18		1.27	0.03	1.20E-14		1.23	0.05	1.71E-04		1.22	0.12	9.47E-02		1.17	0.16	3.13E-01
rs115100928	6:32387432	6	6p21.32	A/G	0.09	1.25	0.03	4.84E-18		1.27	0.03	1.16E-14		1.23	0.05	1.21E-04		1.22	0.12	9.57E-02		1.17	0.16	3.20E-01
rs114125569	6:32395726	6	6p21.32	G/A	0.09	1.25	0.03	6.54E-18		1.27	0.03	1.63E-14		1.23	0.05	1.15E-04		1.22	0.12	1.01E-01		1.18	0.16	3.11E-01
rs114390392	6:32398841	6	6p21.32	G/A	0.09	1.25	0.03	6.74E-18		1.27	0.03	1.64E-14		1.23	0.05	1.23E-04		1.22	0.12	9.70E-02		1.18	0.16	3.07E-01
rs114351019	6:32399337	6	6p21.32	C/T	0.09	1.25	0.03	6.08E-18		1.27	0.03	1.64E-14		1.23	0.05	1.12E-04		1.22	0.12	9.69E-02		1.18	0.16	3.05E-01
rs114573742	6:32408497	6	6p21.32	G/A	0.09	1.25	0.03	4.79E-18		1.27	0.03	1.79E-14		1.23	0.05	8.36E-05		1.22	0.12	9.64E-02		1.19	0.16	2.87E-01
rs116815995	6:32414435	6	6p21.32	T/C	0.09	1.25	0.03	8.77E-18		1.27	0.03	1.81E-14		1.23	0.05	1.55E-04		1.22	0.12	9.83E-02		1.19	0.16	2.81E-01
rs114575468	6:32583328	6	6p21.32	C/T	0.37	1.14	0.02	5.40E-14		1.14	0.02	1.99E-09		1.14	0.03	4.64E-05		1.27	0.08	4.31E-03		1.05	0.11	6.76E-01
rs9271377	6:32587165	6	6p21.32	G/T	0.38	1.13	0.02	8.87E-13		1.13	0.02	2.06E-08		1.13	0.03	8.62E-05		1.26	0.08	4.74E-03		1.06	0.11	5.93E-01
rs113067973	6:32591609	6	6p21.32	G/A	0.41	1.16	0.02	4.82E-19		1.17	0.02	3.01E-14		1.15	0.03	1.23E-05		1.27	0.08	5.14E-03		1.02	0.11	8.36E-01
rs9273326	6:32623219	6	6p21.32	T/C	0.46	0.91	0.02	1.24E-08		0.93	0.02	2.21E-04		0.85	0.03	3.39E-07		0.98	0.10	8.51E-01		0.98	0.13	8.82E-01
rs9273329	6:32623242	6	6p21.32	G/A	0.52	0.91	0.02	1.14E-08		0.93	0.02	2.13E-04		0.85	0.03	3.29E-07		0.98	0.10	8.33E-01		0.98	0.13	8.80E-01
rs9273330	6:32623300	6	6p21.32	C/T	0.58	0.91	0.02	1.37E-08		0.93	0.02	3.30E-04		0.85	0.03	2.91E-07		0.97	0.11	7.76E-01		0.98	0.15	8.94E-01
rs113663338	6:32624847	6	6p21.32	G/T	0.58	0.91	0.02	1.96E-07		0.93	0.02	3.35E-04		0.87	0.03	2.97E-05		0.96	0.11	7.50E-01		0.91	0.15	5.35E-01
rs9273415	6:32627310	6	6p21.32	C/T	0.61	0.89	0.02	1.23E-11		0.91	0.02	4.51E-06		0.83	0.03	1.64E-08		0.94	0.13	6.34E-01		0.87	0.17	4.08E-01
rs1063355	6:32627714	6	6p21.32	T/G	0.47	0.91	0.02	4.10E-10		0.92	0.02	3.44E-06		0.85	0.03	3.00E-07		1.00	0.07	9.41E-01		0.98	0.09	8.04E-01
rs1049213	6:32627773	6	6p21.32	A/G	0.42	0.85	0.02	1.02E-17		0.87	0.02	9.18E-10		0.78	0.04	7.05E-12		0.93	0.10	4.67E-01		0.99	0.13	9.34E-01
rs1063349	6:32627906	6	6p21.32	T/C	0.51	0.91	0.02	2.88E-10		0.91	0.02	5.25E-06		0.85	0.03	2.88E-07		0.99	0.07	8.78E-01		0.95	0.10	6.34E-01
rs1063345	6:32627976	6	6p21.32	G/A	0.59	0.91	0.02	4.47E-08		0.92	0.02	2.07E-05		0.89	0.03	1.62E-04		0.97	0.11	7.45E-01		0.99	0.15	9.50E-01
rs2854275	6:32628428	6	6p21.32	A/C	0.09	1.22	0.03	2.41E-13		1.27	0.04	1.27E-11		1.18	0.05	4.85E-04		1.07	0.19	7.22E-01		1.02	0.26	9.31E-01
rs9274440	6:32633196	6	6p21.32	G/A	0.35	1.13	0.02	2.02E-12		1.11	0.02	2.15E-06		1.19	0.03	1.25E-08		1.08	0.10	4.56E-01		1.00	0.14	9.73E-01
rs3830058	6:32634010	6	6p21.32	G/A	0.38	0.86	0.02	3.26E-15		0.88	0.02	3.05E-07		0.78	0.04	2.85E-11		0.86	0.09	9.58E-02		0.98	0.12	8.87E-01
rs1049055	6:32634387	6	6p21.32	C/T	0.23	0.86	0.02	6.40E-15		0.88	0.02	2.72E-07		0.78	0.04	3.02E-11		0.90	0.09	2.22E-01		0.98	0.12	8.77E-01
rs1049053	6:32634405	6	6p21.32	C/T	0.38	0.88	0.02	6.05E-11		0.88	0.02	5.63E-07		0.88	0.03	4.77E-05		0.86	0.09	8.84E-02		0.93	0.12	5.56E-01
rs9274550	6:32634795	6	6p21.32	G/A	0.63	0.91	0.02	9.76E-09		0.92	0.02	2.47E-04		0.85	0.03	1.38E-06		0.88	0.12	2.72E-01		0.90	0.16	5.09E-01
rs77000541	6:32635605	6	6p21.32	A/G	0.36	1.14	0.02	1.07E-14		1.17	0.02	9.26E-12		1.14	0.03	2.86E-05		1.05	0.09	6.09E-01		1.04	0.12	7.48E-01
rs3828789	6:32635754	6	6p21.32	G/T	0.42	0.91	0.02	3.08E-09		0.92	0.02	8.44E-05		0.85	0.03	3.57E-07		0.96	0.07	6.04E-01		0.94	0.10	5.31E-01
rs3828790	6:32635809	6	6p21.32	T/C	0.48	0.91	0.02	3.37E-09		0.92	0.02	7.84E-05		0.85	0.03	3.06E-07		0.97	0.07	6.52E-01		0.96	0.10	6.65E-01
rs9274660	6:32636434	6	6p21.32	A/G	0.46	0.91	0.02	3.33E-09		0.92	0.02	8.67E-05		0.85	0.03	3.07E-07		0.98	0.07	7.84E-01		0.92	0.09	3.93E-01
rs116761947	6:32644553	6	6p21.32	T/C	0.19	1.20	0.02	2.02E-16		1.25	0.03	5.96E-13		1.16	0.04	1.62E-04		1.24	0.10	3.48E-02		1.22	0.13	1.44E-01
rs114663295	6:32651477	6	6p21.32	T/A	0.11	1.21	0.03	3.85E-15		1.26	0.03	1.36E-13		1.19	0.05	3.11E-04		1.08	0.11	4.69E-01		1.03	0.14	8.55E-01
rs115819854	6:32651641	6	6p21.32	T/G	0.11	1.21	0.03	4.73E-15		1.26	0.03	1.75E-13		1.19	0.05	3.10E-04		1.08	0.11	4.71E-01		1.03	0.14	8.54E-01
rs114055836	6:32657436	6	6p21.32	C/T	0.11	1.21	0.02	4.18E-15		1.26	0.03	1.49E-13		1.19	0.05	3.22E-04		1.08	0.11	4.70E-01		1.03	0.14	8.56E-01
rs114320488	6:32659609	6	6p21.32	C/T	0.11	1.22	0.02	3.86E-16		1.27	0.03	8.96E-15		1.19	0.05	3.42E-04		1.08	0.11	4.73E-01		1.03	0.14	8.61E-01
rs115575857	6:32659645	6	6p21.32	G/A	0.11	1.22	0.02	4.82E-16		1.27	0.03	9.53E-15		1.18	0.05	4.01E-04		1.08	0.11	4.73E-01		1.03	0.14	8.60E-01
rs115608234	6:32663355	6	6p21.32	C/G	0.11	1.21	0.02	7.95E-16		1.26	0.03	2.17E-14		1.19	0.05	3.41E-04		1.08	0.11	4.72E-01		1.02	0.14	8.63E-01
rs147728213	6:32666358	6	6p21.32	T/C	0.11	1.22	0.02	2.89E-16		1.27	0.03	6.37E-15		1.19	0.05	3.43E-04		1.08	0.11	4.71E-01		1.02	0.14	8.85E-01
rs115140855	6:32667171	6	6p21.32	T/A	0.11	1.22	0.02	2.46E-16		1.27	0.03	6.04E-15		1.19	0.05	2.86E-04		1.08	0.11	4.84E-01		1.02	0.14	9.01E-01
rs142543423	6:32667595	6	6p21.32	T/G	0.09	1.23	0.03	3.65E-15		1.26	0.03	5.97E-12		1.23	0.05	1.97E-04		1.20	0.12	1.36E-01		1.18	0.16	2.93E-01
rs116633139	6:32667910	6	6p21.32	A/G	0.11	1.22	0.02	2.11E-16		1.27	0.03	4.65E-15		1.19	0.05	2.85E-04		1.07	0.11	5.05E-01		1.02	0.14	9.08E-01
rs114478139	6:32668946	6	6p21.32	T/C	0.11	1.22	0.02	2.23E-16		1.27	0.03	4.98E-15		1.19	0.05	2.95E-04		1.08	0.11	4.77E-01		1.01	0.14	9.31E-01
rs115004280	6:32671207	6	6p21.32	G/T	0.11	1.22	0.02	2.44E-16		1.27	0.03	4.64E-15		1.19	0.05	2.68E-04		1.07	0.11	5.50E-01		1.01	0.14	9.61E-01
rs149751104	6:32671800	6	6p21.32	G/T	0.11	1.22	0.02	2.43E-16		1.27	0.03	4.53E-15		1.19	0.05	2.84E-04		1.07	0.11	5.25E-01		1.01	0.14	9.67E-01
rs115148398	6:32672216	6	6p21.32	T/A	0.11	1.22	0.02	2.19E-16		1.27	0.03	4.02E-15		1.19	0.05	2.86E-04		1.07	0.11	5.25E-01		1.01	0.14	9.68E-01
rs115520381	6:32672439	6	6p21.32	C/T	0.11	1.22	0.02	2.01E-16		1.27	0.03	3.77E-15		1.19	0.05	2.73E-04		1.07	0.11	5.26E-01		1.01	0.14	9.69E-01
rs115926869	6:32673893	6	6p21.32	A/C	0.11	1.22	0.02	2.16E-16		1.27	0.03	3.19E-15		1.19	0.05	3.17E-04		1.07	0.11	5.37E-01		1.00	0.14	9.78E-01
rs114867306	6:32679326	6	6p21.32	T/C	0.11	1.22	0.02	5.04E-16		1.27	0.03	4.69E-15		1.18	0.05	4.81E-04		1.06	0.11	5.63E-01		1.00	0.14	9.98E-01
rs7857345	9:22087473	9	9p21.3	T/C	0.30	1.11	0.02	5.55E-10		1.09	0.02	1.34E-05		1.14	0.03	3.73E-05		1.18	0.07	1.91E-02		1.07	0.10	4.63E-01
rs11571815	13:32968550	13	13q13.1	A/G	0.01	2.00	0.07	2.30E-21		2.12	0.09	1.10E-15		1.67	0.14	1.67E-04		3.04	0.39	4.53E-03		4.73	0.41	1.24E-04
aEA=Effect allele/OA=other allele; bEAF=average effect allele frequency
