# Supplementary material for: Genome-wide association meta-analysis identifies pleiotropic risk loci for aerodigestive squamous cell cancers
Source: PLoS Genet. 2021 Mar 5;17(3):e1009254. doi: 10.1371/journal.pgen.1009254 (PMC7968735; doi:10.1371/journal.pgen.1009254)
Supplement: S3 Table — Cis-eQTLs for novel SqCC loci in the lung Microarray eQTL study datasets. (XLSX) [file pgen.1009254.s012.xlsx]

## Sheet: Sheet1
S3 Table. Cis-eQTLsa for new aerodigestive SqCC loci in the lung Microarray eQTL studyb
		Laval Study				Groening Study				UBC Study
rsID/region	Gene	Beta	SE	R2	P-value	Beta	SE	R2	P-value	Beta	SE	R2	P-value
rs56321285	AOX2P	0.103	0.0289	0.0309	0.00038	0.097	0.03	0.03	0.0014
2q33.1	CDK15	-0.099	0.0479	0.0104	0.039					-0.069	0.0338	0.014	0.043
	PPIL3					-0.1	0.037	0.021	0.0075	-0.128	0.026	0.079	1.4e-06
rs12133735	MDM4a	-0.418	0.0244	0.4207	1e-49	-0.469	0.054	0.179	2.6e-16	-0.422	0.0358	0.328	2e-26
1q32.1	TMEM81					0.076	0.036	0.013	0.035	-0.062	0.0279	0.017	0.026
rs13181561	DNAJC18b	0.131	0.0251	0.0633	2.8e-07	0.111	0.038	0.024	0.0041	0.154	0.032	0.075	2.6e-06
5q31.2	SPATA24b	0.067	0.0314	0.011	0.035	0.2	0.049	0.047	5.7e-05	0.082	0.041	0.014	0.047
rs61494113	DDA1	0.036	0.0169	0.0113	0.032					0.068	0.0154	0.064	1.5e-05
19p13.11	OCEL1	0.049	0.0246	0.0098	0.046	0.078	0.034	0.015	0.021
	IL12RB1					-0.095	0.048	0.011	0.048	0.052	0.0259	0.014	0.047
aResults shown only for eQTL (SNP-gene) assocaitions nominal P value <0.05 (in at least 2 of the 3 datasets); empty cells eQTL P>0.05
b eQTL consistent across the 3 datasets, Laval study N=405-409, Groening study N=342, UBC study N=287; SE=standard error
