# Supplementary material for: Genome-wide association meta-analysis identifies pleiotropic risk loci for aerodigestive squamous cell cancers
Source: PLoS Genet. 2021 Mar 5;17(3):e1009254. doi: 10.1371/journal.pgen.1009254 (PMC7968735; doi:10.1371/journal.pgen.1009254)
Supplement: S4 Table — Lung and esophageal Cis-eQTLs and cis-sQTLs in the GTEx catalog V8 for new SqCC loci. (XLSX) [file pgen.1009254.s013.xlsx]

## Sheet: Sheet1
S4 Table Cis-eQTLs and Cis-sQTLs for new SqCC loci in the GTEx catalog V8
RsID/Region	Type	Symbol	Intron.Id	Tissue	NESa	P-value
rs12133735	eQTL	RP11-430C7.5		Esophagus - Gastroesophageal Junction	0.36	8.2e-14
1q32.1	eQTL	RP11-430C7.5		Esophagus - Muscularis	0.24	1e-10
	eQTL	RP11-430C7.5		Esophagus - Mucosa	0.24	1.4e-08
	eQTL	LRRN2		Esophagus - Mucosa	0.27	1.9e-08
	eQTL	MDM4		Esophagus - Mucosa	-0.11	3.9e-06
	eQTL	MDM4		Lung	-0.13	1e-05
rs13181561	eQTL	PROB1		Lung	0.28	2.5e-11
5q31.2	eQTL	DNAJC18		Esophagus - Mucosa	-0.21	4.2e-11
	eQTL	DNAJC18		Esophagus - Muscularis	-0.22	1e-08
	eQTL	PROB1		Esophagus - Mucosa	0.22	1.1e-08
	eQTL	DNAJC18		Esophagus - Gastroesophageal Junction	-0.24	1.5e-06
	eQTL	SLC23A1		Esophagus - Mucosa	0.23	7.4e-05
	eQTL	TMEM173		Esophagus - Muscularis	0.11	1.1e-05
	sQTL	TMEM173	139476454:139478270:clu_37010	Esophagus - Muscularis	-0.85	1.3e-37
	sQTL	TMEM173	139476454:139478270:clu_37277	Esophagus - Mucosa	-0.86	3.8e-35
	sQTL	TMEM173	139476454:139478270:clu_42380	Lung	-0.73	3.6e-30
	sQTL	TMEM173	139476454:139478270:clu_35360	Esophagus - Gastroesophageal Junction	-0.77	2.7e-20
rs61494113	eQTL	ABHD8		Lung	0.13	1.1e-06
19p13.11	eQTL	ABHD8		Esophagus - Mucosa	0.15	9.9e-06
	eQTL	NR2F6		Esophagus - Mucosa	0.12	3.4e-05
	sQTL	BABAM1	17267527:17268794:clu_23307	Esophagus - Mucosa	-0.51	2.7e-16
	sQTL	BABAM1	17267527:17268794:clu_23138	Esophagus - Muscularis	-0.54	1.5e-15
	sQTL	BABAM1	17267527:17268794:clu_26362	Lung	-0.42	3e-13
	sQTL	BABAM1	17267527:17268794:clu_22118	Esophagus - Gastroesophageal Junction	-0.42	2e-07
aNES=Normalized effect size; eQTL= expression quantitative trait loci; sQTL= splicing QTL
