# Supplementary material for: Genome-wide association meta-analysis identifies pleiotropic risk loci for aerodigestive squamous cell cancers
Source: PLoS Genet. 2021 Mar 5;17(3):e1009254. doi: 10.1371/journal.pgen.1009254 (PMC7968735; doi:10.1371/journal.pgen.1009254)
Supplement: S5 Table — Chromatin and histone annotations for new SqCC loci from the Roadmap and ENCODE projects. (XLSX) [file pgen.1009254.s014.xlsx]

## Sheet: Sheet1
S5 Table. Chromatin states and histone marks in lung and esophageal tissues or cells for newly identified SqCC loci
RsID	Tissue/Cell	Chromatin 25-states modela	Chromatin 15-states modelb	H3K4me1	H3K4me3	H3K27ac
rs56321285	hESC Derived CD184+ Endoderm Cultured Cells		12_TxEnhW		H3K4me3_Pro	H3K27ac_Enh
2q33.1	Fetal Lung			H3K4me1_Enh
	A549 EtOH 0.02pct Lung Carcinoma Cell Line			H3K4me1_Enh
	NHLF Lung Fibroblast Primary Cells			H3K4me1_Enh
rs13181561	hESC Derived CD184+ Endoderm Cultured Cells	7_Enh		H3K4me1_Enh
5q31.2	Esophagus	7_Enh	16_EnhW1	H3K4me1_Enh		H3K27ac_Enh
	Fetal Lung		17_EnhW2	H3K4me1_Enh
	Lung	7_Enh	13_EnhA1	H3K4me1_Enh		H3K27ac_Enh
rs61494113	IMR90 fetal lung fibroblasts Cell Line					H3K27ac_Enh
19p13.11	Lung			H3K4me1_Enh
	A549 EtOH 0.02pct Lung Carcinoma Cell Line		19_DNase
aChromatin states 25-state model using 12 imputed marks;
bChromatin states (core 15-state model)
Enh=enhancer; Pro=promoter; 12TxEnhW=Transcription Weak Enhancer;13EnhA1=Active Enhancer1;
16EnhW1=Weak Enhancer 1; H3K4me1=poised developmental enhancer; 19DNase=DNase site only; H3K27ac_Enh=Active Enhancer
