# Supplementary material for: Genome-wide association meta-analysis identifies pleiotropic risk loci for aerodigestive squamous cell cancers
Source: PLoS Genet. 2021 Mar 5;17(3):e1009254. doi: 10.1371/journal.pgen.1009254 (PMC7968735; doi:10.1371/journal.pgen.1009254)
Supplement: S6 Table — NHGRI-EBI Catalog (v1.0 e98 2020-02-08) reported cancer risk associations for lead SNP (or proxies r2>0.6) within the new SqCC loci. (XLSX) [file pgen.1009254.s015.xlsx]

## Sheet: Sheet1
S6 Table Summary of reporteda cancer risk associationsb in the GWAS catalog for the new SqCC risk loci
RsID	region	DiseaseTrait	P-value	PubmedID	First.Author	Year	Link
rs4245739	1q32.1	Breast cancer	2e-12	23535733	Garcia-Closas M	2013	www.ncbi.nlm.nih.gov/pubmed/23535733
rs4245739	1q32.1	Prostate cancer	2e-11	23535732	Eeles RA	2013	www.ncbi.nlm.nih.gov/pubmed/23535732
rs4245739	1q32.1	Breast cancer	8e-18	27117709	Couch FJ	2016	www.ncbi.nlm.nih.gov/pubmed/27117709
rs4245739	1q32.1	Breast cancer	4e-06	24325915	Purrington KS	2013	www.ncbi.nlm.nih.gov/pubmed/24325915
rs4245739	1q32.1	Breast cancer (estrogen-receptor negative)	6e-15	27117709	Couch FJ	2016	www.ncbi.nlm.nih.gov/pubmed/27117709
rs4245739	1q32.1	Breast cancer (estrogen-receptor negative)	3e-23	29058716	Milne RL	2017	www.ncbi.nlm.nih.gov/pubmed/29058716
rs7447927	5q31.2	Esophageal squamous cell carcinoma	8e-20	25129146	Wu C	2014	www.ncbi.nlm.nih.gov/pubmed/25129146
rs56069439	19p13.11	Breast cancer	1e-32	27117709	Couch FJ	2016	www.ncbi.nlm.nih.gov/pubmed/27117709
rs56069439	19p13.11	Breast cancer (estrogen-receptor negative)	8e-19	27117709	Couch FJ	2016	www.ncbi.nlm.nih.gov/pubmed/27117709
rs67397200	19p13.11	Breast cancer (estrogen-receptor negative)	3e-37	29058716	Milne RL	2017	www.ncbi.nlm.nih.gov/pubmed/29058716
rs4808075	19p13.11	Epithelial ovarian cancer	2e-19	28346442	Phelan CM	2017	www.ncbi.nlm.nih.gov/pubmed/28346442
rs4808075	19p13.11	Serous invasive ovarian cancer	4e-24	28346442	Phelan CM	2017	www.ncbi.nlm.nih.gov/pubmed/28346442
rs4808075	19p13.11	High-grade serous ovarian cancer	3e-26	28346442	Phelan CM	2017	www.ncbi.nlm.nih.gov/pubmed/28346442
rs4808075	19p13.11	Invasive epithelial ovarian cancer	2e-17	28346442	Phelan CM	2017	www.ncbi.nlm.nih.gov/pubmed/28346442
rs67397200	19p13.11	Breast cancer	2e-08	29059683	Michailidou K	2017	www.ncbi.nlm.nih.gov/pubmed/29059683
rs56069439	19p13.11	Breast cancer	9e-09	29059683	Michailidou K	2017	www.ncbi.nlm.nih.gov/pubmed/29059683
aData from NHGRI-EBI Catalog (v1.0 e98 2020-02-08)
bFor lead SNP and proxy variants at each locus (r2<0.6)
