# Supplementary material for: Genome-wide association meta-analysis identifies pleiotropic risk loci for aerodigestive squamous cell cancers
Source: PLoS Genet. 2021 Mar 5;17(3):e1009254. doi: 10.1371/journal.pgen.1009254 (PMC7968735; doi:10.1371/journal.pgen.1009254)
Supplement: S7 Table — Genes within SqCC new loci with somatic mutations in the COSMIC catalogue. (release v90, 5th September 2019). (XLSX) [file pgen.1009254.s016.xlsx]

## Sheet: Sheet1
S7 Table Aerodigestive new loci genes with mutations in the COSMIC cataloguea
		LuSqCC		UADTSqCC		ESqCC
Region	Gene	mutated/tested samples	%	mutated/tested samples	%	mutated/tested samples	%
1q32.1	MDM4	5/995	0.502513	4/1203	0.332502	6/684	0.877193
1q32.1	TMEM81	1/762	0.131234	2/908	0.220264
2q33.1	TMEM237	2/762	0.262467			2/675	0.296296
2q33.1	CASP8	16/995	1.60804	76/1318	5.76631	8/684	1.16959
2q33.1	ALS2CR12	3/762	0.393701
2q33.1	CDK15	22/769	2.86086			1/675	0.148148
2q33.1	PPIL3	3/762	0.393701
5q31.2	TMEM173	2/762	0.262467	1/908	0.110132	1/675	0.148148
5q31.2	DNAJC18	1/762	0.131234	1/908	0.110132	1/675	0.148148
19p13.11	ABHD8	2/762	0.262467			4/675	0.592593
19p13.11	DDA1	2/762	0.262467			1/675	0.148148
19p13.11	OCEL1			1/908	0.110132
19p13.11	IL12RB1	6/762	0.787402	3/908	0.330396	1/675	0.148148
aCOSMIC catalogue release v90
