# Supplementary material for: Genome-wide association meta-analysis identifies pleiotropic risk loci for aerodigestive squamous cell cancers
Source: PLoS Genet. 2021 Mar 5;17(3):e1009254. doi: 10.1371/journal.pgen.1009254 (PMC7968735; doi:10.1371/journal.pgen.1009254)
Supplement: S9 Table — (XLSX) [file pgen.1009254.s018.xlsx]

## Sheet: Sheet1
S9 Table Aerodigestive SqCC results from the FUMA SNPs to genes mapping
EnsemblID	Symbol	Region	Location	Strand	pLIa	ncRVISb	posMapSNPsc	posMapMaxCADDd	minGwasPe	IndSigSNPsf
ENSG00000142949	PTPRF	1p34.2	1:43990858-44089343	1	0.999998	-1.11692	41	18.13	1.84197e-06	rs112984125
ENSG00000066135	KDM4A	1p34.1	1:44115829-44171186	1	0.999994	-1.02943	29	17.97	4.29396e-07	rs112984125
ENSG00000126091	ST3GAL3	1p34.1	1:44171495-44396831	1	0.573989	0.35827	89	17.97	4.29396e-07	rs112984125
ENSG00000143185	XCL2	1q24.2	1:168510003-168513235	-1	0.0874325	1.68677	10	7.635	2.53474e-07	rs78663305
ENSG00000133056	PIK3C2B	1q32.1	1:204391756-204463852	-1	0.976238	-0.577326	30	21.9	1.27627e-06	rs12133735
ENSG00000198625	MDM4	1q32.1	1:204485511-204542871	1	0.99857	-0.217586	88	18.1	5.81158e-07	rs12133735
ENSG00000170382	LRRN2	1q32.1	1:204586298-204654861	-1	0.220781	-0.372142	6	7.243	1.50751e-06	rs12133735
ENSG00000155755	TMEM237	2q33.1	2:202484907-202508293	-1	9.39702e-10	-1.99212	1	2.504	6.98762e-09	rs56321285
ENSG00000082126	MPP4	2q33.1	2:202509593-202563417	-1	5.87636e-09	0.619632	1	2.504	6.98762e-09	rs56321285
ENSG00000174145	KIAA1239	4p14	4:37245842-37451087	1	NA	0.729646	5	7.982	NA	rs620470
ENSG00000154274	C4orf19	4p14	4:37455563-37625117	1	0.00416046	0.06732	10	11.54	NA	rs620470
ENSG00000181826	RELL1	4p14	4:37592422-37687998	-1	0.88355	NA	1	0.212	NA	rs620470
ENSG00000169299	PGM2	4p14	4:37828255-37864558	1	1.05928e-12	0.475767	5	8.992	NA	rs620470
ENSG00000065882	TBC1D1	4p14	4:37892708-38140796	1	3.93946e-08	0.621666	35	12.69	NA	rs620470
ENSG00000250254	PTTG2	4p14	4:37962056-37962746	1	0.00173161	-0.202975	3	3.514	NA	rs620470
ENSG00000174125	TLR1	4p14	4:38792298-38858438	-1	2.02407e-14	0.436461	2	1.461	NA	rs620470
ENSG00000174130	TLR6	4p14	4:38825336-38858438	-1	0.00730491	2.58532	2	1.461	NA	rs620470
ENSG00000197712	FAM114A1	4p14	4:38869298-38947360	1	2.38423e-08	2.15892	2	3.692	NA	rs620470
ENSG00000197894	ADH5	4q23	4:99992132-100009952	-1	9.11478e-07	2.3443	1	0.775	NA	rs145452708
ENSG00000196616	ADH1B	4q23	4:100226121-100242558	-1	0.193828	0.481579	3	13.86	1.88966e-09	rs1229984;rs145452708
ENSG00000138813	C4orf17	4q23	4:100432161-100463460	1	5.6521e-09	-0.225203	2	7.196	0.000154443	rs145452708
ENSG00000145331	TRMT10A	4q23	4:100467866-100485189	-1	2.83743e-05	-0.268448	2	7.196	5.19018e-05	rs145452708
ENSG00000164362	TERT	5p15.33	5:1253262-1295184	-1	0.866151	NA	4	3.4	1.7866e-07	rs459961
ENSG00000049656	CLPTM1L	5p15.33	5:1317859-1345214	-1	0.311319	NA	68	7.712	5.6709e-19	rs459961;rs27068;rs402710
ENSG00000170464	DNAJC18	5q31.2	5:138744279-138780180	-1	0.00546933	-2.00445	9	10.56	4.29702e-05	rs13181561
ENSG00000249751	ECSCR	5q31.2	5:138784245-138842328	-1	NA	NA	15	10.56	1.73556e-07	rs13181561
ENSG00000269071	AC138517.1	5q31.2	5:138852108-138852506	1	NA	NA	9	23.5	1.73556e-07	rs13181561
ENSG00000184584	TMEM173	5q31.2	5:138855119-138862520	-1	0.0323306	-0.444302	8	23.5	1.73556e-07	rs13181561
ENSG00000079691	LRRC16A	6p22.2	6:25279306-25620758	1	0.502319	0.400707	4	3.381	2.16625e-08	rs36109883
ENSG00000079689	SCGN	6p22.2	6:25652464-25702011	1	0.035946	0.102936	6	0.732	6.34805e-11	rs36109883;rs6910549;rs34391493;rs7767956
ENSG00000164508	HIST1H2AA	6p22.2	6:25726291-25726790	-1	0.000860979	0.365965	1	4.767	4.10889e-07	rs7767956
ENSG00000146047	HIST1H2BA	6p22.2	6:25727137-25727573	1	0.132824	0.401921	1	4.767	4.10889e-07	rs7767956
ENSG00000146039	SLC17A4	6p22.2	6:25754927-25781419	1	6.33423e-06	0.944836	27	6.531	1.15013e-10	rs6910549;rs36109883;rs6913879;rs34391493
ENSG00000124568	SLC17A1	6p22.2	6:25783125-25832287	-1	2.59261e-10	-0.181263	59	12.06	5.75795e-11	rs36109883;rs6910549;rs6913879;rs34391493
ENSG00000124564	SLC17A3	6p22.2	6:25833294-25882514	-1	9.88206e-14	-0.246503	70	12.01	1.61238e-11	rs6913879;rs36109883;rs34391493;rs6910549;rs34569761
ENSG00000112337	SLC17A2	6p22.2	6:25912982-25930946	-1	0.00466985	-0.129201	25	15.35	1.94733e-11	rs36109883;rs34391493;rs6910549
ENSG00000112343	TRIM38	6p22.2	6:25963030-25987384	1	4.7513e-06	-0.220583	18	12.17	8.04109e-12	rs36109883;rs34391493;rs6910549
ENSG00000124610	HIST1H1A	6p22.2	6:26017260-26018040	-1	0.0035308	-0.372207	8	11.55	6.29694e-12	rs36109883;rs34391493;rs6910549
ENSG00000198366	HIST1H3A	6p22.2	6:26020718-26021186	1	3.98008e-05	-0.225707	9	11.55	6.29694e-12	rs36109883;rs34391493;rs6910549
ENSG00000196176	HIST1H4A	6p22.2	6:26021907-26022278	1	0.0022854	0.43417	11	11.55	6.29694e-12	rs36109883;rs34391493;rs6910549
ENSG00000124529	HIST1H4B	6p22.2	6:26027124-26027480	-1	0.00854183	0.166119	13	11.55	1.12358e-11	rs36109883;rs34391493;rs6910549
ENSG00000124693	HIST1H3B	6p22.2	6:26031817-26032288	-1	0.307283	0.251696	16	10.38	1.12358e-11	rs36109883;rs34391493;rs6910549
ENSG00000137259	HIST1H2AB	6p22.2	6:26033320-26033796	-1	0.00531944	0.228135	13	10.38	1.38732e-11	rs36109883;rs34391493;rs6910549
ENSG00000196226	HIST1H2BB	6p22.2	6:26043455-26043885	-1	0.130328	0.288117	12	15.37	9.46988e-12	rs36109883;rs34391493;rs6910549
ENSG00000196532	HIST1H3C	6p22.2	6:26045639-26046097	1	0.215541	-0.193879	11	15.37	9.46988e-12	rs36109883;rs34391493;rs6910549
ENSG00000187837	HIST1H1C	6p22.2	6:26055968-26056699	-1	NA	0.137228	6	6.153	1.03499e-10	rs36109883;rs34391493;rs6910549
ENSG00000010704	HFE	6p22.2	6:26087509-26098571	1	8.49697e-07	0.210172	14	6.49	8.27075e-12	rs36109883;rs34391493;rs6910549
ENSG00000197061	HIST1H4C	6p22.2	6:26104104-26104518	1	8.85617e-05	0.852192	14	9.103	5.09537e-11	rs36109883;rs34391493;rs6910549
ENSG00000187475	HIST1H1T	6p22.2	6:26107640-26108364	-1	NA	-0.0680391	13	9.103	5.09537e-11	rs36109883;rs34391493;rs6910549
ENSG00000180596	HIST1H2BC	6p22.2	6:26115101-26124154	-1	0.00287801	0.335736	16	20.3	4.33636e-12	rs36109883;rs34391493;rs6910549
ENSG00000180573	HIST1H2AC	6p22.2	6:26124373-26139344	1	0.599176	0.739679	11	20.3	4.33636e-12	rs36109883;rs34391493;rs6910549;rs2066295
ENSG00000168298	HIST1H1E	6p22.2	6:26156559-26157343	1	NA	-0.396522	9	7.945	7.77923e-08	rs2066295;rs72834698;rs7749823;rs7766641
ENSG00000158373	HIST1H2BD	6p22.2	6:26158349-26171577	1	0.000277979	-0.0152977	18	8.619	1.3125e-10	rs2066295;rs72834698;rs7749823;rs7766641;rs36109883;rs34569761
ENSG00000197697	HIST1H2BE	6p22.2	6:26183958-26184454	1	0.000307872	0.445738	8	22.4	1.88149e-11	rs36109883;rs34569761;rs72834698;rs7766641;rs4145878
ENSG00000188987	HIST1H4D	6p22.2	6:26188938-26189304	-1	0.0022643	0.870145	8	22.4	1.88149e-11	rs7766641;rs4145878;rs36109883;rs34569761;rs9357004
ENSG00000197409	HIST1H3D	6p22.2	6:26197068-26199521	-1	0.0111951	NA	13	21.1	1.59095e-11	rs4145878;rs36109883;rs34569761;rs9357004;rs7766641
ENSG00000196866	HIST1H2AD	6p22.2	6:26199079-26199471	-1	3.99677e-05	0.287759	12	21.1	1.59095e-11	rs36109883;rs34569761;rs4145878;rs9357004;rs7766641
ENSG00000197846	HIST1H2BF	6p22.2	6:26199748-26200942	1	0.00030002	0.851063	10	21.1	1.59095e-11	rs4145878;rs9357004;rs36109883;rs34569761;rs7766641
ENSG00000198518	HIST1H4E	6p22.2	6:26204858-26206266	1	0.000642251	1.83578	12	21.1	1.59095e-11	rs4145878;rs9357004;rs36109883;rs34569761;rs7766641
ENSG00000187990	HIST1H2BG	6p22.2	6:26216428-26216872	-1	2.94452e-06	0.0253452	5	10.82	1.06076e-08	rs7766641;rs4145878
ENSG00000168274	HIST1H2AE	6p22.2	6:26217165-26217711	1	0.624124	-0.273878	5	10.82	1.06076e-08	rs7766641;rs4145878
ENSG00000196966	HIST1H3E	6p22.2	6:26225383-26225844	1	0.000813429	-0.209795	4	5.564	2.72576e-09	rs7766641;rs9357004;rs4145878;rs7749823
ENSG00000124575	HIST1H1D	6p22.2	6:26234440-26235216	-1	NA	0.136123	6	5.564	2.72576e-09	rs7766641;rs9357004;rs4145878;rs7749823
ENSG00000198327	HIST1H4F	6p22.2	6:26240561-26240976	1	0.181985	1.06312	3	4.068	4.97487e-09	rs7766641
ENSG00000124578	HIST1H4G	6p22.2	6:26246886-26247259	-1	0.00263	-0.0509409	2	4.068	1.31091e-08	rs7766641
ENSG00000256316	HIST1H3F	6p22.2	6:26250370-26250835	-1	0.0422154	-0.181854	1	0.008	1.20708e-05	rs7766641
ENSG00000197459	HIST1H2BH	6p22.2	6:26251879-26252303	1	0.00029573	-0.173874	2	2.061	1.9606e-06	rs7766641
ENSG00000256018	HIST1H3G	6p22.2	6:26271146-26271612	-1	1.71006e-05	0.23442	14	13.26	1.91646e-11	rs7766641;rs9357004;rs36109883;rs34569761
ENSG00000168242	HIST1H2BI	6p22.2	6:26273144-26273622	1	0.138012	-0.249748	13	13.26	1.91646e-11	rs9357004;rs36109883;rs34569761
ENSG00000158406	HIST1H4H	6p22.2	6:26281283-26285762	-1	0.00879033	1.05907	31	14.58	6.34276e-10	rs9357004
ENSG00000186470	BTN3A2	6p22.2	6:26365387-26378546	1	0.000124519	2.20791	76	9.653	2.88184e-06	rs16891727
ENSG00000124508	BTN2A2	6p22.2	6:26383324-26395102	1	0.000150288	1.01572	26	8.783	2.06917e-06	rs16891727
ENSG00000026950	BTN3A1	6p22.2	6:26402465-26415444	1	8.65114e-07	1.62791	11	6.448	2.97509e-10	rs16891727;rs36109883;rs56401801;rs34569761
ENSG00000111801	BTN3A3	6p22.2	6:26440700-26453643	1	7.19025e-10	1.09011	14	23.7	1.40854e-09	rs16891727;rs36109883;rs56401801;rs34569761
ENSG00000112763	BTN2A1	6p22.2	6:26458150-26476849	1	1.07468e-18	0.260571	30	23.7	8.69207e-10	rs36109883;rs56401801;rs16891727;rs34569761
ENSG00000124557	BTN1A1	6p22.2	6:26501449-26510650	1	1.14088e-09	-0.329705	12	9.839	8.18139e-10	rs16891727;rs36109883;rs56401801;rs34569761
ENSG00000182952	HMGN4	6p22.2	6:26538633-26546482	1	0.557082	-0.351003	7	7.526	9.75494e-10	rs56401801;rs16891727
ENSG00000146109	ABT1	6p22.2	6:26597180-26600278	1	0.0271056	0.104221	20	13.55	5.53e-10	rs56401801;rs16891727;rs36109883;rs34569761
ENSG00000181315	ZNF322	6p22.2	6:26636518-26659980	-1	NA	-1.14047	5	19.82	6.90552e-10	rs36109883;rs56401801;rs34569761;rs16891727
ENSG00000124635	HIST1H2BJ	6p22.1	6:27093676-27100541	-1	0.478842	0.308582	1	4	1.98071e-10	rs36109883;rs56401801;rs34569761
ENSG00000196787	HIST1H2AG	6p22.1	6:27100832-27103070	1	0.000610464	-0.741637	1	4	1.98071e-10	rs36109883;rs56401801;rs34569761
ENSG00000112812	PRSS16	6p22.1	6:27215480-27224403	1	2.23792e-06	0.00884812	1	2.892	4.97217e-09	rs56401801
ENSG00000158553	POM121L2	6p22.1	6:27253682-27279949	-1	NA	0.313408	3	10.98	1.1216e-10	rs56401801;rs34569761
ENSG00000124613	ZNF391	6p22.1	6:27342394-27371683	1	9.25869e-07	1.23172	10	8.5	1.2982e-11	rs35744819;rs56401801
ENSG00000096654	ZNF184	6p22.1	6:27418522-27440897	-1	0.133749	-0.545662	9	10.07	5.14588e-12	rs35744819;rs56401801
ENSG00000185130	HIST1H2BL	6p22.1	6:27775257-27775709	-1	0.00286755	-0.030111	16	16.23	1.98065e-10	rs35744819;rs56401801
ENSG00000196747	HIST1H2AI	6p22.1	6:27775899-27776429	1	0.581587	-0.0583265	16	16.23	1.98065e-10	rs35744819;rs56401801
ENSG00000203813	HIST1H3H	6p22.1	6:27777842-27778314	1	0.0249392	-0.177817	15	16.23	1.98065e-10	rs35744819;rs56401801
ENSG00000182611	HIST1H2AJ	6p22.1	6:27782112-27782607	-1	0.191198	0.615054	16	16.23	1.98065e-10	rs35744819;rs56401801
ENSG00000196374	HIST1H2BM	6p22.1	6:27782822-27783267	1	0.00275346	-0.27562	17	16.23	1.98065e-10	rs35744819;rs56401801
ENSG00000197238	HIST1H4J	6p22.1	6:27791884-27792257	1	0.423754	0.59845	20	9.571	1.98065e-10	rs35744819;rs56401801
ENSG00000197914	HIST1H4K	6p22.1	6:27798952-27799305	-1	0.429119	0.387416	16	12.22	2.16029e-10	rs35744819;rs56401801
ENSG00000184348	HIST1H2AK	6p22.1	6:27805658-27806117	-1	0.0684285	-0.0412441	18	12.22	2.13905e-10	rs35744819;rs56401801
ENSG00000233822	HIST1H2BN	6p22.1	6:27806323-27823487	1	0.139775	0.145508	24	15.9	2.13905e-10	rs35744819;rs56401801
ENSG00000198374	HIST1H2AL	6p22.1	6:27833034-27833606	1	0.0624869	-0.360341	15	15.9	2.38283e-10	rs35744819;rs56401801
ENSG00000184357	HIST1H1B	6p22.1	6:27834570-27835359	-1	0.509139	-0.0898951	16	15.9	2.38283e-10	rs35744819;rs56401801
ENSG00000182572	HIST1H3I	6p22.1	6:27839623-27840099	-1	0.36088	-0.232438	16	15.9	2.38283e-10	rs35744819;rs56401801
ENSG00000198558	HIST1H4L	6p22.1	6:27840926-27841289	-1	0.191235	0.42689	16	15.9	2.38283e-10	rs35744819;rs56401801
ENSG00000197153	HIST1H3J	6p22.1	6:27858093-27860884	-1	0.695884	-0.189708	5	10.73	1.21595e-10	rs35744819;rs56401801;rs17312661
ENSG00000233224	HIST1H2AM	6p22.1	6:27860477-27860963	-1	0.000856482	-0.225135	5	10.73	1.21595e-10	rs35744819;rs56401801;rs17312661
ENSG00000196331	HIST1H2BO	6p22.1	6:27861203-27861669	1	3.07278e-05	-0.223063	4	5.694	1.21595e-10	rs35744819;rs56401801;rs17312661
ENSG00000168131	OR2B2	6p22.1	6:27878963-27880174	-1	6.8672e-05	-0.212076	7	23.2	3.37563e-11	rs17312661;rs35744819;rs56401801
ENSG00000124657	OR2B6	6p22.1	6:27925019-27925960	1	0.0407309	-0.0981731	1	0.002	7.41532e-11	rs35744819;rs56401801
ENSG00000197279	ZNF165	6p22.1	6:28048753-28057341	1	0.000563292	0.227981	8	10.67	1.36187e-10	rs35744819;rs56401801;rs6901575
ENSG00000196812	ZSCAN16	6p22.1	6:28092338-28097860	1	2.67303e-06	0.184187	9	5.996	1.15438e-10	rs35744819;rs56401801;rs6901575;rs17312661
ENSG00000198315	ZKSCAN8	6p22.1	6:28109688-28127250	1	0.000231595	-0.142528	14	13.42	9.02354e-11	rs35744819;rs56401801;rs6901575
ENSG00000137185	ZSCAN9	6p22.1	6:28192664-28201260	1	4.10249e-08	0.461166	25	7.251	2.65656e-12	rs35744819;rs6901575;rs56401801
ENSG00000187626	ZKSCAN4	6p22.1	6:28212401-28227011	-1	6.74288e-05	0.661631	30	22.3	2.7473e-12	rs35744819;rs56401801;rs6901575
ENSG00000189134	NKAPL	6p22.1	6:28227098-28228736	1	0.000165621	0.0513426	15	22.3	3.9898e-12	rs6901575;rs35744819;rs56401801
ENSG00000137338	PGBD1	6p22.1	6:28249314-28270326	1	1.46735e-05	-0.0800605	19	14.75	2.98358e-12	rs6901575;rs35744819;rs56401801
ENSG00000235109	ZSCAN31	6p22.1	6:28292470-28324048	-1	3.77127e-09	1.10713	42	13.57	1.44036e-12	rs35744819;rs56401801;rs6901575;rs17312661;rs150254595
ENSG00000189298	ZKSCAN3	6p22.1	6:28317691-28336947	1	0.000122608	-0.652443	22	13.57	1.44036e-12	rs17312661;rs35744819
ENSG00000158691	ZSCAN12	6p22.1	6:28346732-28367511	-1	1.43992e-05	NA	13	9.552	2.05598e-12	rs35744819;rs114521513;rs17312661
ENSG00000187987	ZSCAN23	6p22.1	6:28399707-28411279	-1	0.00270295	0.0706565	7	12.95	2.66587e-12	rs35744819;rs114521513;rs17312661
ENSG00000198704	GPX6	6p22.1	6:28471073-28495992	-1	3.13758e-05	0.718703	2	9.416	4.46404e-12	rs35744819;rs114521513;rs17312661
ENSG00000224586	GPX5	6p22.1	6:28493702-28502729	1	0.00888468	0.354876	1	9.416	2.67588e-06	rs17312661
ENSG00000232040	SCAND3	6p22.1	6:28539407-28583989	-1	9.70724e-09	-0.785031	27	11.72	1.16566e-09	rs17312661;rs116663187;rs35744819;rs114521513;rs150254595
ENSG00000204713	TRIM27	6p22.1	6:28870779-28891766	-1	0.878752	-0.142068	16	18.69	1.03673e-11	rs115870917;rs35744819;rs150254595;rs114521513;rs116045192
ENSG00000204709	C6orf100	6p22.1	6:28911654-28912314	1	NA	NA	8	3.641	6.27332e-12	rs115870917;rs35744819;rs150254595;rs114521513
ENSG00000197935	ZNF311	6p22.1	6:28962562-28973093	-1	0.000129446	0.377858	9	11.6	1.1726e-11	rs115870917;rs35744819;rs150254595;rs114521513
ENSG00000204704	OR2W1	6p22.1	6:29011990-29013017	-1	0.0865619	0.531528	7	6.576	4.00115e-11	rs115870917;rs35744819;rs150254595;rs114521513
ENSG00000204703	OR2B3	6p22.1	6:29053985-29055090	-1	0.00133693	0.45884	3	9.377	1.11588e-11	rs115870917;rs35744819;rs150254595;rs114521513
ENSG00000204702	OR2J1	6p22.1	6:29068386-29069658	1	0.0174945	NA	1	0.549	4.61629e-11	rs115870917;rs35744819;rs150254595;rs114521513
ENSG00000204701	OR2J3	6p22.1	6:29079668-29080603	1	0.0281435	0.112859	2	1.351	2.9012e-11	rs115870917;rs35744819;rs150254595;rs114521513
ENSG00000204700	OR2J2	6p22.1	6:29141311-29142351	1	0.0107267	0.271259	11	8.021	1.01084e-11	rs115870917;rs35744819;rs150254595;rs114521513;rs116045192
ENSG00000204695	OR14J1	6p22.1	6:29274403-29275519	1	8.02406e-08	1.33547	5	10.49	7.5582e-12	rs115870917;rs35744819;rs150254595;rs114521513;rs116045192
ENSG00000243729	OR5V1	6p22.1	6:29323007-29399744	-1	0.00344262	0.323635	13	11.39	7.336e-13	rs150254595;rs115870917;rs114521513
ENSG00000112462	OR12D3	6p22.1	6:29341200-29343068	-1	1.34136e-05	0.883549	5	11.39	3.22469e-11	rs115870917;rs114521513;rs150254595
ENSG00000168787	OR12D2	6p22.1	6:29364416-29365448	1	0.601033	0.457835	3	6.779	7.336e-13	rs115870917;rs150254595;rs114521513
ENSG00000204694	OR11A1	6p22.1	6:29393281-29424848	-1	0.0434844	1.23026	5	3.951	2.76151e-13	rs115870917;rs150254595;rs114521513;rs145501595
ENSG00000206474	OR10C1	6p22.1	6:29407083-29408731	1	0.227592	0.363897	4	1.81	2.76151e-13	rs115870917;rs150254595;rs114521513;rs145501595
ENSG00000204688	OR2H1	6p22.1	6:29424958-29432105	1	0.0449041	-0.358288	4	3.951	2.76151e-13	rs115870917;rs150254595;rs114521513
ENSG00000204687	MAS1L	6p22.1	6:29454474-29455738	-1	0.000466206	0.689548	5	8.385	3.14533e-13	rs115870917;rs150254595;rs114521513
ENSG00000213886	UBD	6p22.1	6:29523292-29527702	-1	0.0798958	0.401531	5	14.02	8.13574e-15	rs115870917;rs150254595;rs114521513
ENSG00000204681	GABBR1	6p22.1	6:29523406-29601753	-1	0.99997	0.238892	17	14.02	2.56753e-15	rs115870917;rs150254595;rs114521513;rs116306799;rs138488080
ENSG00000204657	OR2H2	6p22.1	6:29555683-29556745	1	0.0899459	0.696836	4	3.904	8.09254e-13	rs115870917
ENSG00000264545	RP11-145E5.5	9p21.3	9:21802635-22032985	1	NA	NA	1	1.51	1.36418e-07	rs7857345
ENSG00000123454	DBH	9q34.2	9:136501482-136524466	1	2.54161e-06	-0.4895	7	2.93	1.93407e-07	rs1108581
ENSG00000107566	ERLIN1	10q24.31	10:101909851-101948091	-1	0.931709	-1.47464	27	13.31	9.94195e-07	rs12770784
ENSG00000213341	CHUK	10q24.31	10:101948055-101989376	-1	0.998704	-0.488117	54	13.31	2.38992e-07	rs12770784
ENSG00000095485	CWF19L1	10q24.31	10:101992055-102027437	-1	5.68864e-09	0.127599	71	22.3	2.38992e-07	rs12770784
ENSG00000196072	BLOC1S2	10q24.31	10:102033713-102046469	-1	0.0560249	-0.205282	34	12.32	1.91158e-06	rs12770784
ENSG00000107593	PKD2L1	10q24.31	10:102047903-102090243	-1	6.57114e-17	-0.61191	18	12.32	1.91158e-06	rs12770784
ENSG00000181333	HEPHL1	11q21	11:93754527-93846917	1	7.16328e-28	-0.377586	1	9.528	4.32762e-07	rs116955087
ENSG00000110218	PANX1	11q21	11:93862094-93915138	1	0.0030955	1.4662	1	2.738	1.66518e-07	rs116955087
ENSG00000060237	WNK1	12p13.33	12:861759-1020618	1	1	-1.06198	31	11.58	2.10263e-13	rs12301299;rs7953330
ENSG00000002016	RAD52	12p13.33	12:1021243-1099219	-1	2.38442e-07	1.60262	41	22.3	3.0207e-12	rs12301299;rs7953330;rs12822733;rs55791720;rs4765655
ENSG00000111203	ITFG2	12p13.33	12:2921788-2968957	1	1.38957e-06	-0.528047	10	24.7	1.09932e-07	rs7309661;rs11614061
ENSG00000206044	AC005841.1	12p13.33	12:2958397-2966213	-1	NA	NA	10	24.7	1.09932e-07	rs7309661;rs11614061
ENSG00000111206	FOXM1	12p13.33	12:2966847-2986206	-1	0.80259	-0.427304	10	24.7	1.09932e-07	rs7309661;rs11614061
ENSG00000078246	TULP3	12p13.33	12:2986389-3050306	1	0.00103689	-0.477884	1	0.868	3.23568e-07	rs11614061
ENSG00000073910	FRY	13q13.1	13:32605437-32870794	1	1	-1.58535	3	15.39	4.53071e-14	rs56404467;rs11571815
ENSG00000189167	ZAR1L	13q13.1	13:32877837-32889481	-1	NA	0.0602433	1	15.39	4.53071e-14	rs11571815
ENSG00000139618	BRCA2	13q13.1	13:32889611-32973805	1	2.21312e-15	-0.101653	4	36	2.30486e-21	rs11571815
ENSG00000139597	N4BP2L1	13q13.1	13:32974861-33002315	-1	0.945269	1.32574	3	36	2.30486e-21	rs11571815
ENSG00000083642	PDS5B	13q13.1	13:33160564-33352157	1	NA	1.03777	3	3.717	1.71719e-13	rs11571815;rs117371643
ENSG00000242866	STRC	15q15.3	15:43891596-44010458	-1	0.00532184	-0.331252	1	4.91	1.94268e-07	rs35028925
ENSG00000166762	CATSPER2	15q15.3	15:43920701-43960316	-1	3.04439e-05	NA	1	4.91	1.94268e-07	rs35028925
ENSG00000167004	PDIA3	15q15.3	15:44038590-44065477	1	0.959251	-0.294235	1	6.594	3.70558e-06	rs35028925
ENSG00000136381	IREB2	15q25.1	15:78729773-78793798	1	1	0.131406	105	12.8	5.91427e-34	rs55781567;rs1394371;rs958025;rs2869030;rs4887057;rs12442456;rs3743078
ENSG00000188266	HYKK	15q25.1	15:78799906-78829714	1	0.000214856	-0.450544	45	12.8	2.46068e-35	rs4887057;rs958025;rs55781567;rs3743078;rs56117933
ENSG00000268838	AC027228.1	15q25.1	15:78830023-78831288	1	NA	NA	19	8.757	2.46068e-35	rs3743078;rs958025;rs55781567;rs56117933
ENSG00000041357	PSMA4	15q25.1	15:78832747-78841604	1	0.620424	0.678455	25	8.757	2.46068e-35	rs3743078;rs958025;rs55781567;rs56117933;rs1052035
ENSG00000169684	CHRNA5	15q25.1	15:78857862-78887611	1	2.40947e-06	0.421142	53	27.1	3.91419e-37	rs55781567;rs3743078;rs958025;rs2229961;rs76474922
ENSG00000080644	CHRNA3	15q25.1	15:78885394-78913637	-1	0.00706164	0.0115733	67	27.1	6.59097e-36	rs3743078;rs55781567;rs2229961;rs76474922;rs12443170;rs12441998
ENSG00000117971	CHRNB4	15q25.1	15:78916461-79020096	-1	0.0186266	-0.177327	153	15.25	1.19162e-31	rs76474922;rs3743078;rs12443170;rs55781567;rs12441998;rs1052035;rs4886579;rs12594247;rs2229961;rs17487514;rs12050525
ENSG00000136378	ADAMTS7	15q25.1	15:79051545-79103773	-1	2.98949e-07	NA	107	9.788	8.39086e-11	rs4886579;rs12050525;rs2229961
ENSG00000185787	MORF4L1	15q25.1	15:79102829-79190475	1	0.802941	0.19137	8	3.233	2.52334e-08	rs12050525;rs2229961
ENSG00000130307	USHBP1	19p13.11	19:17359985-17393595	-1	3.27844e-13	1.08907	11	17.04	9.85608e-08	rs61494113
ENSG00000105393	BABAM1	19p13.11	19:17378159-17392058	1	0.729376	-0.370764	9	6.057	9.85608e-08	rs61494113
ENSG00000269307	CTD-2278I10.6	19p13.11	19:17378227-17393775	1	NA	NA	11	17.04	9.85608e-08	rs61494113
ENSG00000160117	ANKLE1	19p13.11	19:17392454-17398455	1	8.12215e-14	2.35295	14	17.04	9.85608e-08	rs61494113
ENSG00000127220	ABHD8	19p13.11	19:17402940-17421045	-1	0.642341	-0.202647	14	17.04	9.85608e-08	rs61494113
ENSG00000130312	MRPL34	19p13.11	19:17403418-17417652	1	0.0401284	-0.355371	14	17.04	9.85608e-08	rs61494113
ENSG00000268797	CTC-490E21.12	19q13.2	19:41307202-41404187	1	NA	NA	27	11.13	6.55429e-11	rs11667314;rs56113850
ENSG00000255974	CYP2A6	19q13.2	19:41349443-41356352	-1	2.17795e-06	0.721351	23	11.13	6.55429e-11	rs11667314;rs56113850
ENSG00000100154	TTC28	22q12.1	22:28374004-29075853	-1	NA	-0.238005	13	15.08	1.41906e-13	rs17879961;rs17880096
ENSG00000183765	CHEK2	22q12.1	22:29083731-29138410	-1	1.18301e-15	0.00431617	6	23.8	1.45331e-15	rs17879961;rs17880096
ENSG00000100209	HSCB	22q12.1	22:29138019-29153503	1	0.00014192	-0.164478	7	12.42	1.35831e-05	rs17880096
ENSG00000159873	CCDC117	22q12.1	22:29168662-29185283	1	0.619564	0.00734646	10	10.88	4.65414e-12	rs17880096;rs143734783
ENSG00000100219	XBP1	22q12.1	22:29190543-29196585	-1	0.203748	-0.665348	6	18.38	4.65414e-12	rs17880096;rs143734783
ENSG00000183579	ZNRF3	22q12.1	22:29279580-29453475	1	0.995712	-0.082382	1	5.096	7.76026e-12	rs143734783
apLI score from ExAC database. The probability of being loss-of-function intolerant, higher scores more intolerance to loss-of-function mutations.
bncRVIS:Non-coding residual variation intolerance score. Higher the score is, more intolerance to non-coding variation.
cposMapSNPs (posMap): The number of SNPs mapped to gene based on positional mapping (after functional filtering if parameters are given).
dposMapMaxCADD (posMap): The maximum CADD score of mapped SNPs by positional mapping.
eminGwasP : The minimum P-value of mapped SNPs.
fIndSigSNPs : rsID of the all independent significant SNPs of mapped SNPs.
