# Supplementary material for: Genome-wide association meta-analysis identifies pleiotropic risk loci for aerodigestive squamous cell cancers
Source: PLoS Genet. 2021 Mar 5;17(3):e1009254. doi: 10.1371/journal.pgen.1009254 (PMC7968735; doi:10.1371/journal.pgen.1009254)
Supplement: S10 Table — (XLSX) [file pgen.1009254.s019.xlsx]

## Sheet: Sheet1
S10 Table Genes overlapping between FUMA and MAGMA
EnsemblID	Symbol	Region
ENSG00000066135	KDM4A	1p34.1
ENSG00000198625	MDM4	1q32.1
ENSG00000170382	LRRN2	1q32.1
ENSG00000155755	TMEM237	2q33.1
ENSG00000049656	CLPTM1L	5p15.33
ENSG00000269071	AC138517.1	5q31.2
ENSG00000124568	SLC17A1	6p22.2
ENSG00000124564	SLC17A3	6p22.2
ENSG00000112337	SLC17A2	6p22.2
ENSG00000112343	TRIM38	6p22.2
ENSG00000196176	HIST1H4A	6p22.2
ENSG00000196532	HIST1H3C	6p22.2
ENSG00000010704	HFE	6p22.2
ENSG00000180596	HIST1H2BC	6p22.2
ENSG00000158373	HIST1H2BD	6p22.2
ENSG00000197697	HIST1H2BE	6p22.2
ENSG00000197846	HIST1H2BF	6p22.2
ENSG00000158406	HIST1H4H	6p22.2
ENSG00000185130	HIST1H2BL	6p22.1
ENSG00000182611	HIST1H2AJ	6p22.1
ENSG00000233822	HIST1H2BN	6p22.1
ENSG00000184357	HIST1H1B	6p22.1
ENSG00000198558	HIST1H4L	6p22.1
ENSG00000168131	OR2B2	6p22.1
ENSG00000137185	ZSCAN9	6p22.1
ENSG00000187626	ZKSCAN4	6p22.1
ENSG00000137338	PGBD1	6p22.1
ENSG00000235109	ZSCAN31	6p22.1
ENSG00000189298	ZKSCAN3	6p22.1
ENSG00000158691	ZSCAN12	6p22.1
ENSG00000060237	WNK1	12p13.33
ENSG00000002016	RAD52	12p13.33
ENSG00000111206	FOXM1	12p13.33
ENSG00000242866	STRC	15q15.3
ENSG00000166762	CATSPER2	15q15.3
ENSG00000136381	IREB2	15q25.1
ENSG00000188266	HYKK	15q25.1
ENSG00000041357	PSMA4	15q25.1
ENSG00000169684	CHRNA5	15q25.1
ENSG00000080644	CHRNA3	15q25.1
ENSG00000117971	CHRNB4	15q25.1
ENSG00000136378	ADAMTS7	15q25.1
ENSG00000130307	USHBP1	19p13.11
ENSG00000105393	BABAM1	19p13.11
ENSG00000269307	CTD-2278I10.6	19p13.11
ENSG00000268797	CTC-490E21.12	19q13.2
ENSG00000183765	CHEK2	22q12.1
ENSG00000100219	XBP1	22q12.1
