# Supplementary material for: Genome-wide association meta-analysis identifies pleiotropic risk loci for aerodigestive squamous cell cancers
Source: PLoS Genet. 2021 Mar 5;17(3):e1009254. doi: 10.1371/journal.pgen.1009254 (PMC7968735; doi:10.1371/journal.pgen.1009254)
Supplement: S11 Table — (XLSX) [file pgen.1009254.s020.xlsx]

## Sheet: Sheet1
S11 Table Aerodigestive SqCC results from gene set enrichment analyses
GeneSet	Ngenes	Noverlap	P-value	adjP-valuea	Category	link	genes
REACTOME_DNA_DOUBLE_STRAND_BREAK_RESPONSE	65	12	4.74293e-20	2.60908e-16	Curated_gene_sets	http://www.gsea-msigdb.org/gsea/msigdb/cards/REACTOME_DNA_DOUBLE_STRAND_BREAK_RESPONSE	KDM4A:BABAM1:CHEK2:HIST1H4A:HIST1H2BC:HIST1H2BD:HIST1H2BE:HIST1H2BF:HIST1H4H:HIST1H2BL:HIST1H2BN:HIST1H4L
REACTOME_DEPURINATION	40	10	2.78161e-18	1.53017e-14	Curated_gene_sets	http://www.gsea-msigdb.org/gsea/msigdb/cards/REACTOME_DEPURINATION	HIST1H4A:HIST1H2BC:HIST1H2BD:HIST1H2BE:HIST1H2BF:HIST1H4H:HIST1H2BL:HIST1H2AJ:HIST1H2BN:HIST1H4L
REACTOME_DNA_DAMAGE_TELOMERE_STRESS_INDUCED_SENESCENCE	64	11	4.5941e-18	2.52721e-14	Curated_gene_sets	http://www.gsea-msigdb.org/gsea/msigdb/cards/REACTOME_DNA_DAMAGE_TELOMERE_STRESS_INDUCED_SENESCENCE	HIST1H4A:HIST1H2BC:HIST1H2BD:HIST1H2BE:HIST1H2BF:HIST1H4H:HIST1H2BL:HIST1H2AJ:HIST1H2BN:HIST1H1B:HIST1H4L
REACTOME_DNA_METHYLATION	43	10	6.2582e-18	3.44263e-14	Curated_gene_sets	http://www.gsea-msigdb.org/gsea/msigdb/cards/REACTOME_DNA_METHYLATION	HIST1H4A:HIST1H2BC:HIST1H2BD:HIST1H2BE:HIST1H2BF:HIST1H4H:HIST1H2BL:HIST1H2AJ:HIST1H2BN:HIST1H4L
REACTOME_ACTIVATED_PKN1_STIMULATES_TRANSCRIPTION_OF_AR_ANDROGEN_RECEPTOR_REGULATED_GENES_KLK2_AND_KLK3	45	10	1.03757e-17	5.70768e-14	Curated_gene_sets	http://www.gsea-msigdb.org/gsea/msigdb/cards/REACTOME_ACTIVATED_PKN1_STIMULATES_TRANSCRIPTION_OF_AR_ANDROGEN_RECEPTOR_REGULATED_GENES_KLK2_AND_KLK3	HIST1H4A:HIST1H2BC:HIST1H2BD:HIST1H2BE:HIST1H2BF:HIST1H4H:HIST1H2BL:HIST1H2AJ:HIST1H2BN:HIST1H4L
REACTOME_SIRT1_NEGATIVELY_REGULATES_RRNA_EXPRESSION	46	10	1.32342e-17	7.28015e-14	Curated_gene_sets	http://www.gsea-msigdb.org/gsea/msigdb/cards/REACTOME_SIRT1_NEGATIVELY_REGULATES_RRNA_EXPRESSION	HIST1H4A:HIST1H2BC:HIST1H2BD:HIST1H2BE:HIST1H2BF:HIST1H4H:HIST1H2BL:HIST1H2AJ:HIST1H2BN:HIST1H4L
REACTOME_BASE_EXCISION_REPAIR_AP_SITE_FORMATION	47	10	1.67811e-17	9.23128e-14	Curated_gene_sets	http://www.gsea-msigdb.org/gsea/msigdb/cards/REACTOME_BASE_EXCISION_REPAIR_AP_SITE_FORMATION	HIST1H4A:HIST1H2BC:HIST1H2BD:HIST1H2BE:HIST1H2BF:HIST1H4H:HIST1H2BL:HIST1H2AJ:HIST1H2BN:HIST1H4L
REACTOME_PRC2_METHYLATES_HISTONES_AND_DNA	51	10	4.11156e-17	2.26177e-13	Curated_gene_sets	http://www.gsea-msigdb.org/gsea/msigdb/cards/REACTOME_PRC2_METHYLATES_HISTONES_AND_DNA	HIST1H4A:HIST1H2BC:HIST1H2BD:HIST1H2BE:HIST1H2BF:HIST1H4H:HIST1H2BL:HIST1H2AJ:HIST1H2BN:HIST1H4L
REACTOME_DNA_DOUBLE_STRAND_BREAK_REPAIR	152	13	4.13291e-17	2.27351e-13	Curated_gene_sets	http://www.gsea-msigdb.org/gsea/msigdb/cards/REACTOME_DNA_DOUBLE_STRAND_BREAK_REPAIR	KDM4A:RAD52:BABAM1:CHEK2:HIST1H4A:HIST1H2BC:HIST1H2BD:HIST1H2BE:HIST1H2BF:HIST1H4H:HIST1H2BL:HIST1H2BN:HIST1H4L
REACTOME_CONDENSATION_OF_PROPHASE_CHROMOSOMES	52	10	5.08143e-17	2.79529e-13	Curated_gene_sets	http://www.gsea-msigdb.org/gsea/msigdb/cards/REACTOME_CONDENSATION_OF_PROPHASE_CHROMOSOMES	HIST1H4A:HIST1H2BC:HIST1H2BD:HIST1H2BE:HIST1H2BF:HIST1H4H:HIST1H2BL:HIST1H2AJ:HIST1H2BN:HIST1H4L
REACTOME_ERCC6_CSB_AND_EHMT2_G9A_POSITIVELY_REGULATE_RRNA_EXPRESSION	53	10	6.25199e-17	3.43922e-13	Curated_gene_sets	http://www.gsea-msigdb.org/gsea/msigdb/cards/REACTOME_ERCC6_CSB_AND_EHMT2_G9A_POSITIVELY_REGULATE_RRNA_EXPRESSION	HIST1H4A:HIST1H2BC:HIST1H2BD:HIST1H2BE:HIST1H2BF:HIST1H4H:HIST1H2BL:HIST1H2AJ:HIST1H2BN:HIST1H4L
REACTOME_G2_M_DNA_DAMAGE_CHECKPOINT	83	11	9.64677e-17	5.30669e-13	Curated_gene_sets	http://www.gsea-msigdb.org/gsea/msigdb/cards/REACTOME_G2_M_DNA_DAMAGE_CHECKPOINT	BABAM1:CHEK2:HIST1H4A:HIST1H2BC:HIST1H2BD:HIST1H2BE:HIST1H2BF:HIST1H4H:HIST1H2BL:HIST1H2BN:HIST1H4L
REACTOME_NUCLEOSOME_ASSEMBLY	56	10	1.13557e-16	6.24679e-13	Curated_gene_sets	http://www.gsea-msigdb.org/gsea/msigdb/cards/REACTOME_NUCLEOSOME_ASSEMBLY	HIST1H4A:HIST1H2BC:HIST1H2BD:HIST1H2BE:HIST1H2BF:HIST1H4H:HIST1H2BL:HIST1H2AJ:HIST1H2BN:HIST1H4L
REACTOME_NONHOMOLOGOUS_END_JOINING_NHEJ	57	10	1.37473e-16	7.56239e-13	Curated_gene_sets	http://www.gsea-msigdb.org/gsea/msigdb/cards/REACTOME_NONHOMOLOGOUS_END_JOINING_NHEJ	BABAM1:HIST1H4A:HIST1H2BC:HIST1H2BD:HIST1H2BE:HIST1H2BF:HIST1H4H:HIST1H2BL:HIST1H2BN:HIST1H4L
KEGG_SYSTEMIC_LUPUS_ERYTHEMATOSUS	88	11	1.89609e-16	1.04304e-12	Curated_gene_sets	http://www.gsea-msigdb.org/gsea/msigdb/cards/KEGG_SYSTEMIC_LUPUS_ERYTHEMATOSUS	HIST1H4A:HIST1H3C:HIST1H2BC:HIST1H2BD:HIST1H2BE:HIST1H2BF:HIST1H4H:HIST1H2BL:HIST1H2AJ:HIST1H2BN:HIST1H4L
REACTOME_MEIOTIC_SYNAPSIS	61	10	2.85037e-16	1.56799e-12	Curated_gene_sets	http://www.gsea-msigdb.org/gsea/msigdb/cards/REACTOME_MEIOTIC_SYNAPSIS	HIST1H4A:HIST1H2BC:HIST1H2BD:HIST1H2BE:HIST1H2BF:HIST1H4H:HIST1H2BL:HIST1H2AJ:HIST1H2BN:HIST1H4L
REACTOME_TELOMERE_MAINTENANCE	64	10	4.76228e-16	2.61973e-12	Curated_gene_sets	http://www.gsea-msigdb.org/gsea/msigdb/cards/REACTOME_TELOMERE_MAINTENANCE	HIST1H4A:HIST1H2BC:HIST1H2BD:HIST1H2BE:HIST1H2BF:HIST1H4H:HIST1H2BL:HIST1H2AJ:HIST1H2BN:HIST1H4L
REACTOME_MEIOTIC_RECOMBINATION	65	10	5.61811e-16	3.09052e-12	Curated_gene_sets	http://www.gsea-msigdb.org/gsea/msigdb/cards/REACTOME_MEIOTIC_RECOMBINATION	HIST1H4A:HIST1H2BC:HIST1H2BD:HIST1H2BE:HIST1H2BF:HIST1H4H:HIST1H2BL:HIST1H2AJ:HIST1H2BN:HIST1H4L
REACTOME_RNA_POLYMERASE_I_PROMOTER_ESCAPE	67	10	7.75525e-16	4.26616e-12	Curated_gene_sets	http://www.gsea-msigdb.org/gsea/msigdb/cards/REACTOME_RNA_POLYMERASE_I_PROMOTER_ESCAPE	HIST1H4A:HIST1H2BC:HIST1H2BD:HIST1H2BE:HIST1H2BF:HIST1H4H:HIST1H2BL:HIST1H2AJ:HIST1H2BN:HIST1H4L
REACTOME_HDACS_DEACETYLATE_HISTONES	67	10	7.75525e-16	4.26616e-12	Curated_gene_sets	http://www.gsea-msigdb.org/gsea/msigdb/cards/REACTOME_HDACS_DEACETYLATE_HISTONES	HIST1H4A:HIST1H2BC:HIST1H2BD:HIST1H2BE:HIST1H2BF:HIST1H4H:HIST1H2BL:HIST1H2AJ:HIST1H2BN:HIST1H4L
REACTOME_OXIDATIVE_STRESS_INDUCED_SENESCENCE	102	11	1.02985e-15	5.66523e-12	Curated_gene_sets	http://www.gsea-msigdb.org/gsea/msigdb/cards/REACTOME_OXIDATIVE_STRESS_INDUCED_SENESCENCE	MDM4:HIST1H4A:HIST1H2BC:HIST1H2BD:HIST1H2BE:HIST1H2BF:HIST1H4H:HIST1H2BL:HIST1H2AJ:HIST1H2BN:HIST1H4L
REACTOME_TRANSCRIPTIONAL_REGULATION_OF_GRANULOPOIESIS	69	10	1.05955e-15	5.82861e-12	Curated_gene_sets	http://www.gsea-msigdb.org/gsea/msigdb/cards/REACTOME_TRANSCRIPTIONAL_REGULATION_OF_GRANULOPOIESIS	HIST1H4A:HIST1H2BC:HIST1H2BD:HIST1H2BE:HIST1H2BF:HIST1H4H:HIST1H2BL:HIST1H2AJ:HIST1H2BN:HIST1H4L
REACTOME_RUNX1_REGULATES_TRANSCRIPTION_OF_GENES_INVOLVED_IN_DIFFERENTIATION_OF_HSCS	105	11	1.4327e-15	7.88128e-12	Curated_gene_sets	http://www.gsea-msigdb.org/gsea/msigdb/cards/REACTOME_RUNX1_REGULATES_TRANSCRIPTION_OF_GENES_INVOLVED_IN_DIFFERENTIATION_OF_HSCS	PSMA4:HIST1H4A:HIST1H2BC:HIST1H2BD:HIST1H2BE:HIST1H2BF:HIST1H4H:HIST1H2BL:HIST1H2AJ:HIST1H2BN:HIST1H4L
REACTOME_FORMATION_OF_THE_BETA_CATENIN:TCF_TRANSACTIVATING_COMPLEX	71	10	1.43366e-15	7.88659e-12	Curated_gene_sets	http://www.gsea-msigdb.org/gsea/msigdb/cards/REACTOME_FORMATION_OF_THE_BETA_CATENIN:TCF_TRANSACTIVATING_COMPLEX	HIST1H4A:HIST1H2BC:HIST1H2BD:HIST1H2BE:HIST1H2BF:HIST1H4H:HIST1H2BL:HIST1H2AJ:HIST1H2BN:HIST1H4L
REACTOME_RHO_GTPASES_ACTIVATE_PKNS	72	10	1.66193e-15	9.14228e-12	Curated_gene_sets	http://www.gsea-msigdb.org/gsea/msigdb/cards/REACTOME_RHO_GTPASES_ACTIVATE_PKNS	HIST1H4A:HIST1H2BC:HIST1H2BD:HIST1H2BE:HIST1H2BF:HIST1H4H:HIST1H2BL:HIST1H2AJ:HIST1H2BN:HIST1H4L
REACTOME_G2_M_CHECKPOINTS	153	12	2.23496e-15	1.22945e-11	Curated_gene_sets	http://www.gsea-msigdb.org/gsea/msigdb/cards/REACTOME_G2_M_CHECKPOINTS	PSMA4:BABAM1:CHEK2:HIST1H4A:HIST1H2BC:HIST1H2BD:HIST1H2BE:HIST1H2BF:HIST1H4H:HIST1H2BL:HIST1H2BN:HIST1H4L
REACTOME_RUNX1_REGULATES_GENES_INVOLVED_IN_MEGAKARYOCYTE_DIFFERENTIATION_AND_PLATELET_FUNCTION	75	10	2.55546e-15	1.40576e-11	Curated_gene_sets	http://www.gsea-msigdb.org/gsea/msigdb/cards/REACTOME_RUNX1_REGULATES_GENES_INVOLVED_IN_MEGAKARYOCYTE_DIFFERENTIATION_AND_PLATELET_FUNCTION	HIST1H4A:HIST1H2BC:HIST1H2BD:HIST1H2BE:HIST1H2BF:HIST1H4H:HIST1H2BL:HIST1H2AJ:HIST1H2BN:HIST1H4L
REACTOME_BASE_EXCISION_REPAIR	75	10	2.55546e-15	1.40576e-11	Curated_gene_sets	http://www.gsea-msigdb.org/gsea/msigdb/cards/REACTOME_BASE_EXCISION_REPAIR	HIST1H4A:HIST1H2BC:HIST1H2BD:HIST1H2BE:HIST1H2BF:HIST1H4H:HIST1H2BL:HIST1H2AJ:HIST1H2BN:HIST1H4L
REACTOME_REPRODUCTION	120	11	6.50133e-15	3.57638e-11	Curated_gene_sets	http://www.gsea-msigdb.org/gsea/msigdb/cards/REACTOME_REPRODUCTION	CATSPER2:HIST1H4A:HIST1H2BC:HIST1H2BD:HIST1H2BE:HIST1H2BF:HIST1H4H:HIST1H2BL:HIST1H2AJ:HIST1H2BN:HIST1H4L
REACTOME_POSITIVE_EPIGENETIC_REGULATION_OF_RRNA_EXPRESSION	82	10	6.51312e-15	3.58287e-11	Curated_gene_sets	http://www.gsea-msigdb.org/gsea/msigdb/cards/REACTOME_POSITIVE_EPIGENETIC_REGULATION_OF_RRNA_EXPRESSION	HIST1H4A:HIST1H2BC:HIST1H2BD:HIST1H2BE:HIST1H2BF:HIST1H4H:HIST1H2BL:HIST1H2AJ:HIST1H2BN:HIST1H4L
REACTOME_CELLULAR_SENESCENCE	168	12	6.9675e-15	3.83282e-11	Curated_gene_sets	http://www.gsea-msigdb.org/gsea/msigdb/cards/REACTOME_CELLULAR_SENESCENCE	MDM4:HIST1H4A:HIST1H2BC:HIST1H2BD:HIST1H2BE:HIST1H2BF:HIST1H4H:HIST1H2BL:HIST1H2AJ:HIST1H2BN:HIST1H1B:HIST1H4L
REACTOME_NEGATIVE_EPIGENETIC_REGULATION_OF_RRNA_EXPRESSION	84	10	8.37607e-15	4.60768e-11	Curated_gene_sets	http://www.gsea-msigdb.org/gsea/msigdb/cards/REACTOME_NEGATIVE_EPIGENETIC_REGULATION_OF_RRNA_EXPRESSION	HIST1H4A:HIST1H2BC:HIST1H2BD:HIST1H2BE:HIST1H2BF:HIST1H4H:HIST1H2BL:HIST1H2AJ:HIST1H2BN:HIST1H4L
REACTOME_HOMOLOGY_DIRECTED_REPAIR	124	11	9.40627e-15	5.17439e-11	Curated_gene_sets	http://www.gsea-msigdb.org/gsea/msigdb/cards/REACTOME_HOMOLOGY_DIRECTED_REPAIR	RAD52:BABAM1:HIST1H4A:HIST1H2BC:HIST1H2BD:HIST1H2BE:HIST1H2BF:HIST1H4H:HIST1H2BL:HIST1H2BN:HIST1H4L
REACTOME_RNA_POLYMERASE_I_TRANSCRIPTION	85	10	9.47594e-15	5.21271e-11	Curated_gene_sets	http://www.gsea-msigdb.org/gsea/msigdb/cards/REACTOME_RNA_POLYMERASE_I_TRANSCRIPTION	HIST1H4A:HIST1H2BC:HIST1H2BD:HIST1H2BE:HIST1H2BF:HIST1H4H:HIST1H2BL:HIST1H2AJ:HIST1H2BN:HIST1H4L
REACTOME_PRE_NOTCH_EXPRESSION_AND_PROCESSING	86	10	1.07036e-14	5.88807e-11	Curated_gene_sets	http://www.gsea-msigdb.org/gsea/msigdb/cards/REACTOME_PRE_NOTCH_EXPRESSION_AND_PROCESSING	HIST1H4A:HIST1H2BC:HIST1H2BD:HIST1H2BE:HIST1H2BF:HIST1H4H:HIST1H2BL:HIST1H2AJ:HIST1H2BN:HIST1H4L
REACTOME_SENESCENCE_ASSOCIATED_SECRETORY_PHENOTYPE_SASP	86	10	1.07036e-14	5.88807e-11	Curated_gene_sets	http://www.gsea-msigdb.org/gsea/msigdb/cards/REACTOME_SENESCENCE_ASSOCIATED_SECRETORY_PHENOTYPE_SASP	HIST1H4A:HIST1H2BC:HIST1H2BD:HIST1H2BE:HIST1H2BF:HIST1H4H:HIST1H2BL:HIST1H2AJ:HIST1H2BN:HIST1H4L
REACTOME_PROCESSING_OF_DNA_DOUBLE_STRAND_BREAK_ENDS	86	10	1.07036e-14	5.88807e-11	Curated_gene_sets	http://www.gsea-msigdb.org/gsea/msigdb/cards/REACTOME_PROCESSING_OF_DNA_DOUBLE_STRAND_BREAK_ENDS	BABAM1:HIST1H4A:HIST1H2BC:HIST1H2BD:HIST1H2BE:HIST1H2BF:HIST1H4H:HIST1H2BL:HIST1H2BN:HIST1H4L
REACTOME_TRANSCRIPTIONAL_REGULATION_BY_SMALL_RNAS	86	10	1.07036e-14	5.88807e-11	Curated_gene_sets	http://www.gsea-msigdb.org/gsea/msigdb/cards/REACTOME_TRANSCRIPTIONAL_REGULATION_BY_SMALL_RNAS	HIST1H4A:HIST1H2BC:HIST1H2BD:HIST1H2BE:HIST1H2BF:HIST1H4H:HIST1H2BL:HIST1H2AJ:HIST1H2BN:HIST1H4L
REACTOME_AMYLOID_FIBER_FORMATION	87	10	1.20721e-14	6.64088e-11	Curated_gene_sets	http://www.gsea-msigdb.org/gsea/msigdb/cards/REACTOME_AMYLOID_FIBER_FORMATION	HIST1H4A:HIST1H2BC:HIST1H2BD:HIST1H2BE:HIST1H2BF:HIST1H4H:HIST1H2BL:HIST1H2AJ:HIST1H2BN:HIST1H4L
REACTOME_DNA_REPAIR	306	14	1.41663e-14	7.79288e-11	Curated_gene_sets	http://www.gsea-msigdb.org/gsea/msigdb/cards/REACTOME_DNA_REPAIR	KDM4A:RAD52:BABAM1:CHEK2:HIST1H4A:HIST1H2BC:HIST1H2BD:HIST1H2BE:HIST1H2BF:HIST1H4H:HIST1H2BL:HIST1H2AJ:HIST1H2BN:HIST1H4L
REACTOME_CHROMOSOME_MAINTENANCE	89	10	1.52892e-14	8.41056e-11	Curated_gene_sets	http://www.gsea-msigdb.org/gsea/msigdb/cards/REACTOME_CHROMOSOME_MAINTENANCE	HIST1H4A:HIST1H2BC:HIST1H2BD:HIST1H2BE:HIST1H2BF:HIST1H4H:HIST1H2BL:HIST1H2AJ:HIST1H2BN:HIST1H4L
REACTOME_MEIOSIS	94	10	2.69426e-14	1.48211e-10	Curated_gene_sets	http://www.gsea-msigdb.org/gsea/msigdb/cards/REACTOME_MEIOSIS	HIST1H4A:HIST1H2BC:HIST1H2BD:HIST1H2BE:HIST1H2BF:HIST1H4H:HIST1H2BL:HIST1H2AJ:HIST1H2BN:HIST1H4L
REACTOME_ACTIVATION_OF_HOX_GENES_DURING_DIFFERENTIATION	99	10	4.60127e-14	2.53116e-10	Curated_gene_sets	http://www.gsea-msigdb.org/gsea/msigdb/cards/REACTOME_ACTIVATION_OF_HOX_GENES_DURING_DIFFERENTIATION	HIST1H4A:HIST1H2BC:HIST1H2BD:HIST1H2BE:HIST1H2BF:HIST1H4H:HIST1H2BL:HIST1H2AJ:HIST1H2BN:HIST1H4L
REACTOME_CELL_CYCLE_CHECKPOINTS	273	13	8.65805e-14	4.76279e-10	Curated_gene_sets	http://www.gsea-msigdb.org/gsea/msigdb/cards/REACTOME_CELL_CYCLE_CHECKPOINTS	MDM4:PSMA4:BABAM1:CHEK2:HIST1H4A:HIST1H2BC:HIST1H2BD:HIST1H2BE:HIST1H2BF:HIST1H4H:HIST1H2BL:HIST1H2BN:HIST1H4L
REACTOME_HATS_ACETYLATE_HISTONES	111	10	1.48994e-13	8.19614e-10	Curated_gene_sets	http://www.gsea-msigdb.org/gsea/msigdb/cards/REACTOME_HATS_ACETYLATE_HISTONES	HIST1H4A:HIST1H2BC:HIST1H2BD:HIST1H2BE:HIST1H2BF:HIST1H4H:HIST1H2BL:HIST1H2AJ:HIST1H2BN:HIST1H4L
REACTOME_GENE_SILENCING_BY_RNA	116	10	2.33709e-13	1.28563e-09	Curated_gene_sets	http://www.gsea-msigdb.org/gsea/msigdb/cards/REACTOME_GENE_SILENCING_BY_RNA	HIST1H4A:HIST1H2BC:HIST1H2BD:HIST1H2BE:HIST1H2BF:HIST1H4H:HIST1H2BL:HIST1H2AJ:HIST1H2BN:HIST1H4L
REACTOME_EPIGENETIC_REGULATION_OF_GENE_EXPRESSION	120	10	3.30171e-13	1.81627e-09	Curated_gene_sets	http://www.gsea-msigdb.org/gsea/msigdb/cards/REACTOME_EPIGENETIC_REGULATION_OF_GENE_EXPRESSION	HIST1H4A:HIST1H2BC:HIST1H2BD:HIST1H2BE:HIST1H2BF:HIST1H4H:HIST1H2BL:HIST1H2AJ:HIST1H2BN:HIST1H4L
REACTOME_MITOTIC_PROPHASE	120	10	3.30171e-13	1.81627e-09	Curated_gene_sets	http://www.gsea-msigdb.org/gsea/msigdb/cards/REACTOME_MITOTIC_PROPHASE	HIST1H4A:HIST1H2BC:HIST1H2BD:HIST1H2BE:HIST1H2BF:HIST1H4H:HIST1H2BL:HIST1H2AJ:HIST1H2BN:HIST1H4L
REACTOME_ESTROGEN_DEPENDENT_GENE_EXPRESSION	126	10	5.42188e-13	2.98258e-09	Curated_gene_sets	http://www.gsea-msigdb.org/gsea/msigdb/cards/REACTOME_ESTROGEN_DEPENDENT_GENE_EXPRESSION	HIST1H4A:HIST1H2BC:HIST1H2BD:HIST1H2BE:HIST1H2BF:HIST1H4H:HIST1H2BL:HIST1H2AJ:HIST1H2BN:HIST1H4L
REACTOME_SIGNALING_BY_NOTCH	205	11	2.4721e-12	1.3599e-08	Curated_gene_sets	http://www.gsea-msigdb.org/gsea/msigdb/cards/REACTOME_SIGNALING_BY_NOTCH	PSMA4:HIST1H4A:HIST1H2BC:HIST1H2BD:HIST1H2BE:HIST1H2BF:HIST1H4H:HIST1H2BL:HIST1H2AJ:HIST1H2BN:HIST1H4L
REACTOME_TCF_DEPENDENT_SIGNALING_IN_RESPONSE_TO_WNT	205	11	2.4721e-12	1.3599e-08	Curated_gene_sets	http://www.gsea-msigdb.org/gsea/msigdb/cards/REACTOME_TCF_DEPENDENT_SIGNALING_IN_RESPONSE_TO_WNT	PSMA4:HIST1H4A:HIST1H2BC:HIST1H2BD:HIST1H2BE:HIST1H2BF:HIST1H4H:HIST1H2BL:HIST1H2AJ:HIST1H2BN:HIST1H4L
REACTOME_TRANSCRIPTIONAL_REGULATION_BY_RUNX1	211	11	3.38631e-12	1.86281e-08	Curated_gene_sets	http://www.gsea-msigdb.org/gsea/msigdb/cards/REACTOME_TRANSCRIPTIONAL_REGULATION_BY_RUNX1	PSMA4:HIST1H4A:HIST1H2BC:HIST1H2BD:HIST1H2BE:HIST1H2BF:HIST1H4H:HIST1H2BL:HIST1H2AJ:HIST1H2BN:HIST1H4L
REACTOME_CHROMATIN_ORGANIZATION	232	11	9.49566e-12	5.22356e-08	Curated_gene_sets	http://www.gsea-msigdb.org/gsea/msigdb/cards/REACTOME_CHROMATIN_ORGANIZATION	KDM4A:HIST1H4A:HIST1H2BC:HIST1H2BD:HIST1H2BE:HIST1H2BF:HIST1H4H:HIST1H2BL:HIST1H2AJ:HIST1H2BN:HIST1H4L
REACTOME_CELLULAR_RESPONSES_TO_STRESS	400	13	1.10016e-11	6.05197e-08	Curated_gene_sets	http://www.gsea-msigdb.org/gsea/msigdb/cards/REACTOME_CELLULAR_RESPONSES_TO_STRESS	MDM4:PSMA4:HIST1H4A:HIST1H2BC:HIST1H2BD:HIST1H2BE:HIST1H2BF:HIST1H4H:HIST1H2BL:HIST1H2AJ:HIST1H2BN:HIST1H1B:HIST1H4L
REACTOME_ESR_MEDIATED_SIGNALING	196	10	4.53262e-11	2.49339e-07	Curated_gene_sets	http://www.gsea-msigdb.org/gsea/msigdb/cards/REACTOME_ESR_MEDIATED_SIGNALING	HIST1H4A:HIST1H2BC:HIST1H2BD:HIST1H2BE:HIST1H2BF:HIST1H4H:HIST1H2BL:HIST1H2AJ:HIST1H2BN:HIST1H4L
REACTOME_CELLULAR_RESPONSES_TO_EXTERNAL_STIMULI	490	13	1.37029e-10	7.53798e-07	Curated_gene_sets	http://www.gsea-msigdb.org/gsea/msigdb/cards/REACTOME_CELLULAR_RESPONSES_TO_EXTERNAL_STIMULI	MDM4:PSMA4:HIST1H4A:HIST1H2BC:HIST1H2BD:HIST1H2BE:HIST1H2BF:HIST1H4H:HIST1H2BL:HIST1H2AJ:HIST1H2BN:HIST1H1B:HIST1H4L
REACTOME_SIGNALING_BY_WNT	299	11	1.452e-10	7.98744e-07	Curated_gene_sets	http://www.gsea-msigdb.org/gsea/msigdb/cards/REACTOME_SIGNALING_BY_WNT	PSMA4:HIST1H4A:HIST1H2BC:HIST1H2BD:HIST1H2BE:HIST1H2BF:HIST1H4H:HIST1H2BL:HIST1H2AJ:HIST1H2BN:HIST1H4L
REACTOME_SIGNALING_BY_NUCLEAR_RECEPTORS	235	10	2.69852e-10	1.48445e-06	Curated_gene_sets	http://www.gsea-msigdb.org/gsea/msigdb/cards/REACTOME_SIGNALING_BY_NUCLEAR_RECEPTORS	HIST1H4A:HIST1H2BC:HIST1H2BD:HIST1H2BE:HIST1H2BF:HIST1H4H:HIST1H2BL:HIST1H2AJ:HIST1H2BN:HIST1H4L
REACTOME_DEUBIQUITINATION	244	10	3.89471e-10	2.14248e-06	Curated_gene_sets	http://www.gsea-msigdb.org/gsea/msigdb/cards/REACTOME_DEUBIQUITINATION	MDM4:PSMA4:BABAM1:HIST1H2BC:HIST1H2BD:HIST1H2BE:HIST1H2BF:HIST1H2BL:HIST1H2AJ:HIST1H2BN
REACTOME_M_PHASE	355	11	8.95385e-10	4.92551e-06	Curated_gene_sets	http://www.gsea-msigdb.org/gsea/msigdb/cards/REACTOME_M_PHASE	PSMA4:HIST1H4A:HIST1H2BC:HIST1H2BD:HIST1H2BE:HIST1H2BF:HIST1H4H:HIST1H2BL:HIST1H2AJ:HIST1H2BN:HIST1H4L
REACTOME_RHO_GTPASE_EFFECTORS	289	10	2.01001e-09	1.10571e-05	Curated_gene_sets	http://www.gsea-msigdb.org/gsea/msigdb/cards/REACTOME_RHO_GTPASE_EFFECTORS	HIST1H4A:HIST1H2BC:HIST1H2BD:HIST1H2BE:HIST1H2BF:HIST1H4H:HIST1H2BL:HIST1H2AJ:HIST1H2BN:HIST1H4L
REACTOME_CELL_CYCLE_MITOTIC	494	12	2.16552e-09	1.19125e-05	Curated_gene_sets	http://www.gsea-msigdb.org/gsea/msigdb/cards/REACTOME_CELL_CYCLE_MITOTIC	FOXM1:PSMA4:HIST1H4A:HIST1H2BC:HIST1H2BD:HIST1H2BE:HIST1H2BF:HIST1H4H:HIST1H2BL:HIST1H2AJ:HIST1H2BN:HIST1H4L
REACTOME_SIGNALING_BY_RHO_GTPASES	407	10	5.2209e-08	0.000287202	Curated_gene_sets	http://www.gsea-msigdb.org/gsea/msigdb/cards/REACTOME_SIGNALING_BY_RHO_GTPASES	HIST1H4A:HIST1H2BC:HIST1H2BD:HIST1H2BE:HIST1H2BF:HIST1H4H:HIST1H2BL:HIST1H2AJ:HIST1H2BN:HIST1H4L
aBonferroni adjusted pvalue
